# Supplementary material for: Effectiveness of building-level sewage surveillance during both community-spread and sporadic-infection phases of SARS-CoV-2 in a university campus population
Source: FEMS Microbes. 2022 Sep 24;3:xtac024. doi: 10.1093/femsmc/xtac024 (PMC10117889; doi:10.1093/femsmc/xtac024)
Supplement: xtac024_Supplemental_Files [file xtac024_supplemental_files.zip]

Archive with 4 entries (4 files):
- 20220807_Johnson_et_al_Supplemental Figures_Final_Corrected.docx
- 20220827_Johnson_et_al_Supplemental_File_1.docx
- FEMSMC-2022-011 supplementary data - reviews and author response.pdf
- 20220525_Johnson_et_al_Supplemental_Tables.xlsx
