# Supplementary material for: Effectiveness of building-level sewage surveillance during both community-spread and sporadic-infection phases of SARS-CoV-2 in a university campus population
Source: FEMS Microbes. 2022 Sep 24;3:xtac024. doi: 10.1093/femsmc/xtac024 (PMC10117889; doi:10.1093/femsmc/xtac024)
Supplement: xtac024_Supplemental_Files [file xtac024_supplemental_files.zip › 20220525_Johnson_et_al_Supplemental_Tables.xlsx]

## Sheet: S1
Supplemental Table 1. Daily mass of wastewater collected (kg), sample locations are provided as headers, date as row names
Date	R	G(FEDCBA)	A	O	M	N	Isolation	C	P	K	H	J	I(H)	Q	Admin	S	F	B(A)	L(Admin)	D1	D2	E1	E2(CBA)
2021-02-07	NA	15.8	5.3	NA	13	NA	NA	10.4	NA	3.7	9.1	9.7	8.8	NA	10.2	NA	11	9.5	1.2	1.2	12.8	7.5	9.6
2021-02-08	2.1	16.8	2.8	1.5	1.7	NA	10.5	7.1	7.5	5.4	14.4	13.7	NA	13.9	12.8	NA	11.5	10.8	8.6	4	8.8	12	13.9
2021-02-09	5	17.2	10.1	1.6	6.4	1.8	11.8	8.4	5	NA	9.1	5.5	10	2.6	NA	NA	11.2	12.8	4	3.3	7.5	7.8	7.5
2021-02-10	NA	3	3.2	1.7	1.5	NA	9.3	12	NA	10.1	10.5	10.5	12.5	NA	2.9	NA	8	13.4	8.2	NA	NA	1.6	NA
2021-02-11	NA	NA	3.9	NA	NA	NA	NA	NA	NA	NA	NA	NA	NA	NA	NA	NA	NA	NA	NA	NA	NA	NA	NA
2021-02-12	NA	NA	NA	NA	NA	NA	NA	NA	NA	NA	NA	NA	NA	NA	NA	NA	NA	NA	NA	NA	NA	NA	NA
2021-02-13	NA	NA	NA	NA	NA	NA	NA	NA	NA	NA	NA	NA	NA	NA	NA	NA	NA	NA	NA	NA	NA	NA	NA
2021-02-14	NA	NA	NA	NA	NA	NA	NA	NA	NA	NA	NA	NA	NA	NA	NA	NA	NA	NA	NA	NA	NA	NA	NA
2021-02-15	NA	NA	NA	NA	NA	NA	NA	NA	NA	NA	NA	NA	NA	NA	NA	NA	NA	NA	NA	NA	NA	NA	NA
2021-02-16	NA	NA	NA	NA	NA	NA	NA	NA	NA	NA	NA	NA	NA	NA	NA	NA	NA	NA	NA	NA	NA	NA	NA
2021-02-17	NA	NA	NA	NA	NA	NA	NA	NA	NA	NA	NA	NA	NA	NA	NA	NA	NA	NA	NA	NA	NA	NA	NA
2021-02-18	NA	NA	NA	NA	NA	NA	NA	NA	NA	NA	NA	NA	NA	NA	NA	NA	NA	NA	NA	NA	NA	NA	NA
2021-02-19	NA	NA	NA	6.4	NA	2.3	7.3	NA	2.2	NA	NA	NA	NA	8	NA	2.2	NA	NA	NA	NA	NA	NA	NA
2021-02-20	NA	16.8	NA	NA	NA	NA	NA	11.6	NA	11.1	NA	NA	10.3	NA	NA	NA	11.8	9.4	NA	2.9	1.9	10.1	9.4
2021-02-21	8.5	6.2	1.8	3.5	3.2	4.1	8.5	8.6	9.4	11.7	12.7	1.9	11	5.1	NA	NA	13.4	1.8	NA	1.9	11	14.4	12.4
2021-02-22	9.4	14.5	8.4	4.6	8.5	6.8	10.1	11.2	11.6	9.7	11.6	16.6	8.6	6.6	0	3	11.4	11	10.5	1.9	10.6	10.6	11.6
2021-02-23	9.8	11.4	7.8	2.2	5	8.8	6.7	10.5	14.1	10	11.4	12.8	9.7	9.9	4.5	2.8	NA	7.8	8.7	2.7	10.2	15.8	12.2
2021-02-24	8.6	NA	1.7	1.9	4.5	7.5	11.1	9.3	12	9.8	12.6	6.8	11.2	8.5	6.1	7.4	4.1	NA	12	1.7	3.1	9.4	12.7
2021-02-25	9.3	5.3	2.9	2.2	7.6	7.8	5.7	12.7	10.3	9.1	10.3	10.4	5.7	5.4	5.4	1.5	11.6	11.8	12.4	5.6	3.9	9.1	11.9
2021-02-26	11.9	8.8	NA	1.8	5	5.5	9	11.1	10.1	7.7	10.2	9.8	NA	9.7	5.7	NA	9.8	1.7	9.3	1.6	2	12	10.5
2021-02-27	9.8	9.9	1.5	3	9.2	7.7	1.6	11.5	9.6	9.1	11.2	10.5	9.6	8	4.3	2.6	13.2	11.8	13.3	1.8	1.4	11	11.8
2021-02-28	9.7	1.6	1.5	3.2	6.5	6.4	1.5	11.2	14	9.6	10.6	9.3	8.8	8	1.7	2.6	9.2	9.2	11.6	1.5	1.5	11.3	10.9
2021-03-01	2.2	14.7	3.2	2.4	3.7	7.3	10.2	NA	10.7	10.6	10.2	10	7.4	11.7	3.5	2.7	9.7	9.2	10.9	2.4	10.8	10.8	1.5
2021-03-02	5.9	5.3	4.8	9.7	6.4	7.6	3.7	11.4	10.7	11.6	10.3	12.8	9.1	10.6	8.2	3	10.6	12	10.8	4.8	2.4	14	18.7
2021-03-03	7.7	5	1.3	3.3	9	6.4	5.8	13.2	9	8.6	11.9	10.4	9.6	6.4	10	4.1	6.3	10.5	11.1	1.3	6.4	11.4	12
2021-03-04	1.6	7	11.7	1.6	7.5	7.2	10.3	12.6	7.1	5.4	12.3	8.8	11.7	9	12	1.7	7	6.5	11.4	9.7	11.4	9.8	13.2
2021-03-05	8.6	5.5	12.4	NA	NA	7.4	9.6	11.9	4.6	11.9	11.5	3.4	9.2	9.4	8	1.9	6.7	11.9	9.5	11.2	6.6	12.1	9.6
2021-03-06	9.8	1.4	8.7	9.5	4.4	6.5	8.9	11.3	1.9	NA	13	11.1	10.4	8	12.1	4	8	11.8	8.2	10.8	1.3	9.8	12.2
2021-03-07	12.8	15.1	NA	9.6	5.4	2.1	3.2	11.4	9	12.9	11.6	6.1	9.2	5.2	8.9	2.2	4.2	10.9	6	10.1	9.9	11.1	10.9
2021-03-08	9.1	14.6	10.7	1.5	10.1	8.6	5.5	11.3	7.4	12.3	12.1	10.5	11.6	7.4	8.4	1.9	7.2	10.2	6.3	11.6	2.5	12.7	12.6
2021-03-09	9.3	11	2.3	1.8	11	7.5	7.5	12.4	2.6	10.6	12.4	11.5	11.3	11.2	3.2	1.6	12	12.4	7.2	11.1	4.1	14.3	11.3
2021-03-10	7.6	15.1	10.6	8.4	12	2.9	3.4	12.6	7.5	9.1	11.7	10	9	8	2.2	5.3	11.1	12.3	10.7	9	4	13	10.8
2021-03-11	10.6	17.1	12.7	5.7	11.1	6.9	3.1	12.2	7.5	9.5	11.4	11	NA	7.5	9.6	3.3	12.5	11.4	5.3	NA	1.9	7.8	8
2021-03-12	8.8	15.2	10.8	7.4	NA	7.6	3.1	11.1	7.9	10.5	NA	10	9.7	6.7	6.7	5.9	7.6	10.9	2.3	10.6	2.4	10.8	8.9
2021-03-13	NA	19	NA	NA	NA	NA	NA	NA	NA	NA	NA	NA	NA	NA	NA	NA	NA	NA	NA	NA	NA	NA	NA
2021-03-14	NA	NA	NA	NA	NA	NA	NA	NA	NA	NA	NA	NA	NA	NA	NA	NA	NA	NA	NA	NA	NA	NA	NA
2021-03-15	NA	NA	NA	NA	NA	NA	NA	NA	NA	NA	NA	NA	NA	NA	NA	NA	NA	NA	NA	NA	NA	NA	NA
2021-03-16	4	16.4	11.6	11.4	4.9	10.3	10.9	11.2	11	9.4	10	9.7	9.6	7.8	1.8	6	2.3	11.1	6.6	5.3	2.2	8.8	11
2021-03-17	9	15.1	12.6	11.2	10.1	9	9.8	12.1	9	2.1	10.5	8.6	10.4	6.7	3.5	7.1	1.8	11.2	9.9	1.9	3.4	12.4	10.9
2021-03-18	11.6	17.7	10.2	6.4	7.8	10.5	9.1	11.4	8.6	8.1	11.1	2	8.9	12	5.4	9.1	3.6	11.3	2.4	5.8	4.4	9.8	10.6
2021-03-19	10.5	15.7	9.4	9.9	5.1	11.4	9.4	10.9	4.5	10.1	11.5	11.2	9.1	12.3	4.4	12.6	1.8	11.1	4.8	5.8	1.5	10.9	10.8
2021-03-20	5	19.6	8	2	2.5	10.9	5.9	11.7	2.3	9.8	12	12.4	1.5	11.4	6.4	6.9	1.5	12	6.4	2.4	8.6	7.6	12.8
2021-03-21	11.4	19.5	1.7	3.1	12.4	6.4	3.2	11.2	1.9	12.6	11.7	11.2	10.7	1.7	11.8	6.8	1.5	10.6	9.2	1.5	13.7	9.7	10.8
2021-03-22	9.8	NA	1.5	NA	9	NA	3.3	10.3	NA	10.1	10.7	9.7	9.9	10.6	10.5	9.4	4.3	9.9	5.1	1.8	8.3	10.6	10
2021-03-23	7	18	6	1.8	6.8	10.5	2.5	13.3	NA	10.5	10.8	10.6	10.6	NA	10.2	9	2.6	12.5	9.3	13.7	8.1	13.6	13
2021-03-24	9.9	17.5	1.6	3.3	10.3	9.7	3.6	11.8	6.8	9.8	7.8	8.8	10	6.9	2.7	9.4	2.9	10.5	9.1	10.7	4.8	11.1	10.1
2021-03-25	6.2	20.1	7.5	10.3	10.4	11.4	3.2	11.9	8.1	9.6	11.4	10.5	10.9	6.1	9.6	NA	7.4	10.7	8.9	6.4	2.8	12	10.5
2021-03-26	7.8	10.7	1.6	9.1	8.6	11.4	2.1	11	6.3	10.7	11.2	11	11.9	10.3	10.8	9.3	6.5	14.2	7.5	7.3	2	10.5	11.1
2021-03-27	11.1	19	4.5	7.9	5	10	3.1	7.8	5.4	11	10	9.5	9.1	4.2	11.5	2	3.7	10	9.3	12.5	8.8	8.9	11
2021-03-28	10.8	19.4	2.9	3.1	7.7	11.2	10.2	8.6	9.5	9.2	12.4	10.7	10.8	10.2	10.4	8.2	1.6	10.8	11.4	12.6	2.7	10.7	5.4
2021-03-29	8.9	17.8	NA	2.6	8.3	12.5	9.1	8.7	NA	10.7	11.7	11.6	10.3	10.5	10.6	7.7	8.8	11	11.3	11.2	4.2	12.2	11.3
2021-03-30	9.6	19.6	10.4	2.1	6.6	11.3	3.2	8.9	6.9	10.2	10.4	11.2	11.2	11.3	5.6	5	2.1	11.8	8	1.9	10.8	10.8	11.1
2021-03-31	10.7	14.5	10.6	9.3	7.1	10.3	1.7	8.8	5.2	9	10.3	8.9	10	10.4	NA	NA	1.6	10.7	2.5	1.6	10.8	11	11
2021-04-01	10.8	2.3	13	3.6	5.7	9.3	10.9	11.8	4.1	9.2	11.2	1.7	11.4	6.8	11.7	6.4	11.5	11.4	1.2	3.2	10.4	11.8	10.8
2021-04-02	7.4	1.5	8.5	7.6	NA	8.9	10.8	11.6	3.3	8.8	12	7.1	10.9	7.3	13	NA	3.1	10.4	3.9	1	10.5	12.3	10.2
2021-04-03	NA	NA	NA	NA	3.8	NA	NA	NA	NA	NA	NA	NA	NA	NA	NA	NA	NA	NA	NA	NA	NA	NA	NA
2021-04-04	NA	NA	NA	NA	NA	NA	NA	NA	NA	NA	NA	NA	NA	NA	NA	NA	NA	NA	NA	NA	NA	NA	NA
2021-04-05	NA	NA	NA	NA	NA	NA	NA	NA	NA	NA	NA	NA	NA	NA	NA	NA	NA	NA	NA	NA	NA	NA	NA
2021-04-06	10.1	19.1	13.9	7.4	2.7	12.1	6.6	10.3	10.9	10.5	11.2	11.9	10.7	12.7	5.4	6.9	16.2	12.5	5	13.1	13.5	14.9	13
2021-04-07	11.1	2.5	6.8	8.4	10.7	10.8	5.2	10.2	11.9	8.3	10.4	8.9	4.8	14.6	10	NA	13.2	9.7	9.5	11.4	13	12.2	10.9
2021-04-08	9.9	19.1	7.2	3.3	5.6	9.4	3	11.9	1.8	10.5	11.2	10.1	11.4	9.2	9.6	9.8	11.8	10.2	5.2	11.6	11.9	12.3	10.9
2021-04-09	11.1	19.5	6.2	5.2	8.3	12.3	2.4	12.6	1.1	10.3	10.4	10.8	10.5	11.2	11.8	11.6	12.5	10.8	14.8	13.1	10.9	15.1	12.9
2021-04-10	10.5	19.2	3.7	4.3	7.3	11.8	4	12.2	4.3	12.6	11.9	10.3	11.3	13.4	10.2	10.5	13.3	12.5	10.7	14.6	5.6	12.9	13
2021-04-11	10	19.8	3.6	8.1	5.6	7.9	12.3	9.3	7.1	11.4	10.8	10.9	11.4	12.1	9.5	9.6	11.9	11	5.3	12.9	3.1	12.3	11.6
2021-04-12	10.8	11.7	9.5	8.4	7.6	8.1	10.5	7.2	3.4	9.7	11.6	10.9	10.9	12.5	10.5	8.2	10.7	8.9	12	11.5	12.2	11.7	10.8
2021-04-13	9.7	16.9	5.3	9.7	6.2	11.7	9.4	12.5	1.5	10.5	10.6	10.3	10	15.5	4.8	3.1	1.6	11.7	12	13.5	12.5	10	11.1
2021-04-14	8.9	16.9	2.2	7.6	3.2	10.7	10.2	11.1	1.5	9.3	9.8	9.5	9.2	12.8	2.6	1.4	11	9.3	11.1	12	11.7	10.3	9.8
2021-04-15	9.8	8.2	9	6.2	4	10.9	12	7.7	1.4	10.6	9.6	9.5	2.5	NA	2.2	9.6	8.2	9.4	11	10.7	12.1	10.3	10.7
2021-04-16	10.3	17.5	8	1.9	7.3	11.8	12.9	4.7	4.8	10.7	10.1	8.2	13.3	12.7	3.6	9.8	10.7	10.4	10.1	10.3	10.7	11.7	10.5
2021-04-17	8.9	16.3	2.7	NA	9.8	10	10.3	1.9	8.5	8.8	8.1	9.9	12.4	NA	4	13.5	3.7	10	10.1	10.2	14.1	10.5	11.8
2021-04-18	10.4	17.4	3.9	4.7	2.9	10.3	9.2	11.4	8.9	11.3	8.1	9.5	12.8	12.7	7.8	6.8	3.5	10	11.9	12.1	11.4	11	5.6
2021-04-19	10.5	17.9	2.5	9.1	13.8	10.5	7.5	10.4	3.8	NA	NA	9.6	11	11.4	12.3	5.4	9.7	12.3	12.6	13.3	12.5	11.9	12.2
2021-04-20	11.1	16.6	7.8	3.8	11.5	10.2	9.1	11.1	1.5	12.3	10.4	11.2	9.7	12.5	9.6	1.3	2.1	12.3	12	10.6	13.7	12.7	12.6
2021-04-21	11.8	15.8	12.8	5.9	12.3	11.6	8.1	10.9	2	10.1	9.7	9.3	6	12.3	5.3	5.6	1.5	10.9	11	10.5	12	12.5	11.2
2021-04-22	9.3	15.8	12.1	6.2	10.6	10.5	6.1	9.7	8.4	9.2	8.2	9.3	11.8	11.3	5.5	1.3	4.9	10	12.5	7.7	11.7	10.8	10.8
2021-04-23	5.4	16.9	1.3	2.6	10	9.8	9.2	10.9	9.3	9.5	9.5	9.5	9.2	10.2	2.2	2.1	4.3	10.3	9.8	NA	13.9	14.9	13.5
2021-04-24	9.3	16.3	7.7	1.9	11.7	12.4	9.7	11.4	4.6	9.3	9.3	9.3	10	11.5	5.4	2.9	2.9	10.4	10	5.4	11.5	12.7	11.1
2021-04-25	9.7	17.1	8.5	4.2	10.5	9.9	9.7	11.4	16.7	9.2	9.1	9.2	10.1	11.1	1.8	2.4	12.3	10.1	11.3	11.8	12.6	13.6	6.6
2021-04-26	9.1	10.5	7.7	2.6	12.2	10.7	10.4	10.7	10.1	11.8	10.6	9.5	10.4	14.2	6	11.8	10.5	9.7	13.6	3.9	10.9	12.7	NA
2021-04-27	10.5	18.6	14.3	11.6	11.1	11.6	12.7	13.6	11.4	9.3	11.9	9.6	11.7	14	11.1	13.2	4.2	11.7	11.1	7.3	12.5	11.9	9.7
2021-04-28	10.5	16.2	4.6	10.8	11.7	6.5	11	11.6	9.1	10.5	10.9	10.9	11.1	12.1	7.2	10.5	10	10.7	12.9	8.4	11.9	11.8	5.2
2021-04-29	10.2	16.4	3.2	NA	11.9	5.8	11.8	12.3	10.1	11.5	13.2	8.9	11.2	12.3	13.6	11.9	10.8	11	8.7	1.8	12.7	12.5	8
2021-04-30	8.9	15.8	13.9	13.7	11.6	9.8	9.7	10	9.2	11.5	10.9	12	11.9	4.9	6	10.8	11.8	11.2	11.9	7.2	12.9	12.5	10.5
2021-05-01	9.2	16.6	12.1	10.6	11.6	4.6	3.4	9.1	11.1	11.7	1.7	11	10.7	10.4	1.7	10.6	12.6	10.8	10	5.8	12.7	11.4	11.5

## Sheet: S2
Supplemental Table 2. Daily wastewater pH, sample locations are provided as header, date as row names
Date	R	G(FEDCBA)	A	O	M	N	Isolation	C	P	K	H	J	I(H)	Q	Admin	S	F	B(A)	L(Admin)	D1	D2	E1	E2(CBA)
2021-02-07	6.72	6.59	6.73	6.78	6.77	NA	6.89	6.13	6.82	7.11	6.7	7.17	6.45	6.55	6.21	NA	6.97	6.12	NA	NA	6.87	7.17	6.27
2021-02-08	7.3	7.4	6.9	7	NA	7.39	NA	6.62	7.33	6.9	7.56	6.9	7.63	7.13	6.78	NA	7.32	6.48	7.45	7.5	6.44	7.46	6.85
2021-02-09	6.6	7.28	6.65	NA	6.33	NA	7.3	6.25	6.73	NA	6.93	6.86	6.73	6.56	NA	5.64	6.59	5.8	6.22	6.21	7.24	7.57	7.01
2021-02-10	NA	7.25	7.98	7	NA	6.72	7.83	6.6	NA	7.4	7.4	6.78	7.27	NA	NA	NA	7.3	6.85	7.2	NA	NA	7.13	NA
2021-02-11	NA	NA	NA	NA	NA	NA	NA	NA	NA	NA	NA	NA	NA	NA	NA	NA	NA	NA	NA	NA	NA	NA	NA
2021-02-12	NA	NA	NA	NA	NA	NA	NA	NA	NA	NA	NA	NA	NA	NA	NA	NA	NA	NA	NA	NA	NA	NA	NA
2021-02-13	NA	NA	NA	NA	NA	NA	NA	NA	NA	NA	NA	NA	NA	NA	NA	NA	NA	NA	NA	NA	NA	NA	NA
2021-02-14	NA	NA	NA	NA	NA	NA	NA	NA	NA	NA	NA	NA	NA	NA	NA	NA	NA	NA	NA	NA	NA	NA	NA
2021-02-15	NA	NA	NA	NA	NA	NA	NA	NA	NA	NA	NA	NA	NA	NA	NA	NA	NA	NA	NA	NA	NA	NA	NA
2021-02-16	NA	NA	NA	NA	NA	NA	NA	NA	NA	NA	NA	NA	NA	NA	NA	NA	NA	NA	NA	NA	NA	NA	NA
2021-02-17	NA	NA	NA	NA	NA	NA	NA	NA	NA	NA	NA	NA	NA	NA	NA	NA	NA	NA	NA	NA	NA	NA	NA
2021-02-18	NA	NA	NA	NA	NA	NA	NA	NA	NA	NA	NA	NA	NA	NA	NA	NA	NA	NA	NA	NA	NA	NA	NA
2021-02-19	NA	NA	NA	NA	NA	NA	NA	NA	NA	NA	NA	NA	NA	NA	NA	NA	NA	NA	NA	NA	NA	NA	NA
2021-02-20	NA	7.89	NA	7.68	NA	7.8	8.94	7.84	8.08	8.74	NA	NA	8.31	8.16	NA	7.74	8.38	7.54	8.58	7.93	8.11	6.12	NA
2021-02-21	7.09	7.99	8.31	7.97	7.72	7.29	8.93	7.89	8.74	8.78	8.13	7.86	8.77	8.53	NA	NA	7.95	7.68	NA	7.88	7.27	8	8.09
2021-02-22	8.47	8	8.21	8.19	7.91	7.79	9.01	8.51	9.05	9	8.45	7.67	8.69	8.5	NA	7.75	7.91	7.75	8.86	8.1	7.87	8.14	7.85
2021-02-23	8.07	8.11	8.67	8.54	7.52	7.45	8.84	8.81	9.03	9.08	7.62	9.02	8.06	8.77	8.43	7.86	7.82	9.01	9.01	7.99	7.92	7.92	7.79
2021-02-24	7.07	7.69	8.11	8.16	7.5	7.31	8.47	8.89	9.09	9.01	8.98	7.6	8.22	9.01	NA	8.02	8.44	7.94	8.96	7.98	8.64	7.95	8.11
2021-02-25	7.38	8.22	8.66	8.03	7.97	7.56	8.62	8.77	8.3	8.34	7.82	7.98	8.65	8.14	8.4	7.85	8.83	7.86	8.08	8.62	7.92	7.97	8.13
2021-02-26	7.51	7.83	NA	7.64	8.11	NA	8.11	NA	NA	NA	NA	NA	NA	NA	NA	NA	NA	NA	NA	NA	NA	NA	7.93
2021-02-27	7.65	8.24	NA	7.87	8.47	7.56	8.26	8.92	8.53	8.77	8.21	7.84	8.64	8.55	8.41	7.83	8.42	7.82	8.56	8.26	8	8.11	8.18
2021-02-28	8.47	8.12	8.19	7.62	8.72	7.42	NA	8.88	8.88	9.04	8.61	7.83	6.69	8.83	8.19	8.1	7.73	7.88	8.8	7.83	8.09	8.05	8.35
2021-03-01	6.6	8.23	8.21	7.61	8.37	8.05	8.4	9.17	NA	9.32	9.08	7.99	8.93	9.22	8.13	7.64	7.69	7.85	9.19	8.14	8.43	8.67	8.31
2021-03-02	8.58	7.97	7.48	8.18	8.2	8.27	8.32	8.35	9.15	9.22	7.7	9.2	8.94	9.03	8.53	8.1	8.1	8.14	9.25	8.23	8	8.43	8.82
2021-03-03	8.71	7.93	NA	8.98	8.79	8.15	8.69	8.03	8.96	9.13	9.02	7.56	8.62	8.87	8.68	7.44	8.6	7.32	8.92	NA	7.95	7.95	7.88
2021-03-04	7.51	7.43	7.66	7.63	8.67	7.53	8.35	8.19	7.86	9.09	7.43	9.14	8.79	8.88	8.7	7.61	8.17	7.25	8.89	7.62	7.6	7.69	7.46
2021-03-05	7.46	8.22	7.98	NA	NA	7.54	8.49	8.78	8.17	8.83	7.85	8.03	8.95	8.36	7.79	7.85	8.19	7.64	8.81	7.87	8.06	7.64	7.9
2021-03-06	7.57	7.96	7.59	7.82	8.1	7.11	8.42	7.97	8.19	8.21	8.31	7.49	8.59	8.24	8.12	7.76	8.1	7.53	8.35	7.69	7.46	7.59	7.8
2021-03-07	7.09	7.54	7.68	8.31	8.57	7.82	8.75	7.86	8.72	9.2	9.12	7.73	8.78	8.36	7.94	7.94	8.53	7.62	9.02	7.85	8.21	7.75	7.82
2021-03-08	8.64	8.27	8.42	8.29	8.44	8.62	8.01	8.42	8.71	9.31	9.25	8.09	8.57	8.65	8.11	7.43	8.03	7.89	8.63	9.02	8.33	8.1	7.96
2021-03-09	9.06	8.3	8.67	8.26	9.11	8.71	8.48	9.05	8.92	9.28	9.27	7.66	8.58	9.06	8.29	7.51	8.57	7.64	8.8	8.43	8.24	7.65	7.96
2021-03-10	8.62	7.88	8.06	8.66	9.1	8.29	8.06	8.94	8.85	9.28	9.27	7.28	8.62	9.2	8.62	7.42	8.79	7.39	8.99	8.58	7.97	7.14	7.79
2021-03-11	7.8	7.83	8.34	8.54	9.27	7.73	8.05	9.14	8.52	9.35	9.23	7.82	8.85	8.41	8.06	7.7	8.92	7.27	9.05	NA	8.73	7.35	7.04
2021-03-12	7.86	7.99	8.69	8.06	9.27	7.68	8.1	9.12	8.74	9.19	9.2	7.73	8.94	8.53	8.4	8.62	8.56	7.46	8.74	8.93	8.98	7.98	7.82
2021-03-13	NA	NA	NA	NA	NA	NA	NA	NA	NA	NA	NA	NA	NA	NA	NA	NA	NA	NA	NA	NA	NA	NA	NA
2021-03-14	NA	NA	NA	NA	NA	NA	NA	NA	NA	NA	NA	NA	NA	NA	NA	NA	NA	NA	NA	NA	NA	NA	NA
2021-03-15	NA	NA	NA	NA	NA	NA	NA	NA	NA	NA	NA	NA	NA	NA	NA	NA	NA	NA	NA	NA	NA	NA	NA
2021-03-16	8.1	8.18	8.53	8.09	9.26	7.86	8.41	8.71	8.99	9.34	9.09	7.62	8.79	8.74	7.9	8.87	8.5	7.8	9.21	8.72	8.29	8.1	8.11
2021-03-17	7.73	7.89	8.68	8.29	9.36	7.88	8.74	9.03	8.89	9.14	9	7.84	8.92	8.73	8.4	8.75	8.55	7.76	9.29	8.42	8.05	7.85	8.22
2021-03-18	8.1	7.89	8.89	8.63	9.56	7.81	8.42	8.99	9.05	9.33	9.22	9.22	9.06	7.2	8.26	9.01	8.82	7.98	7.91	8.88	8.23	7.99	7.81
2021-03-19	7.6	7.86	8.83	8.69	8.71	7.57	8.31	8.8	8.15	9.14	9.2	8.13	8.61	9.03	8.45	9.14	8.48	7.7	8.22	9	NA	8.04	7.7
2021-03-20	7.52	7.73	8.67	7.77	7.69	7.49	8.04	8.77	8.08	9.07	9.1	7.62	8.75	9.1	8.14	9	8.21	7.44	8.67	8.12	8.12	7.51	7.57
2021-03-21	7.4	7.69	8.15	8	8.59	7.37	8.28	8.85	8.47	9.3	9.29	7.72	8.26	8.95	8.19	9.09	8.33	7.63	9.38	8.17	9.15	8.35	7.87
2021-03-22	7.54	8	7.43	8.08	9.23	7.61	7.88	8.95	8.56	8.97	9.33	7.78	8.43	9.16	8.04	9.18	8.96	7.73	9.26	7.86	9.04	9.04	8.17
2021-03-23	8.46	7.98	7.84	8.04	8.1	7.92	8.61	8.61	NA	9.31	9.37	7.74	8.01	9.2	8.12	8.6	8.58	7.59	9.39	8.65	9.2	8.41	7.9
2021-03-24	8.13	7.88	7.82	7.69	8.49	8.14	7.85	8.48	8.41	9.38	9.45	7.83	8.24	9.3	8.31	8.31	8.59	7.57	9.43	8.81	8.07	8.07	7.91
2021-03-25	7.56	7.76	7.9	7.87	8.86	7.84	7.91	8.24	8.2	7.95	8.45	7.72	8.4	8.6	8.21	NA	8.96	7.57	8.9	8.73	8.88	8.21	7.94
2021-03-26	7.43	7.76	7.62	7.86	8.92	7.63	7.37	8.29	8.27	8.47	8.09	7.53	8.44	8.28	8.43	8.24	8.71	7.59	8.92	8.8	8.34	7.84	7.69
2021-03-27	8.15	7.79	7.87	8.21	8.92	7.73	7.81	8.82	8.5	9.05	8.5	7.87	8.62	8.74	8.32	8.34	8.89	7.7	8.94	9.23	8.21	8.33	7.85
2021-03-28	8.93	8.01	7.88	7.96	8.83	7.86	8.52	8.91	9.16	9.25	9.1	7.88	8.61	9.02	7.91	8.82	8.22	7.66	8.97	9.25	8.24	8.83	7.94
2021-03-29	9.24	8.19	8.78	8.39	8.89	8.41	8.34	9.06	9.19	9.36	9.39	8.05	8.49	8.94	8.06	8.91	9.11	7.73	9.19	9.28	8.14	8.83	7.94
2021-03-30	8.22	8.05	8.37	8.87	8.8	8.22	8.03	8.95	8.89	9.31	9.28	7.6	8.62	8.83	8.65	7.96	8.69	7.83	9.04	8.54	8.44	8.77	7.93
2021-03-31	9.21	8.7	8.85	9.22	9	8.01	8.5	9.2	8.68	9.38	9.22	7.69	8.92	9.33	NA	NA	8.67	7.77	9.07	7.95	8.13	8.38	8.34
2021-04-01	7.93	7.64	8.05	8.7	8.08	7.8	8.52	8.66	7.98	8.76	8.26	7.73	8.9	8.69	8.59	8.34	8.34	7.6	8.68	8.4	7.98	8.29	7.98
2021-04-02	8.02	7.47	8.3	8.79	7.62	7.43	8.62	8.36	8.2	8.3	7.55	7.54	8.54	8.78	8.73	7.73	8.32	7.38	8.4	7.89	7.37	7.33	7.32
2021-04-03	NA	NA	NA	NA	NA	NA	NA	NA	NA	NA	NA	NA	NA	NA	NA	NA	NA	NA	NA	NA	NA	NA	NA
2021-04-04	NA	NA	NA	NA	NA	NA	NA	NA	NA	NA	NA	NA	NA	NA	NA	NA	NA	NA	NA	NA	NA	NA	NA
2021-04-05	NA	NA	NA	NA	NA	NA	NA	NA	NA	NA	NA	NA	NA	NA	NA	NA	NA	NA	NA	NA	NA	NA	NA
2021-04-06	8.02	8.3	8.2	8.82	8.1	7.2	8.8	8.58	8.06	8.78	8.01	7.3	7.92	8.56	8.8	7.41	8.83	7.45	7.49	8.11	7.38	7.15	7.64
2021-04-07	8.03	8.61	8.51	9.17	8.39	7.62	9.18	8.42	8.62	8.82	8.47	7.57	8.44	9.08	8.65	NA	9.26	7.92	8.77	8.65	8.74	7.65	8.24
2021-04-08	7.84	8.1	8.55	8.55	7.69	7.58	8.6	8.58	8.13	8.76	8.2	7.82	8.11	8.77	8.8	7.95	7.24	7.67	8.49	9.09	9.05	7.91	7.73
2021-04-09	7.63	8.25	8.8	8.2	7.8	7.49	7.79	9.01	8.03	8.43	7.47	7.4	8.54	8.8	8.55	7.58	9.25	7.72	9.16	9.08	9.13	7.85	7.77
2021-04-10	7.96	8.08	8.03	7.77	8.33	8.79	8.62	8.62	8.46	9.13	8.08	7.57	8.73	9.15	9.45	7.78	9.11	7.67	9.03	8.73	9	7.86	7.96
2021-04-11	8.28	8.22	8.29	8.1	8.69	7.54	9.16	8.86	8.84	9.34	7.64	7.56	9.33	9.33	8.73	8.9	9.25	NA	9.06	8.71	8.39	8.03	8.05
2021-04-12	8.8	8.41	8.62	8.7	8.83	7.82	9.2	8.89	8.93	9.36	8.56	7.95	8.64	8.35	8.45	8.86	9.3	7.88	8.22	8.98	8.42	8.15	8.2
2021-04-13	9.33	8.85	8.44	8.88	8.96	8.49	9.28	9.12	9.09	9.38	9.2	7.89	8.89	9.43	8.55	8.52	NA	8.04	9.36	9.31	8.79	9.03	8.63
2021-04-14	9.34	8.64	8.1	9.1	9.26	8.69	9.13	9.11	8.38	9.18	9.39	8.14	8.76	9.22	8.39	8.07	9.04	7.9	9.28	9.17	8.48	8.17	8.27
2021-04-15	7.98	8.37	8.23	8.8	8.93	8.21	9.22	9.17	8.26	9.33	9.38	7.87	9.05	8.96	8.05	8.43	8.41	7.58	9.33	9.16	8.23	8.13	8.04
2021-04-16	7.79	8.48	8.62	8.17	8.97	8.23	9.27	9.1	8.64	8.99	8.78	7.86	8.94	9.08	8.08	9.07	8.59	7.79	9.11	9.19	8.67	8.29	8.38
2021-04-17	7.92	8.18	8.08	NA	8.91	8.46	8.98	8.83	8.87	8.92	8.27	7.74	8.75	9.25	8.39	9.25	8.39	7.7	8.82	9.23	8.63	8.31	8.01
2021-04-18	7.99	8.04	8.15	8.41	8.73	8.58	8.72	8.88	8.89	9.26	8.27	7.78	8.38	9.32	8.16	9.15	7.78	7.51	9.02	9.03	8.06	8.8	7.96
2021-04-19	8.7	8.16	8.05	8.61	9.26	8.6	8.54	8.88	8.75	9.39	9.49	7.61	8.3	9.34	8.29	9.07	9.16	7.73	9.04	9.1	8.06	8.51	7.92
2021-04-20	8.8	8.67	8.67	8.74	9.2	8.9	9.08	9.12	8.29	9.43	9.08	7.84	8.83	9.39	8.86	NA	9.03	7.93	8.95	9.16	8.8	9.2	8.42
2021-04-21	8.81	8.21	8.09	8.56	9.15	8.92	8.83	8.55	8.92	9.28	9.21	7.51	8.66	9.41	8.73	9.1	8.74	7.71	8.97	9.07	8.1	8.21	8.22
2021-04-22	8.11	7.98	8.66	8.12	9.24	8.12	8.55	8.45	8.89	9.26	9.16	7.9	8.72	9.05	8.39	8.57	8.81	7.63	9.08	9.08	8.02	8.18	8.14
2021-04-23	7.51	8.07	NA	8	8.81	7.64	7.73	8.2	7.66	8.28	7.85	7.26	8.66	8.68	8.11	8.26	8.51	7.22	8.18	NA	7.95	9.38	7.62
2021-04-24	7.02	7.84	8.06	8.73	8.09	7.28	7.88	7.93	7.64	7.74	7.36	7.57	8.46	8.91	8.39	7.73	8.01	7.53	7.64	8.57	7.92	7.86	7.68
2021-04-25	8.07	8.12	8.58	8.96	8.83	7.91	8.3	8.68	8.47	9.06	8.32	7.79	8.31	9.39	9.42	8.45	8.87	8.07	8.53	9.1	7.89	8.16	7.81
2021-04-26	9.26	8.35	8.2	8.69	8.14	8.82	8.27	8.71	8.31	8.35	9.28	8.16	8.13	9.29	8.93	8.8	9.02	7.88	9.15	8.33	8.1	8.56	7.86
2021-04-27	9.09	8.12	8.92	8.96	8.67	7.36	8.14	8.78	7.72	8.92	8.65	7.56	8.28	9.03	8.32	8.79	8.35	8.71	8.71	8.4	7.93	8.54	7.51
2021-04-28	8.81	7.73	7.68	8.95	8.79	7.47	7.66	8.79	7.6	8.93	8.5	7.3	8.31	9.09	8.52	7.26	8.79	7.3	9.02	8.71	7.85	8.83	7.49
2021-04-29	8.85	7.99	8.94	NA	9.03	8.03	8.01	8.8	8.02	9.09	8.57	8.57	8.31	9.04	8.5	8.23	8.58	7.61	9.15	8.08	8.19	8.87	7.73
2021-04-30	7.69	7.74	8.79	8.37	8.98	8.04	8.05	8.41	8.32	9.07	8.92	7.57	8.34	9.06	8.79	8.13	8.15	7.45	9.15	8.62	7.92	8.56	7.69
2021-05-01	8.44	7.9	8.23	7.72	9.14	8.56	7.69	8.44	9.11	9.14	7.99	7.55	8.23	9.04	8.21	8.83	8.33	7.58	9.23	8.55	8.05	8.24	7.72

## Sheet: S3
Supplemental Table 3. Daily wastewater total suspended solids (TSS) (mg/mL), sample locations are provided as header, date as row names
Date	R	G(FEDCBA)	A	O	M	N	Isolation	C	P	K	H	J	I(H)	Q	Admin	S	F	B(A)	L(Admin)	D1	D2	E1	E2(CBA)
2021-02-07	4e-06	7.2e-05	5.6e-05	4e-05	8e-06	NA	4.8e-05	-4e-06	2.8e-05	7.2e-05	5.2e-05	4.2e-05	4e-05	3e-05	4.2e-05	NA	2.8e-05	4.6e-05	NA	NA	5.8e-05	4.8e-05	0.000104
2021-02-08	0.00012093	4.4898e-05	2.6e-05	5.2e-05	NA	2.91667e-05	NA	3.6e-05	2.70833e-05	0.000108696	2.8e-05	4.44444e-05	6.4e-05	5.21739e-05	-3.48837e-05	NA	6.12245e-06	-2.2e-05	3.6e-05	1.6e-05	-1.6e-05	-1.4e-05	-4e-06
2021-02-09	4.4e-05	1.38e-05	-1e-05	NA	2e-05	NA	NA	0.000102	5e-05	NA	1e-05	8e-06	0.000126	8.2e-05	NA	6.8e-05	3e-05	0.000138	0.000112	4.8e-05	6.2e-05	6.4e-05	5.8e-05
2021-02-10	NA	5.76923e-05	8.2e-05	6.47059e-05	NA	0.000113333	0.000102174	5.10638e-05	NA	0.000146512	8.67925e-05	5.75e-05	7.30769e-05	NA	NA	NA	0.000142	9.38776e-05	9.4e-05	NA	NA	8e-05	NA
2021-02-11	NA	NA	NA	NA	NA	NA	NA	NA	NA	NA	NA	NA	NA	NA	NA	NA	NA	NA	NA	NA	NA	NA	NA
2021-02-12	NA	NA	NA	NA	NA	NA	NA	NA	NA	NA	NA	NA	NA	NA	NA	NA	NA	NA	NA	NA	NA	NA	NA
2021-02-13	NA	NA	NA	NA	NA	NA	NA	NA	NA	NA	NA	NA	NA	NA	NA	NA	NA	NA	NA	NA	NA	NA	NA
2021-02-14	NA	NA	NA	NA	NA	NA	NA	NA	NA	NA	NA	NA	NA	NA	NA	NA	NA	NA	NA	NA	NA	NA	NA
2021-02-15	NA	NA	NA	NA	NA	NA	NA	NA	NA	NA	NA	NA	NA	NA	NA	NA	NA	NA	NA	NA	NA	NA	NA
2021-02-16	NA	NA	NA	NA	NA	NA	NA	NA	NA	NA	NA	NA	NA	NA	NA	NA	NA	NA	NA	NA	NA	NA	NA
2021-02-17	NA	NA	NA	NA	NA	NA	NA	NA	NA	NA	NA	NA	NA	NA	NA	NA	NA	NA	NA	NA	NA	NA	NA
2021-02-18	NA	NA	NA	NA	NA	NA	NA	NA	NA	NA	NA	NA	NA	NA	NA	NA	NA	NA	NA	NA	NA	NA	NA
2021-02-19	NA	NA	NA	NA	NA	NA	NA	NA	NA	NA	NA	NA	NA	NA	NA	NA	NA	NA	NA	NA	NA	NA	NA
2021-02-20	NA	-6.81818e-06	NA	2.22222e-06	NA	5.11628e-05	0.000113684	3.50515e-05	0.000336957	8.8e-05	NA	NA	9.69697e-05	8.21053e-05	NA	0.000106667	7.15789e-05	5.31915e-05	0.000104444	6.66667e-05	0.000155319	8.75e-05	NA
2021-02-21	-1e-05	5.4e-05	0.000136	1.6e-05	0.0001	-2.2e-05	3e-05	8.2e-05	7.8e-05	0.000104	4e-05	5e-05	7.6e-05	0.000114	NA	NA	2.8e-05	5.8e-05	NA	3e-05	1.6e-05	4e-05	-0.002356
2021-02-22	-0.000166	-8.8e-05	-0.000128571	0	-8.16327e-06	-2.2e-05	0.000114	-2.12766e-05	-1.22449e-05	2.91667e-05	-5.6e-05	-5.66038e-05	4.5283e-05	-3.72549e-05	NA	2.8e-05	-0.253402	-1.83673e-05	-6.25e-05	6e-06	7.5e-05	1.8e-05	0.0213359
2021-02-23	4e-06	-1.6e-05	6.2e-05	3.4e-05	2.4e-05	0.000148	8e-06	0.000196	6.2e-05	-3.4e-05	4.2e-05	3.2e-05	9.2e-05	0.000104	NA	-3.2e-05	0.000202	4.2e-05	1.2e-05	-4.2e-05	-1.8e-05	1.4e-05	0.0001
2021-02-24	4.8e-05	5.4e-05	2.18182e-05	3.8e-05	4e-05	-1.22449e-05	-1.50943e-05	3e-05	1.88679e-05	2.44898e-05	-1.02041e-05	-5.88235e-06	0	-1.81818e-05	NA	-2.18182e-05	-2.04082e-05	4.90196e-05	-7.2e-05	-0.00014902	-7.8e-05	-0.000103846	-1.96078e-06
2021-02-25	5.6e-05	0.000114	6.2e-05	3.4e-05	0.000116	-0.002332	3.2e-05	-0.002342	-0.002358	-0.00235	-0.002326	-0.002336	-0.00235	-0.002348	-0.002326	-0.002358	-0.002356	-0.002356	-0.002338	-0.002374	-0.002358	-0.002342	-0.00014
2021-02-26	-0.000107692	2.11538e-05	-0.00239423	-3.84615e-06	4.03846e-05	NA	0.000157143	NA	NA	NA	NA	NA	NA	NA	NA	NA	NA	NA	NA	NA	NA	NA	0.000106
2021-02-27	4e-06	-2.6e-05	NA	-2e-06	-2.4e-05	-0.000118	-0.002364	7.8e-05	0.000106	9.2e-05	2.6e-05	4.8e-05	1.8e-05	7.4e-05	2.8e-05	7.4e-05	4e-05	8e-06	6.4e-05	5.4e-05	-3e-05	3e-05	6.2e-05
2021-02-28	4.22222e-05	0.000162	8.8e-05	3.49127e-05	0.00014	5e-05	NA	NA	-0.00283855	0.000118	0.000127835	0.000122449	0.000103093	0.00014	7.77778e-05	0.000134783	NA	NA	NA	8.88889e-05	0.00021	0.000108	0.00011
2021-03-01	0.000152941	0.000106	0.000138	0.000134	0.000236	0.000106	0.000198	0.000134	0.002522	0.000186	0.000196	0.000126	0.000212	0.00014	0.000112	0.000102	9.8e-05	9.4e-05	0.000126	0.000102	5.6e-05	0.000176	0.000178
2021-03-02	0	-1.39535e-05	6.66667e-05	8.4e-05	9.80392e-06	-8.33333e-05	-2.09302e-05	0.0001	0.000146667	6.2e-05	4.4186e-05	0.000165306	0.000208696	0.000217391	0	1.6e-05	5.09091e-05	4.52381e-05	0.000233333	0.000114	0.000277551	0.000154	8.62745e-05
2021-03-03	-5.26316e-05	-3.84615e-06	NA	1.52174e-05	-4.71698e-05	4e-05	-8.91304e-05	-6e-05	-9.375e-05	2.6e-05	-4.79167e-05	-6.875e-05	6.8e-05	-1.25e-05	-0.000118	0.000112245	-0.000126531	2.5e-05	-6.15385e-05	NA	-8e-06	-2.2e-05	-0.000178431
2021-03-04	3.63636e-05	5.31915e-05	7e-05	6.36364e-05	0.000136	2.42424e-05	5.11111e-05	5e-05	0.000133333	0.000132609	1.81818e-05	0.000143182	0.000123913	5.47368e-05	4.0404e-05	3.61702e-05	4.2e-05	8.71287e-05	0.000103158	0.000122	7.4e-05	6e-05	8.2e-05
2021-03-05	7.8e-05	-23.6776	6e-06	NA	NA	6e-06	-5e-05	2.2e-05	0.000106	3e-05	4.6e-05	8e-05	-1.6e-05	6.4e-05	-1.4e-05	6.8e-05	-4e-06	4.4e-05	0.000102	9e-05	4.6e-05	3e-05	8.4e-05
2021-03-06	0.000111828	9.41176e-05	4.57143e-05	8e-05	9.09091e-05	5.54455e-05	0.000270833	6.92308e-05	8.62745e-05	2e-05	5.83333e-05	7.36842e-05	7.83505e-05	7e-05	2.62626e-05	5.95745e-05	2.54545e-05	9.52381e-05	7.57895e-05	0.000107407	0.000136	4e-05	8.97959e-05
2021-03-07	0.000284	9.8e-05	0.000114	-2.4e-05	0.000178	-7.6e-05	0.000252	5.4e-05	0.000234	0.00011	0.000262	0.000114	0.00014	0.000122	8.2e-05	0.000196	0.000242	0.000172	0.00015	0.000358	0.000176	0.000182	0.000214
2021-03-08	2e-05	0.000109302	-5.10204e-05	8.8e-05	-1.15385e-05	0.000160417	-0.000253488	-4.4186e-05	-1.42857e-05	0.000214	-0.00027	6.12245e-06	2.8e-05	-1.8e-05	-2.65306e-05	-4.4e-05	0.000174	-0.000304651	9.18367e-05	5.66038e-06	-5.5814e-05	-8.03922e-05	-6.6e-05
2021-03-09	4.6e-05	8e-05	0.000112	0.000124	0.000126	3.6e-05	5.8e-05	8.4e-05	0.00014	NA	8e-05	5.2e-05	5e-05	0.00013	5.4e-05	6.2e-05	5.6e-05	5e-05	7.6e-05	0.000116	4.6e-05	-2.8e-05	2.6e-05
2021-03-10	0.000128846	0.000134	6e-05	0.000114583	0.000171698	8.91089e-05	0.000134694	9.43396e-05	0.000192	8.31683e-05	9.6e-05	0.000168	8.29787e-05	0.000144	NA	0.00015	8.57143e-05	0.000145283	0.000116327	0.000143396	9.07407e-05	0.000109615	0.000118868
2021-03-11	3.4e-05	7.8e-05	5.2e-05	6e-06	1.4e-05	-2.6e-05	-6e-06	3.6e-05	7e-05	4.4e-05	5.2e-05	2e-06	-6e-06	-2e-06	-5e-05	1.2e-05	0	-1.4e-05	1.4e-05	NA	-5.8e-05	2.6e-05	0.000132
2021-03-12	0.00013	8e-05	0.000114	7.2e-05	0.000184	5.6e-05	7.2e-05	7.4e-05	8.4e-05	0.000146	0.000156	0.000164	0.000194	0.000208	0.000156	0.000154	4.2e-05	0.00016	NA	0.000174	0.00015	0.000146	0.000184
2021-03-13	NA	NA	NA	NA	NA	NA	NA	NA	NA	NA	NA	NA	NA	NA	NA	NA	NA	NA	NA	NA	NA	NA	NA
2021-03-14	NA	NA	NA	NA	NA	NA	NA	NA	NA	NA	NA	NA	NA	NA	NA	NA	NA	NA	NA	NA	NA	NA	NA
2021-03-15	NA	NA	NA	NA	NA	NA	NA	NA	NA	NA	NA	NA	NA	NA	NA	NA	NA	NA	NA	NA	NA	NA	NA
2021-03-16	-5.20833e-05	-5.29412e-05	-7.45098e-05	-0.000106122	-5.625e-05	-9.55556e-05	-0.0001	-8.62745e-05	-6.2e-05	-1.8e-05	-6.2e-05	-6.73913e-05	1.17647e-05	1.25e-05	-0.000128889	-5.88235e-06	9.80392e-06	-5.6e-05	-2.12766e-05	-2.7451e-05	-1.56863e-05	-9.4e-05	-8.62745e-05
2021-03-17	-0.000108	-6e-05	-0.000146	-0.00012	1e-05	-9e-05	-9.2e-05	-5e-05	-2.2e-05	-9.2e-05	3.4e-05	2e-05	-3.8e-05	-0.00011	-9.4e-05	6e-06	8.2e-05	8e-06	-0.000118	4.4e-05	-2e-05	1.2e-05	2e-05
2021-03-18	0.000210526	0.000110909	0.000275472	0.00026	0.000276087	1.27273e-05	0.000347917	9e-05	0.000163636	-0.0001875	4.69388e-05	7.55102e-05	0.000138776	7.14286e-06	0.000117895	0.000406316	0.000241509	0.000141818	8.16327e-05	0.000230909	9.6e-05	5.45455e-06	0.000137255
2021-03-19	-4.89796e-05	-4.8e-05	-1.83673e-05	-6.8e-05	-4.31373e-05	-5.8e-05	-2e-06	-8e-06	3.4e-05	0.000136	7.8e-05	4e-05	0.000134	2.8e-05	2.6e-05	6e-05	-4.4e-05	1.4e-05	7.4e-05	-4.2e-05	NA	-4.2e-05	-2e-06
2021-03-20	6.44444e-05	5.4e-05	4e-05	8.2e-05	0.000122	-4.84848e-05	-0.00255532	3.84e-05	-2.12766e-05	8.4e-05	0.0001	6e-05	0.000128	1.11111e-05	-3e-05	8e-05	6.4e-05	7.4e-05	0.000108	2.6e-05	4.8e-05	6.2e-05	0.000112
2021-03-21	0.000114	0.000154	2e-06	4e-05	5e-05	-1.4e-05	0.000124	0.000156	0.000136	2e-05	0.00011	0.000134	7e-05	0.000144	5.2e-05	0.000104	2.8e-05	8.2e-05	8.4e-05	4.4e-05	0.000168	0.000164	0.000128
2021-03-22	6.8e-05	2e-05	0.000268	1e-05	7.4e-05	-1.8e-05	2.2e-05	-6e-06	2.4e-05	9.6e-05	5.6e-05	2.8e-05	-4e-06	5.4e-05	-2.4e-05	2.2e-05	9.8e-05	1.2e-05	0.000116	1.4e-05	-2.2e-05	4e-06	5.6e-05
2021-03-23	7.8e-05	4.2e-05	3.8e-05	5.6e-05	7.2e-05	-1.2e-05	7.6e-05	4.8e-05	NA	6.8e-05	0.000128	8e-05	1.4e-05	3.2e-05	6e-06	0	0.000142	5.4e-05	0.000102	9.8e-05	8e-05	6e-05	0.000116
2021-03-24	6.36364e-05	6.47059e-05	6.47059e-05	-2.72727e-05	8.7234e-05	2.5e-05	7.44681e-05	4.31373e-05	9.0566e-05	0.000142857	0.000157447	0.00013125	4.8e-05	0.000109434	6.80851e-05	0.000147917	5e-05	-2.15686e-05	8.08511e-05	0.000101923	-7.84314e-05	-0.000714286	4.4e-05
2021-03-25	6.8e-05	8.4e-05	3.4e-05	2.6e-05	2.8e-05	3e-05	4.8e-05	6.2e-05	9.6e-05	8.4e-05	7.4e-05	7.4e-05	7.8e-05	4.6e-05	2.8e-05	NA	7.8e-05	4.8e-05	0.000116	7.4e-05	1e-05	4.4e-05	3.8e-05
2021-03-26	5.4e-05	0.000118	5.2e-05	4.4e-05	6.4e-05	4e-06	5.8e-05	3.8e-05	3.4e-05	6e-05	6.4e-05	6.2e-05	2e-05	-6e-06	0	7e-05	8.6e-05	1.4e-05	8.6e-05	8.4e-05	-1.2e-05	4.2e-05	7e-05
2021-03-27	5.6e-05	7.4e-05	1.2e-05	6e-05	7.8e-05	6.6e-05	8.4e-05	9.2e-05	0.000136	0.000102	0.000116	6.2e-05	8.4e-05	8.4e-05	3.8e-05	0.000178	0.000114	7.8e-05	0.000144	6.2e-05	0.0001	7.4e-05	9.6e-05
2021-03-28	6.73684e-05	7e-05	2.62626e-05	1.875e-05	6.26263e-05	-4.63158e-05	-2.34043e-05	2.0202e-06	1.97802e-05	0.00012	-1.8e-05	7.8e-05	8.8e-05	5.74468e-05	2.2e-05	0.000115556	4.2e-05	8.6e-05	0.000119192	3e-05	5.4e-05	6e-06	6.8e-05
2021-03-29	-0.000192	6.4e-05	6.6e-05	7.2e-05	1.8e-05	0.000132	1e-05	5.6e-05	8.8e-05	0.00013	8.8e-05	8.2e-05	0.0001	8e-05	1.4e-05	9.8e-05	0.000116	7.8e-05	8.8e-05	0.000152	7.2e-05	5.4e-05	5.6e-05
2021-03-30	0.000335556	0.000323077	0.000312	0.000341176	0.000392157	0.000432653	0.000312	0.000362745	0.000345098	0.000458333	0.000381633	0.000373913	0.000368	0.000472	-0.00206596	-0.00185102	0.000366	0.00037451	0.00039	0.000392	0.000294118	0.000332	0.000347059
2021-03-31	0.000112	3.6e-05	2.2e-05	6e-05	7.6e-05	2.2e-05	-0.002134	6e-06	-3e-05	9.2e-05	7e-05	5.4e-05	4.4e-05	9.4e-05	NA	NA	9e-05	0.000192	8e-05	1.2e-05	0.000104	9.4e-05	8e-05
2021-04-01	3.92157e-05	5.6e-05	3e-05	5.29412e-05	7.55102e-05	2.35294e-05	2.90909e-05	3.07692e-05	9.2e-05	5.8e-05	5.74468e-05	6.66667e-05	4.58333e-05	3.63636e-05	0	9.81818e-05	8.26923e-05	6.2e-05	9.78723e-05	-1.8e-05	2.6e-05	7e-05	4.6e-05
2021-04-02	5.2e-05	-2e-05	2e-06	6.2e-05	8e-05	1e-05	2e-05	2.2e-05	1.6e-05	7.8e-05	5.8e-05	2e-05	8e-05	5e-05	1.4e-05	4.2e-05	7.8e-05	5.6e-05	0.000122	-8e-06	3.2e-05	6e-06	5.2e-05
2021-04-03	NA	NA	NA	NA	NA	NA	NA	NA	NA	NA	NA	NA	NA	NA	NA	NA	NA	NA	NA	NA	NA	NA	NA
2021-04-04	NA	NA	NA	NA	NA	NA	NA	NA	NA	NA	NA	NA	NA	NA	NA	NA	NA	NA	NA	NA	NA	NA	NA
2021-04-05	NA	NA	NA	NA	NA	NA	NA	NA	NA	NA	NA	NA	NA	NA	NA	NA	NA	NA	NA	NA	NA	NA	NA
2021-04-06	7.6e-05	8e-05	4.6e-05	9.4e-05	8e-06	1.6e-05	7.8e-05	9.6e-05	0.000114	0.000162	0.000136	6.4e-05	0.000112	0.000114	0.00012	8e-05	0.00019	0.000116	8e-05	0.000148	4.4e-05	4.2e-05	8.2e-05
2021-04-07	5e-05	0.000122	1.4e-05	3.6e-05	7.2e-05	6e-06	2e-05	3e-05	6e-05	5.6e-05	5.2e-05	6.6e-05	0.000102	6.2e-05	3.2e-05	NA	9.4e-05	0.000206	6.2e-05	7.8e-05	6.6e-05	3.6e-05	3.4e-05
2021-04-08	5.4e-05	7.8e-05	6.8e-05	5.4e-05	0.000112	1.6e-05	8e-05	9e-05	0.0001	8.6e-05	7e-05	7.4e-05	0.000158	6.4e-05	6e-05	8.2e-05	5e-05	9.2e-05	0.0001	0.0001	5.6e-05	3.4e-05	6.8e-05
2021-04-09	2.6e-05	2e-05	3.2e-05	2.4e-05	6.4e-05	0	7.2e-05	7.4e-05	3.8e-05	8.2e-05	1.6e-05	7e-05	4.4e-05	5.2e-05	8e-06	0.0001	0.00014	0.000218	5.2e-05	0.000116	5.4e-05	3.8e-05	8.4e-05
2021-04-10	6.8e-05	5e-05	4.4e-05	6.2e-05	6.8e-05	4.2e-05	8.6e-05	8e-05	3.6e-05	8e-05	6.2e-05	4.6e-05	4.6e-05	8.4e-05	5e-05	6.8e-05	0.000106	4.6e-05	3.2e-05	7.4e-05	2.2e-05	2.2e-05	6.6e-05
2021-04-11	NA	5.5102e-05	4e-05	5.27273e-05	0.000139216	2.26415e-05	4.6e-05	3.46939e-05	2e-05	9.88235e-05	6.95652e-05	4.56522e-05	8.63636e-05	6.54545e-05	-6.66667e-05	0.000102	0.000109091	0.000122	0.000147917	0.000135294	2.64151e-05	-20.8092	5.45455e-05
2021-04-12	0.000162	0.000154	0.00011	0.00014	0.000134	9.4e-05	0.00015	0.000176	7.6e-05	2.4e-05	3e-05	0.000164	0.000148	0.000124	22.5179	0.00012	-0.002198	8e-06	3.4e-05	0	2.6e-05	8e-05	4e-05
2021-04-13	8.6e-05	7.84314e-05	0	2.94118e-05	8.08511e-05	2.04082e-05	2.2e-05	6.47059e-05	0.000104082	7.95918e-05	7.6087e-05	5.4e-05	9.79592e-05	5.2e-05	6.93878e-05	8.66667e-05	NA	5.4902e-05	0.000153061	7e-05	8.03922e-05	6.07843e-05	6.2e-05
2021-04-14	7e-05	7.2e-05	5.4e-05	6.4e-05	0.000144	9.6e-05	4.4e-05	0.000136	5.2e-05	8.8e-05	4.8e-05	8.2e-05	6.6e-05	-2e-05	9.6e-05	5.4e-05	3.8e-05	7e-05	8.2e-05	1e-05	3.8e-05	6e-05	-2e-06
2021-04-15	4.31373e-05	3.4e-05	8e-06	5.05051e-05	7.78947e-05	3.4e-05	0.00010099	0.000118812	7.8e-05	0.000104	9.33333e-05	4.02542e-05	0.0001	0.000117647	3.40426e-05	8.16327e-05	7.2e-05	5.54455e-05	0.000104444	8.36735e-05	7.45098e-05	9.2e-05	7.2e-05
2021-04-16	5.8e-05	4.2e-05	0	4e-05	7.2e-05	2.4e-05	7e-05	8.8e-05	0.000136	0.000114	7.8e-05	0.000106	0.000112	6.8e-05	5.2e-05	9.4e-05	5e-05	4e-05	8.2e-05	5e-05	7.6e-05	3.6e-05	5.4e-05
2021-04-17	9e-05	6.4e-05	-8e-06	NA	5e-05	4e-06	4.8e-05	0.00013	0.00011	5.2e-05	6.2e-05	1e-05	3.6e-05	2.4e-05	6e-06	6.8e-05	7.8e-05	7.4e-05	9.6e-05	6.2e-05	5.2e-05	2e-05	3.2e-05
2021-04-18	-4e-06	3.2e-05	6.2e-05	3.8e-05	6.6e-05	3e-05	7.2e-05	7.4e-05	0.000118	8e-05	7.2e-05	8.4e-05	5.8e-05	3.2e-05	-1.8e-05	3.4e-05	3e-05	0	6.6e-05	5.2e-05	5.4e-05	6.8e-05	3.4e-05
2021-04-19	7.5e-05	2.6e-05	2.8e-05	2.95455e-05	0.000127451	4.61538e-05	6.36364e-05	0.000106	0.000131707	0.000128846	0.000132	7.8e-05	0.000134615	7.23404e-05	2.4e-05	0.000108	0.000123636	7.4e-05	0.000148	6.75e-05	3.77358e-05	1.4e-05	4.4e-05
2021-04-20	5.4e-05	4.2e-05	4.6e-05	3.4e-05	4.4e-05	1.4e-05	7.2e-05	7.6e-05	9e-05	0.000142	0.00014	1.7e-05	0.00011	0.000118	0.00011	NA	0.000284	0.000162	0.00018	0.0002	0.000182	0.000166	0.00017
2021-04-21	-2.85714e-05	-1.53846e-05	7.84314e-06	5.4902e-05	0.000102	-1.66667e-05	8.36735e-05	0.000114	8.67925e-05	0.00010625	0.000117778	-4.08163e-06	6.07843e-05	9.61538e-05	7.8e-05	0.000162745	0.000194118	8e-06	0.000166	8.6e-05	0.000121569	6.66667e-05	0.000114
2021-04-22	3.4e-05	5.2e-05	-8e-06	6.4e-05	9.8e-05	2.6e-05	0.00013	9.8e-05	0.000154	0.000176	0.000142	0.000154	4.8e-05	8.2e-05	4e-05	2.57143e-05	5e-05	9.4e-05	0.000136	0.000132	9e-05	7.4e-05	0.000108
2021-04-23	9.8e-05	-2e-06	NA	1.2e-05	5e-05	8e-06	3.4e-05	4e-06	2.4e-05	4e-05	3.2e-05	-6.8e-05	4e-06	6.4e-05	3.8e-05	3.8e-05	6.4e-05	4.4e-05	0.0001	NA	6.4e-05	4e-05	1.2e-05
2021-04-24	5.2e-05	6e-05	3e-05	9.8e-05	5.2e-05	5.2e-05	3.6e-05	5e-05	8.4e-05	5.4e-05	6.6e-05	5.4e-05	5.6e-05	4.2e-05	0.000148	0.000102	5.4e-05	4.2e-05	0.000112	0.000132	0.0001	3.6e-05	8.6e-05
2021-04-25	0.000146	0.000132	0.000116	0.00014	0.000164	0.000148	0.000138	0.000148	0.000188	0.0001644	0.000172	0.000144	0.000216	0.000114	0.000142	0.000194	3e-05	7.6e-05	0.000148	0.000108	0.000108	0.0001	0.00015
2021-04-26	4.6e-05	-2.6e-05	-3.2e-05	1.8e-05	-3.4e-05	-4.8e-05	-4.2e-05	4.6e-05	0.0002	0.000162	0.000256	0.000172	0.000218	0.000186	0.000182	0.000242	8.2e-05	8.2e-05	0.000266	8e-05	5.8e-05	3.4e-05	0.00056
2021-04-27	8.4e-05	9.4e-05	4.2e-05	0.000102	9.6e-05	7.4e-05	9e-05	0.00015	0.000104	0.000142	8.6e-05	6.4e-05	7.6e-05	7.2e-05	4e-05	7.6e-05	3.6e-05	9.2e-05	9.6e-05	0.0001	0.000144	2.2e-05	4.2e-05
2021-04-28	7.4e-05	0.000106	4.6e-05	8.2e-05	8.6e-05	4.4e-05	3.6e-05	6.6e-05	0.000154	0.000194	0.000162	0.000126	0.000188	8.8e-05	2.4e-05	0.00014	6.4e-05	6e-05	0.000114	6.6e-05	0.000136	8.6e-05	6.4e-05
2021-04-29	6.4e-05	4.6e-05	2.4e-05	NA	7e-05	-6e-06	0	4.2e-05	0.00012	7.8e-05	5.2e-05	3.8e-05	4.8e-05	7.2e-05	4e-05	0.000108	3.8e-05	7e-05	0.00016	5.6e-05	0.000116	9.2e-05	9.2e-05
2021-04-30	8e-05	5.6e-05	4.4e-05	6.4e-05	6.6e-05	5.8e-05	1.2e-05	6.4e-05	0.0001	0.000104	9.2e-05	9e-05	8e-05	8.4e-05	7.8e-05	9.6e-05	7.8e-05	8.4e-05	0.000104	6.2e-05	9.2e-05	7.4e-05	7.2e-05
2021-05-01	9.4e-05	4e-05	4.2e-05	6.2e-05	7e-05	-1e-05	5.8e-05	4.4e-05	9.6e-05	0.00034	5.4e-05	-2.8e-05	8.6e-05	8.6e-05	3.4e-05	5e-05	4.8e-05	4e-05	0.000118	7.8e-05	9.6e-05	4.8e-05	2.2e-05

## Sheet: S4
Supplemental Table 4. Concentration factors for daily sample processing, sample locations are provided as header, date as row names
Date	R	G(FEDCBA)	A	O	M	N	Isolation	C	P	K	H	J	I(H)	Q	Admin	S	F	B(A)	L(Admin)	D1	D2	E1	E2(CBA)	BLANK
2021-02-07	21.8655	46.337	20.7257	47.4722	22.478	12.3485	50.7204	20.0059	18.6706	141.929	37.8333	20.25	29.6355	68.2727	21.491	55.6471	41.396	35.5327	NA	NA	26.992	54.8205	24.7874	35.7315
2021-02-08	30.8969	172.9	44.8256	160.905	NA	25.3279	NA	33.5246	56.3933	31.8901	31.75	43.8	56.0571	38.2989	47.6761	NA	29.4	50.0513	39.5895	36.1327	40.25	36.2	56.1159	NA
2021-02-09	36.9545	17.6102	43.6702	NA	30.5862	NA	30.3267	41.3208	81	NA	37.055	194.174	71.4915	18.5398	NA	19.5506	84.7551	172.815	48.268	31.0566	60.9836	42.5106	67.4655	88.9623
2021-02-10	NA	51.3286	49.9873	44.6585	NA	28.2538	37.299	40.5455	NA	55.2535	48.5765	36.4184	43.6118	NA	NA	NA	43.3412	53.8493	36	NA	NA	50.8987	NA	64.4286
2021-02-19	NA	25.0559	NA	22.6163	NA	NA	29.0625	31.5347	NA	22.731	9.21622	NA	NA	31.307	NA	32.8144	30.7476	31.8529	NA	27.6111	36.1158	40.2235	32.2549	25.0848
2021-02-20	NA	48.9359	24.1701	49.0256	NA	45.52	29.629	62.0154	24.4462	38.5	NA	NA	59.7424	21.8136	NA	25.3821	17.9787	51.7887	41.6857	25.8208	21.0444	37.6273	45.5333	29.2593
2021-02-21	32.0467	32.8365	41.2048	30.0992	36.7579	27.5714	20.9096	27.7578	35.2768	24.6215	21.7919	32.3103	19.7052	21.8391	NA	NA	35.7087	42.4299	NA	38.2553	33.0465	29.9832	33.4425	26.2429
2021-02-22	41.5618	37.7253	36.1354	36.4468	44.2073	36.2222	36.0111	50.7945	47.1481	38.6064	32.7736	42.4301	27.0583	42.4831	NA	38.1915	35.875	34.9208	44.7812	44	42.9213	26.3953	36.1702	49.8947
2021-02-23	31.3101	18.2524	22.25	34.1071	17.5531	24.741	35.3214	31.8115	31.1327	33.5267	39.0396	22.72	22.6221	31.8632	22.3667	41.0541	23.4094	44.5739	40.1154	74.64	39.2889	66	32.2437	33.5894
2021-02-24	19.2323	20.0942	18.3118	32.9339	29.2101	39.2447	39.7451	44.0215	38.604	38.3571	34.0192	36.5943	34.6903	33.9677	46.8471	40.0495	40.9596	33.7212	35.268	46.9405	43.1237	37.734	38.6893	40.9785
2021-02-25	19.9064	25.0317	19.0909	34.7444	26.697	24.5941	18.3125	28.8205	28.6167	28.5752	22.0888	34.5657	27.5625	25.1282	24.404	32.7212	51.8315	22.3631	32.3772	27.4406	18.8674	20.2584	36.3465	60.378
2021-02-26	32.4811	38	36.3077	27.0957	35.3366	41.6562	43.5114	39.0693	36.0377	40.3232	38.1183	40.4516	38.1089	22.9673	40.7412	NA	36.1818	46.7176	46.1758	37.8854	38.9192	48.2069	48.2069	48.1481
2021-02-27	37.0619	24.7319	40.4062	33.8898	25.2705	36	34.1626	34.6891	31.6531	36.5888	31.3153	29.1066	38.6476	40.4356	23.462	34.0826	23.1786	22.7944	45.2747	33.0082	22.891	32.5204	34.9905	29.2959
2021-03-01	20.0166	21.4968	37.75	45.0215	38.8837	49.6707	33.3778	45.1226	41.6133	42.0899	39.8404	31.6391	40.9239	32.7623	46.2903	30.9831	36.7766	47.3659	45.6667	33.3028	20.4201	34.5882	37.5595	61.6154
2021-03-02	41.8706	40.6477	53.6866	56.5556	37.9892	45.2151	37.6744	38.9	48.6234	53.8082	41.8617	48.0988	44.4643	39.2759	47.6867	41.4405	41.5728	24.5775	42.4667	39.7368	42.26	52.6711	48.131	93.6304
2021-03-03	37.9588	48.8605	37.0396	45.8701	36.1515	30.932	51.1389	47.7333	28.5172	23.9231	48.6341	38.0826	46.6279	38.202	44.3864	43.7128	36.5664	40.6022	40.3838	NA	35.9027	43.0312	41.5743	71.7193
2021-03-04	35.8022	32.7727	40.8879	34.1075	33.3017	31.1048	43.1798	34.2598	40.3854	30.7459	17.901	35.1212	24.5298	25.2414	40.2745	50.5714	26.0261	31.7934	39.1373	49.3882	35.0403	34.3879	36.3333	43.0693
2021-03-05	40.8764	38.3837	51.642	NA	NA	49.4737	66.1429	31.7404	43.3855	55.5362	37.9118	36.5794	38.5057	37.1505	49.7654	34.8	45.7931	37.6863	46.2338	29.84	26.9449	41.0337	63.0952	41.0273
2021-03-06	46.9231	38.0556	33.2602	31.4921	27.8828	30.5234	21.7558	24.4383	31.5116	27.3212	25.78	26.8732	27.9323	30.9365	30.7574	28.1654	39.027	36.8667	34.4583	38.5926	34.3362	45.7727	33.36	32.6545
2021-03-07	40.129	23.6667	43.759	43.3441	43.0215	29	58.64	46.0098	48.5465	100.6	49.7381	36.8087	52.0952	121	24.1677	27.4318	35.5455	47.734	48.3023	95.4043	46.9	45.1889	33.7876	26.2849
2021-03-08	21.645	34.271	27.2786	24.4464	38.5534	29.4101	32.937	34.0636	30.782	32.8682	34.6891	30.4211	33.2	27.5714	40.4752	33.7395	27.4766	26.5865	30.9333	16.2317	28.2553	31.0656	31.7674	47.3452
2021-03-09	47.8537	33.6762	40.0118	29.1571	49.2195	65.5405	46.6471	30.6992	45.0732	40.9789	33.6667	23.8616	43.3333	27.2168	45.9259	25.7571	43.2258	30.562	54.6588	43.3491	30.4394	27.2048	34.6697	64.7568
2021-03-10	31.9024	35.354	43.6598	35.4435	22.6812	32.3058	42.3367	36.9407	31.0662	21.9	28.1504	29.3111	30.014	28.773	38.0619	26.5414	27.6981	29.6875	29.6875	36	28.8056	53.3373	36.438	46.9647
2021-03-11	37.0909	35.1489	23.2398	37.0426	42.2651	43.8416	47.8659	67.2182	37.4432	38.6374	38.4091	33.6296	47.9136	38.9519	45.7468	41.4773	50.8929	60.6329	36.3152	NA	31.2091	40.1529	29.9516	68.7
2021-03-12	22.8409	30.5317	39.4862	33.5686	38.3478	28.7566	23.1084	30.2481	29.5546	29.3458	34.3571	29.1885	22.828	33.1584	21.7978	37.449	33.3636	35.4553	50.3222	34.4892	57.8415	48.3402	26.887	133.568
2021-03-16	25.6415	24.0429	29.3087	24.7661	22.3064	21.763	23.8837	24.6959	25.8375	24.7437	31.6385	24.2788	34.9512	27.6133	36.8649	25.0556	21.607	25.2514	23.4192	25.8795	29.1742	33.0833	26.0289	23.5258
2021-03-17	50.0326	64.4865	33.0154	21.4948	27.4351	30.8686	52.9111	30.7986	20.4749	23.5871	39.6667	34.9018	29.2077	38.5769	29.1926	34.514	40.4091	26.0519	33.025	30.5203	50.0211	33.3566	30.641	67.8732
2021-03-18	25.1603	23.4943	30.1812	25.2387	23.5119	27.1871	37.5984	31.4681	33.2148	25.0314	46.2	55.726	24.0529	25.7738	28.6423	24.7843	27.5644	25.593	33.5763	26.6061	28.5894	30.7181	33.7405	23.5476
2021-03-19	47.6667	29.1111	32.2558	36.4352	33.3879	37.1473	43.1619	29.3182	35.9573	44.8438	57.2632	25.5425	26.085	4.98876	39.2056	57.493	24.8442	53.5506	40.614	42.5859	65.2639	63.6	31.2656	65.8592
2021-03-20	26.5163	23.4108	32.1473	37.8222	29.381	24.5215	29.3525	27.4438	34.0336	24.4611	22.5574	28.2922	35.3171	27.9517	38.319	24.3609	29.9296	34.7087	31.2353	45.4105	67.2031	62.8594	57.5833	24.369
2021-03-21	66.2778	43.3214	35	23.8895	21.8079	58.8642	26.711	35.6931	37.3333	34.4786	28.9915	61.0333	30.56	55.7273	26.2466	39.3933	44.7674	24.3591	20.8779	40.907	25.0625	20.7175	57.7407	52.0968
2021-03-22	29.5	26.8182	29.9926	32.2344	39.9588	41.8211	47.9146	45.4615	44.6889	35.4956	27.6978	31.2101	42.5204	28.5347	36.5047	25.122	26.8153	29.7778	28.0282	35.9829	25.3497	31.2028	29.3741	19.0563
2021-03-23	24.4082	33.0598	71.1667	67.4932	25.9861	57.619	46.9118	41.02	53.3333	70.6557	36.7619	40.2261	77.4833	31.9206	58.6029	45.2442	31.88	48.1753	33.376	38.8283	56.7262	23.1034	28.2143	34.7183
2021-03-24	27.1395	25.9322	31.4571	25.7073	23.2236	24.2011	28.298	27.4	27.5103	23.5309	24.4875	51.5541	37.2692	22.9278	33.2562	23.2632	23.2931	23.1844	21.9762	23.1302	25.5988	24.1548	25.7337	19.0151
2021-03-25	40.9826	51.8043	21.7037	22.2408	28.9174	46.4158	22.7151	27.4277	28.8271	32.6174	27.5486	28.8758	39.0288	36.75	46.79	NA	30.6417	30.6231	19.7196	62.8475	20.2512	31.288	29.9485	42.4779
2021-03-26	31.9134	29.7279	33.8362	28.0153	41.495	37.1481	34.8909	24.1212	23.4318	22.4375	27.1586	32.378	24.9097	28.5139	33.1138	28.5655	22.6395	28.4605	26.3117	28.2071	33.4724	32.2231	29.1224	34.1406
2021-03-27	28.2917	23.8246	33.0896	133.162	34.2963	31.9315	20.6734	47.9359	33.5984	58.0455	58.803	35.4128	18.5072	58.7969	23.1989	20.7356	44.6026	40.3978	47.0125	27.4643	26.8333	27.4044	21.4326	53.2688
2021-03-28	24.2847	27.4065	27.4384	25.5556	25.6026	26.4459	30.1212	25.6879	29.1212	30.6187	33.55	30.8296	35.3659	29.5556	33.381	25.1258	41.0101	78.6111	21	23.0219	26.2649	22.6489	20.801	18.8929
2021-03-29	42.951	22.9192	46.165	26.5511	36.7245	43.9439	47.6042	23.1105	38.0092	21.8973	51.5761	56.0588	23.5888	25.8293	58.7	33.9316	55.6842	38.087	36.3426	40.3258	32.0476	75.5536	41.2424	48.96
2021-03-30	25.239	26.2208	23.241	29.4615	23.2563	25.026	24.7039	43.7979	26.1088	23.3669	24.7857	23.9114	131.103	27.0063	30.3047	28.6596	21.8333	28.5915	23.4819	29.8905	25.3097	24.4932	28.2426	26.7134
2021-03-31	28.216	24.3758	39.0619	26.4906	29.7881	60.6447	28.2891	96.5833	42.9765	25.4395	19.6373	51.6705	65.0959	20.5814	NA	NA	28.8051	31.1805	30.4876	31.887	22.0532	31.9667	20.2245	42.1261
2021-04-01	26.5887	30.9077	38.9365	50.8182	22.817	27.9796	17.3555	23.4	58.6308	22.6974	22.7622	34.8835	23.7963	31.843	24.9648	38.375	22.0109	33.8276	21.5922	47.3708	41.1957	40.9109	27.2986	32.4186
2021-04-02	23.2381	70.2982	27.98	64.8871	29.5	27.3061	27.8923	23.2437	23.1325	32.2612	27.5106	30.472	35.0531	29.8261	27.6889	36.1802	56.0263	42.43	25.2798	27.5957	26.1677	21.8497	28.8321	24.641
2021-04-06	45.8148	108.114	55.1364	44.2407	33.1636	21.8077	52	23.4815	107.535	18.3598	31.1719	40.6727	33.7571	47.4189	35.3729	65.082	33.9478	19.901	38.1696	24.2649	31.9521	89.6923	34.3333	78.1452
2021-04-07	40.8455	36.1228	52.2826	119.225	78.541	40.8017	53.9882	48.7253	63.8841	97.1591	30.4865	22.9784	23.1707	18.8667	60.3896	NA	90.4808	26.2045	33.7353	26.1288	23.6625	21.7102	30.0167	94.4231
2021-04-08	30.1034	82.38	33.9167	32.3445	30.5455	61.2179	95.1633	135.371	32.8772	27.7021	30.9068	41.1402	54.7368	50.6667	22.5976	34.68	27.2429	28.9449	33.7463	28.5488	31.2689	41.7345	42.5	63.0506
2021-04-09	35.566	40.3093	15.4218	39.53	36.9364	40.2526	35.1389	39.6321	39.2929	40.8713	39.7374	44.5319	39.4706	43.1354	47.7816	37.1622	37.64	39.2475	37.0297	35.6262	39.8617	40.9	44.2717	33.913
2021-04-10	33.646	33.4522	44.8723	59.3077	37.6634	54	31.375	66.2969	34.0273	43.9231	55.1467	52.5976	41.9565	29.4565	23.5198	86	30.6614	28.2876	28.1429	96.3171	24.3533	22.3505	22.3505	52.0106
2021-04-11	19.4398	35.5556	44.6667	38.1863	31.5049	24.1437	36.3178	41.4227	36.8785	20.2346	18.3486	19.6705	24.1453	35.1966	19.9557	24.6646	38.91	38.2476	36.8144	35.823	28.5302	26.5063	116.229	38.2727
2021-04-12	33.9833	44.3178	75.8571	46.12	40.0727	56.7308	23.414	30.1707	38.1978	22.0977	32.3308	41.1453	30.9362	31.6371	46.3267	30.3803	30.626	35.4538	31.1417	51.1687	22.38	77.5283	27.8889	116.462
2021-04-13	32.2906	21.5213	30.4697	40.4062	36.4272	37.6415	40.9368	38.7549	17.9153	40.5667	35.92	38.4396	24.3028	25.1164	24.2909	21.1579	NA	30.2132	19.1194	26.0305	38.4455	23.697	19.7291	32.9646
2021-04-14	33.5739	28.8643	65.4167	64.6667	22.2	42.6944	28.426	31.9931	23.1585	17.6445	34.5	26.9865	20.9392	31.7091	35.4907	29.4257	23.5902	24.6214	35.5191	28.6051	62.5065	44.9174	37.3701	42.57
2021-04-15	17.9952	20.9556	38.9417	42.1616	34.88	50.2771	38.3564	35.7431	38.8854	31.6903	37.1429	46.0833	35.8598	34.9459	23.3013	18.9507	42.3871	40.1053	20.9674	36.2952	43.4022	40.3962	39.9381	33.8629
2021-04-16	41.6629	62.8923	23.1552	39.3868	23.2555	28.8909	29.0064	18.6683	32.5351	44.6265	43.4898	26.1496	68.5156	21.8627	29.073	19.8019	26.7185	40.1183	33.2205	63.6623	26.5063	21.4573	19.6158	29.2679
2021-04-17	34.2178	30.5268	40.268	NA	33.4054	41.5354	37.5347	40.7864	34.6296	21.6188	38.396	37.9615	35.1553	20.8539	31.1094	29.1136	19.39	36.177	39.8925	38.4206	49.2674	41.7347	44.7778	40.5567
2021-04-18	20.2798	35.2411	45.3925	40.4274	23.0909	43.3137	51.989	78.2857	33.8689	21.4833	33.0684	43.4327	52.4457	66.1765	48.1818	40.4673	31.7434	22.4053	74.1194	53.5506	25.2174	35.5478	26.6389	71.9846
2021-04-19	29.354	38.62	37.1193	33.9352	34.3238	27.9832	34.3263	34.6991	35.9143	33.913	36.8447	37.8835	37.0762	26.581	42.3656	33.7672	44.0928	38.7327	18.9786	45	31.0693	37.4757	22.1697	20.8663
2021-04-20	25.8605	56.6071	21.2718	41.1383	23.1519	25.3933	34.5217	38.8966	22.1746	29.264	28.7652	38.7265	92.5	27.0231	26.3831	31.0094	48.5474	51.314	25.0979	25.7603	27.1961	20.4581	25.5839	62.75
2021-04-21	43.5319	32.8909	47.2209	45.5981	37	32.124	39.3253	39.5714	38.7835	30.719	27.5304	54.2941	33.9304	32.2966	23.121	40.0417	23.994	19.8172	36.2941	43.0543	35.3208	39.5789	34.3091	41.5638
2021-04-22	31.9381	45.8072	106.128	23.8764	43.5089	53.3708	26.3837	61.0972	26.3262	30.7203	30.4365	27.2734	36.1736	26.9683	68.4032	29.5983	29.3359	32.0563	30.9187	25.14	33.5179	30.4296	49.56	71.4697
2021-04-23	33.1765	32.3265	40.627	39.918	26.2209	51.3068	49.2778	26.1696	31.7698	29.2986	26.1278	26.4414	20.0745	21.7072	47.4624	30.5728	36.2	50.7172	28.0163	NA	22.2938	58.3485	33.9077	50.25
2021-04-24	18.3417	37.3596	49.7742	46.6064	28.0667	43.4583	26.1401	20.8229	23.478	40.5273	26.3649	26.3649	26.1751	32.7611	53.6905	47	33.1852	51.4022	51.4022	32.2044	51.617	123.667	60.0506	38.7302
2021-04-25	44.6875	53.2717	38.2157	29.976	30.3608	47.4563	50.2959	55.0787	32.6612	51.5733	47.39	56.2022	51.5376	50.9239	25.16	31.3248	39.6803	50.6092	21.9737	20.2976	19.1038	20.9403	19.764	29.9252
2021-04-26	44.9907	82.2833	28.5	21.9464	27.339	22.8024	25.5988	27.1168	62.2568	104.37	23.0405	20.5243	49.6667	49.8132	55.3253	39.3364	29.0458	52.3011	45.5761	89.614	70.5	67.8194	35.4141	50.7901
2021-04-27	38.4356	23.954	20.232	38.6754	25.8345	24.6623	24.6623	27.5755	55.7714	38.5729	26.0606	37.5089	30.304	35.0088	58.7711	51.9647	33.9206	61.1139	74.5614	35.303	135.4	48.3725	32.2256	44.6514
2021-04-28	26.0556	41.8333	34.1429	38.175	32.9407	33.0222	20.84	50.3026	29.2207	58.9155	42.5752	49.828	25.9524	29.697	41.9074	32.9851	31.4729	28.3203	38.437	39.6783	22.559	21.3155	29.3287	44.2778
2021-04-29	20.199	43.4118	68.0154	NA	20.8769	40.3119	71.1897	41.8173	48.7732	35.9375	33.7928	44.8333	46.25	18.8791	30.8311	29.7444	43.1524	46.5941	36.5565	32.2047	43.23	21.1606	20.25	65
2021-04-30	26.9538	20.3923	22.2299	381.087	19.371	116.317	34.0373	34.1121	24.2721	43.3864	26.1357	51.5735	18.8714	41.3146	51.3289	30.2017	31.4553	31.3178	22.3617	45.6333	26.6575	30.6131	60.1233	49.0213
2021-05-01	36.2927	49.4725	88.8491	45.2451	27.9883	47.9505	35.4576	28.9692	48.3288	53.5385	35.3874	30.4331	22.6927	74.0588	59.875	50.8214	25.924	43.9333	51.7436	26.6943	49.8617	47.7143	38.8286	39.7105

## Sheet: S5
Supplemental Table 5. Cq values for all SENB+ standards considered
Date	Sample	Target	Cq Well	Cq Mean Across Replicates
2021-02-07	A_Control 0.1	PMMoV	15.3975	15.2808
2021-02-07	A_Control 0.1	Nucleocapsid	18.8361	19.6686
2021-02-07	A_Control 0.1	BCoV	21.505	21.6387
2021-02-07	A_Control 0.1	Envelope	19.2344	19.544
2021-02-07	A_Control 0.1	PMMoV	15.3798	15.2808
2021-02-07	A_Control 0.1	Nucleocapsid	21.6455	19.6686
2021-02-07	A_Control 0.1	BCoV	22.3411	21.6387
2021-02-07	A_Control 0.1	Envelope	20.3439	19.544
2021-02-07	A_Control 0.1	PMMoV	15.0652	15.2808
2021-02-07	A_Control 0.1	Nucleocapsid	18.5241	19.6686
2021-02-07	A_Control 0.1	BCoV	21.0701	21.6387
2021-02-07	A_Control 0.1	Envelope	19.0537	19.544
2021-02-07	B_Control 0.01	PMMoV	18.7283	18.8257
2021-02-07	B_Control 0.01	Nucleocapsid	22.0398	22.2435
2021-02-07	B_Control 0.01	BCoV	24.7661	24.8318
2021-02-07	B_Control 0.01	Envelope	22.4855	22.5775
2021-02-07	B_Control 0.01	PMMoV	18.8575	18.8257
2021-02-07	B_Control 0.01	Nucleocapsid	22.3063	22.2435
2021-02-07	B_Control 0.01	BCoV	24.8554	24.8318
2021-02-07	B_Control 0.01	Envelope	22.5607	22.5775
2021-02-07	B_Control 0.01	PMMoV	18.8913	18.8257
2021-02-07	B_Control 0.01	Nucleocapsid	22.3843	22.2435
2021-02-07	B_Control 0.01	BCoV	24.8738	24.8318
2021-02-07	B_Control 0.01	Envelope	22.6863	22.5775
2021-02-07	C_Control 0.001	PMMoV	23.6899	23.4498
2021-02-07	C_Control 0.001	Nucleocapsid	26.0482	25.8593
2021-02-07	C_Control 0.001	BCoV	28.964	28.6257
2021-02-07	C_Control 0.001	Envelope	26.5754	26.3579
2021-02-07	C_Control 0.001	PMMoV	23.3847	23.4498
2021-02-07	C_Control 0.001	Nucleocapsid	25.7665	25.8593
2021-02-07	C_Control 0.001	BCoV	28.5423	28.6257
2021-02-07	C_Control 0.001	Envelope	26.2205	26.3579
2021-02-07	C_Control 0.001	PMMoV	23.2749	23.4498
2021-02-07	C_Control 0.001	Nucleocapsid	25.7633	25.8593
2021-02-07	C_Control 0.001	BCoV	28.3709	28.6257
2021-02-07	C_Control 0.001	Envelope	26.2777	26.3579
2021-02-07	D_Control 0.0001	PMMoV	28.839	28.45
2021-02-07	D_Control 0.0001	Nucleocapsid	NA	29.5042
2021-02-07	D_Control 0.0001	BCoV	11.4764	25.2672
2021-02-07	D_Control 0.0001	Envelope	NA	29.9262
2021-02-07	D_Control 0.0001	PMMoV	28.4208	28.45
2021-02-07	D_Control 0.0001	Nucleocapsid	29.6699	29.5042
2021-02-07	D_Control 0.0001	BCoV	32.31	25.2672
2021-02-07	D_Control 0.0001	Envelope	30.0414	29.9262
2021-02-07	D_Control 0.0001	PMMoV	28.0902	28.45
2021-02-07	D_Control 0.0001	Nucleocapsid	29.3385	29.5042
2021-02-07	D_Control 0.0001	BCoV	32.0152	25.2672
2021-02-07	D_Control 0.0001	Envelope	29.8109	29.9262
2021-02-07	E_Control 0.00001	PMMoV	30.1527	29.8737
2021-02-07	E_Control 0.00001	Nucleocapsid	35.3287	34.3986
2021-02-07	E_Control 0.00001	BCoV	36.0707	36.5072
2021-02-07	E_Control 0.00001	Envelope	34.1367	34.5356
2021-02-07	E_Control 0.00001	PMMoV	29.7713	29.8737
2021-02-07	E_Control 0.00001	Nucleocapsid	34.0865	34.3986
2021-02-07	E_Control 0.00001	BCoV	37.661	36.5072
2021-02-07	E_Control 0.00001	Envelope	34.6388	34.5356
2021-02-07	E_Control 0.00001	PMMoV	29.6971	29.8737
2021-02-07	E_Control 0.00001	Nucleocapsid	33.7807	34.3986
2021-02-07	E_Control 0.00001	BCoV	35.79	36.5072
2021-02-07	E_Control 0.00001	Envelope	34.8312	34.5356
2021-02-07	F_Control 0.000001	PMMoV	29.9217	29.8246
2021-02-07	F_Control 0.000001	Nucleocapsid	34.9311	35.7486
2021-02-07	F_Control 0.000001	BCoV	36.3964	36.2669
2021-02-07	F_Control 0.000001	Envelope	36.661	36.661
2021-02-07	F_Control 0.000001	PMMoV	29.9138	29.8246
2021-02-07	F_Control 0.000001	Nucleocapsid	NA	35.7486
2021-02-07	F_Control 0.000001	BCoV	NA	36.2669
2021-02-07	F_Control 0.000001	Envelope	NA	36.661
2021-02-07	F_Control 0.000001	PMMoV	29.6382	29.8246
2021-02-07	F_Control 0.000001	Nucleocapsid	36.5662	35.7486
2021-02-07	F_Control 0.000001	BCoV	36.1374	36.2669
2021-02-07	F_Control 0.000001	Envelope	NA	36.661
2021-02-08	A_Control 0.1	PMMoV	14.6245	14.6633
2021-02-08	A_Control 0.1	Nucleocapsid	18.8652	18.9504
2021-02-08	A_Control 0.1	BCoV	20.4833	20.4917
2021-02-08	A_Control 0.1	Envelope	17.8819	17.9433
2021-02-08	A_Control 0.1	PMMoV	14.7056	14.6633
2021-02-08	A_Control 0.1	Nucleocapsid	19.0116	18.9504
2021-02-08	A_Control 0.1	BCoV	20.5293	20.4917
2021-02-08	A_Control 0.1	Envelope	17.8713	17.9433
2021-02-08	A_Control 0.1	PMMoV	14.6598	14.6633
2021-02-08	A_Control 0.1	Nucleocapsid	18.9744	18.9504
2021-02-08	A_Control 0.1	BCoV	20.4624	20.4917
2021-02-08	A_Control 0.1	Envelope	18.0766	17.9433
2021-02-08	B_Control 0.01	PMMoV	18.5819	18.5261
2021-02-08	B_Control 0.01	Nucleocapsid	22.7953	22.6867
2021-02-08	B_Control 0.01	BCoV	24.3635	24.2381
2021-02-08	B_Control 0.01	Envelope	21.5445	21.6087
2021-02-08	B_Control 0.01	PMMoV	18.4615	18.5261
2021-02-08	B_Control 0.01	Nucleocapsid	22.6116	22.6867
2021-02-08	B_Control 0.01	BCoV	24.211	24.2381
2021-02-08	B_Control 0.01	Envelope	21.5895	21.6087
2021-02-08	B_Control 0.01	PMMoV	18.5349	18.5261
2021-02-08	B_Control 0.01	Nucleocapsid	22.6533	22.6867
2021-02-08	B_Control 0.01	BCoV	24.1396	24.2381
2021-02-08	B_Control 0.01	Envelope	21.6922	21.6087
2021-02-08	C_Control 0.001	PMMoV	24.403	24.2112
2021-02-08	C_Control 0.001	Nucleocapsid	26.7291	26.6695
2021-02-08	C_Control 0.001	BCoV	28.5677	28.3733
2021-02-08	C_Control 0.001	Envelope	25.7367	25.7102
2021-02-08	C_Control 0.001	PMMoV	23.8297	24.2112
2021-02-08	C_Control 0.001	Nucleocapsid	26.487	26.6695
2021-02-08	C_Control 0.001	BCoV	28.3284	28.3733
2021-02-08	C_Control 0.001	Envelope	25.68	25.7102
2021-02-08	C_Control 0.001	PMMoV	24.4008	24.2112
2021-02-08	C_Control 0.001	Nucleocapsid	26.7923	26.6695
2021-02-08	C_Control 0.001	BCoV	28.2239	28.3733
2021-02-08	C_Control 0.001	Envelope	25.7138	25.7102
2021-02-08	D_Control 0.0001	PMMoV	28.7312	28.6918
2021-02-08	D_Control 0.0001	Nucleocapsid	30.0781	30.6514
2021-02-08	D_Control 0.0001	BCoV	31.5607	31.4918
2021-02-08	D_Control 0.0001	Envelope	29.2209	29.4635
2021-02-08	D_Control 0.0001	PMMoV	28.6973	28.6918
2021-02-08	D_Control 0.0001	Nucleocapsid	30.8259	30.6514
2021-02-08	D_Control 0.0001	BCoV	31.4051	31.4918
2021-02-08	D_Control 0.0001	Envelope	29.263	29.4635
2021-02-08	D_Control 0.0001	PMMoV	28.6468	28.6918
2021-02-08	D_Control 0.0001	Nucleocapsid	31.0501	30.6514
2021-02-08	D_Control 0.0001	BCoV	31.5095	31.4918
2021-02-08	D_Control 0.0001	Envelope	29.9067	29.4635
2021-02-08	E_Control 0.00001	PMMoV	30.9646	31.2121
2021-02-08	E_Control 0.00001	Nucleocapsid	33.6163	34.247
2021-02-08	E_Control 0.00001	BCoV	33.4622	33.3654
2021-02-08	E_Control 0.00001	Envelope	32.8088	33.0227
2021-02-08	E_Control 0.00001	PMMoV	31.4597	31.2121
2021-02-08	E_Control 0.00001	Nucleocapsid	34.8776	34.247
2021-02-08	E_Control 0.00001	BCoV	33.2685	33.3654
2021-02-08	E_Control 0.00001	Envelope	33.2366	33.0227
2021-02-08	E_Control 0.00001	PMMoV	NA	31.2121
2021-02-08	E_Control 0.00001	Nucleocapsid	NA	34.247
2021-02-08	E_Control 0.00001	BCoV	NA	33.3654
2021-02-08	E_Control 0.00001	Envelope	NA	33.0227
2021-02-08	F_Control 0.000001	PMMoV	30.6004	30.2543
2021-02-08	F_Control 0.000001	Nucleocapsid	37.9391	37.2007
2021-02-08	F_Control 0.000001	BCoV	33.5763	33.7669
2021-02-08	F_Control 0.000001	Envelope	35.6558	35.6603
2021-02-08	F_Control 0.000001	PMMoV	29.9895	30.2543
2021-02-08	F_Control 0.000001	Nucleocapsid	NA	37.2007
2021-02-08	F_Control 0.000001	BCoV	34.4424	33.7669
2021-02-08	F_Control 0.000001	Envelope	35.7953	35.6603
2021-02-08	F_Control 0.000001	PMMoV	30.173	30.2543
2021-02-08	F_Control 0.000001	Nucleocapsid	36.4623	37.2007
2021-02-08	F_Control 0.000001	BCoV	33.282	33.7669
2021-02-08	F_Control 0.000001	Envelope	35.5297	35.6603
2021-02-09	A_Control 0.1	PMMoV	15.483	15.3302
2021-02-09	A_Control 0.1	Nucleocapsid	19.0777	19.1445
2021-02-09	A_Control 0.1	BCoV	20.6684	20.5707
2021-02-09	A_Control 0.1	Envelope	18.9496	18.9794
2021-02-09	A_Control 0.1	PMMoV	15.2448	15.3302
2021-02-09	A_Control 0.1	Nucleocapsid	19.2512	19.1445
2021-02-09	A_Control 0.1	BCoV	20.5433	20.5707
2021-02-09	A_Control 0.1	Envelope	19.0432	18.9794
2021-02-09	A_Control 0.1	PMMoV	15.2626	15.3302
2021-02-09	A_Control 0.1	Nucleocapsid	19.1045	19.1445
2021-02-09	A_Control 0.1	BCoV	20.5003	20.5707
2021-02-09	A_Control 0.1	Envelope	18.9455	18.9794
2021-02-09	B_Control 0.01	PMMoV	18.9998	18.9657
2021-02-09	B_Control 0.01	Nucleocapsid	22.6041	22.5288
2021-02-09	B_Control 0.01	BCoV	24.2008	24.0331
2021-02-09	B_Control 0.01	Envelope	22.5037	22.4467
2021-02-09	B_Control 0.01	PMMoV	18.9194	18.9657
2021-02-09	B_Control 0.01	Nucleocapsid	22.5124	22.5288
2021-02-09	B_Control 0.01	BCoV	24.0275	24.0331
2021-02-09	B_Control 0.01	Envelope	22.457	22.4467
2021-02-09	B_Control 0.01	PMMoV	18.9781	18.9657
2021-02-09	B_Control 0.01	Nucleocapsid	22.4699	22.5288
2021-02-09	B_Control 0.01	BCoV	23.8709	24.0331
2021-02-09	B_Control 0.01	Envelope	22.3794	22.4467
2021-02-09	C_Control 0.001	PMMoV	23.5215	23.404
2021-02-09	C_Control 0.001	Nucleocapsid	26.2103	26.0819
2021-02-09	C_Control 0.001	BCoV	27.8387	27.7424
2021-02-09	C_Control 0.001	Envelope	25.9796	25.9321
2021-02-09	C_Control 0.001	PMMoV	23.3635	23.404
2021-02-09	C_Control 0.001	Nucleocapsid	25.9514	26.0819
2021-02-09	C_Control 0.001	BCoV	27.7185	27.7424
2021-02-09	C_Control 0.001	Envelope	25.9142	25.9321
2021-02-09	C_Control 0.001	PMMoV	23.3269	23.404
2021-02-09	C_Control 0.001	Nucleocapsid	26.084	26.0819
2021-02-09	C_Control 0.001	BCoV	27.67	27.7424
2021-02-09	C_Control 0.001	Envelope	25.9026	25.9321
2021-02-09	D_Control 0.0001	PMMoV	28.4733	28.5747
2021-02-09	D_Control 0.0001	Nucleocapsid	29.8426	29.8664
2021-02-09	D_Control 0.0001	BCoV	31.7535	31.3884
2021-02-09	D_Control 0.0001	Envelope	29.754	29.7945
2021-02-09	D_Control 0.0001	PMMoV	28.5672	28.5747
2021-02-09	D_Control 0.0001	Nucleocapsid	29.9542	29.8664
2021-02-09	D_Control 0.0001	BCoV	30.8483	31.3884
2021-02-09	D_Control 0.0001	Envelope	29.8118	29.7945
2021-02-09	D_Control 0.0001	PMMoV	28.6835	28.5747
2021-02-09	D_Control 0.0001	Nucleocapsid	29.8025	29.8664
2021-02-09	D_Control 0.0001	BCoV	31.5634	31.3884
2021-02-09	D_Control 0.0001	Envelope	29.8177	29.7945
2021-02-09	E_Control 0.00001	PMMoV	30.9786	30.2091
2021-02-09	E_Control 0.00001	Nucleocapsid	33.3149	33.7863
2021-02-09	E_Control 0.00001	BCoV	35.3158	35.1023
2021-02-09	E_Control 0.00001	Envelope	33.4939	33.571
2021-02-09	E_Control 0.00001	PMMoV	30.9716	30.2091
2021-02-09	E_Control 0.00001	Nucleocapsid	34.3567	33.7863
2021-02-09	E_Control 0.00001	BCoV	34.5593	35.1023
2021-02-09	E_Control 0.00001	Envelope	34.0834	33.571
2021-02-09	E_Control 0.00001	PMMoV	28.677	30.2091
2021-02-09	E_Control 0.00001	Nucleocapsid	33.6872	33.7863
2021-02-09	E_Control 0.00001	BCoV	35.432	35.1023
2021-02-09	E_Control 0.00001	Envelope	33.1356	33.571
2021-02-09	F_Control 0.000001	PMMoV	31.2608	31.2281
2021-02-09	F_Control 0.000001	Nucleocapsid	NA	NA
2021-02-09	F_Control 0.000001	BCoV	37.9527	37.9527
2021-02-09	F_Control 0.000001	Envelope	NA	NA
2021-02-09	F_Control 0.000001	PMMoV	31.0866	31.2281
2021-02-09	F_Control 0.000001	Nucleocapsid	NA	NA
2021-02-09	F_Control 0.000001	BCoV	NA	37.9527
2021-02-09	F_Control 0.000001	Envelope	NA	NA
2021-02-09	F_Control 0.000001	PMMoV	31.337	31.2281
2021-02-09	F_Control 0.000001	Nucleocapsid	NA	NA
2021-02-09	F_Control 0.000001	BCoV	NA	37.9527
2021-02-09	F_Control 0.000001	Envelope	NA	NA
2021-02-10	A_Control 0.1	PMMoV	14.453	14.2905
2021-02-10	A_Control 0.1	Nucleocapsid	19	18.9551
2021-02-10	A_Control 0.1	BCoV	21.0624	20.8456
2021-02-10	A_Control 0.1	Envelope	18.9698	18.77
2021-02-10	A_Control 0.1	PMMoV	14.3051	14.2905
2021-02-10	A_Control 0.1	Nucleocapsid	18.913	18.9551
2021-02-10	A_Control 0.1	BCoV	20.8209	20.8456
2021-02-10	A_Control 0.1	Envelope	18.6389	18.77
2021-02-10	A_Control 0.1	PMMoV	14.1134	14.2905
2021-02-10	A_Control 0.1	Nucleocapsid	18.9522	18.9551
2021-02-10	A_Control 0.1	BCoV	20.6536	20.8456
2021-02-10	A_Control 0.1	Envelope	18.7013	18.77
2021-02-10	B_Control 0.01	PMMoV	17.9803	17.8478
2021-02-10	B_Control 0.01	Nucleocapsid	22.5237	22.4577
2021-02-10	B_Control 0.01	BCoV	24.5602	24.4501
2021-02-10	B_Control 0.01	Envelope	22.3996	22.3239
2021-02-10	B_Control 0.01	PMMoV	17.847	17.8478
2021-02-10	B_Control 0.01	Nucleocapsid	22.4287	22.4577
2021-02-10	B_Control 0.01	BCoV	24.4046	24.4501
2021-02-10	B_Control 0.01	Envelope	22.2829	22.3239
2021-02-10	B_Control 0.01	PMMoV	17.7161	17.8478
2021-02-10	B_Control 0.01	Nucleocapsid	22.4207	22.4577
2021-02-10	B_Control 0.01	BCoV	24.3854	24.4501
2021-02-10	B_Control 0.01	Envelope	22.2893	22.3239
2021-02-10	C_Control 0.001	PMMoV	25.3902	25.2142
2021-02-10	C_Control 0.001	Nucleocapsid	26.6229	26.5703
2021-02-10	C_Control 0.001	BCoV	28.7864	28.725
2021-02-10	C_Control 0.001	Envelope	26.5639	26.506
2021-02-10	C_Control 0.001	PMMoV	25.1295	25.2142
2021-02-10	C_Control 0.001	Nucleocapsid	26.5489	26.5703
2021-02-10	C_Control 0.001	BCoV	28.7244	28.725
2021-02-10	C_Control 0.001	Envelope	26.5577	26.506
2021-02-10	C_Control 0.001	PMMoV	25.1229	25.2142
2021-02-10	C_Control 0.001	Nucleocapsid	26.539	26.5703
2021-02-10	C_Control 0.001	BCoV	28.6643	28.725
2021-02-10	C_Control 0.001	Envelope	26.3963	26.506
2021-02-10	D_Control 0.0001	PMMoV	27.8702	27.782
2021-02-10	D_Control 0.0001	Nucleocapsid	29.9475	29.7718
2021-02-10	D_Control 0.0001	BCoV	31.7945	31.5793
2021-02-10	D_Control 0.0001	Envelope	29.951	29.7824
2021-02-10	D_Control 0.0001	PMMoV	27.8255	27.782
2021-02-10	D_Control 0.0001	Nucleocapsid	29.5462	29.7718
2021-02-10	D_Control 0.0001	BCoV	31.6605	31.5793
2021-02-10	D_Control 0.0001	Envelope	29.536	29.7824
2021-02-10	D_Control 0.0001	PMMoV	27.6504	27.782
2021-02-10	D_Control 0.0001	Nucleocapsid	29.8216	29.7718
2021-02-10	D_Control 0.0001	BCoV	31.2828	31.5793
2021-02-10	D_Control 0.0001	Envelope	29.8601	29.7824
2021-02-10	E_Control 0.00001	PMMoV	29.7246	29.8795
2021-02-10	E_Control 0.00001	Nucleocapsid	33.7512	33.7839
2021-02-10	E_Control 0.00001	BCoV	34.9717	36.1177
2021-02-10	E_Control 0.00001	Envelope	33.9905	33.6766
2021-02-10	E_Control 0.00001	PMMoV	29.9476	29.8795
2021-02-10	E_Control 0.00001	Nucleocapsid	34.7767	33.7839
2021-02-10	E_Control 0.00001	BCoV	36.9451	36.1177
2021-02-10	E_Control 0.00001	Envelope	33.6387	33.6766
2021-02-10	E_Control 0.00001	PMMoV	29.9665	29.8795
2021-02-10	E_Control 0.00001	Nucleocapsid	32.8237	33.7839
2021-02-10	E_Control 0.00001	BCoV	36.4361	36.1177
2021-02-10	E_Control 0.00001	Envelope	33.4005	33.6766
2021-02-10	F_Control 0.000001	PMMoV	29.9405	29.4226
2021-02-10	F_Control 0.000001	Nucleocapsid	36.3163	36.3163
2021-02-10	F_Control 0.000001	BCoV	37.0109	37.102
2021-02-10	F_Control 0.000001	Envelope	36.3662	36.3792
2021-02-10	F_Control 0.000001	PMMoV	29.7207	29.4226
2021-02-10	F_Control 0.000001	Nucleocapsid	NA	36.3163
2021-02-10	F_Control 0.000001	BCoV	37.1931	37.102
2021-02-10	F_Control 0.000001	Envelope	36.3922	36.3792
2021-02-10	F_Control 0.000001	PMMoV	28.6064	29.4226
2021-02-10	F_Control 0.000001	Nucleocapsid	NA	36.3163
2021-02-10	F_Control 0.000001	BCoV	NA	37.102
2021-02-10	F_Control 0.000001	Envelope	NA	36.3792
2021-02-19	A_Control 0.1	PMMoV	15.5917	16.1279
2021-02-19	A_Control 0.1	Nucleocapsid	18.7335	21.3114
2021-02-19	A_Control 0.1	BCoV	20.807	21.0776
2021-02-19	A_Control 0.1	Envelope	19.2881	19.4354
2021-02-19	A_Control 0.1	PMMoV	15.5302	16.1279
2021-02-19	A_Control 0.1	Nucleocapsid	18.802	21.3114
2021-02-19	A_Control 0.1	BCoV	20.7881	21.0776
2021-02-19	A_Control 0.1	Envelope	19.2667	19.4354
2021-02-19	A_Control 0.1	PMMoV	17.2619	16.1279
2021-02-19	A_Control 0.1	Nucleocapsid	26.3986	21.3114
2021-02-19	A_Control 0.1	BCoV	21.6375	21.0776
2021-02-19	A_Control 0.1	Envelope	19.7516	19.4354
2021-02-19	B_Control 0.01	PMMoV	19.0474	19.03
2021-02-19	B_Control 0.01	Nucleocapsid	22.0825	22.2238
2021-02-19	B_Control 0.01	BCoV	24.1986	24.1121
2021-02-19	B_Control 0.01	Envelope	22.7902	22.7144
2021-02-19	B_Control 0.01	PMMoV	19.0438	19.03
2021-02-19	B_Control 0.01	Nucleocapsid	22.2063	22.2238
2021-02-19	B_Control 0.01	BCoV	24.1418	24.1121
2021-02-19	B_Control 0.01	Envelope	22.7465	22.7144
2021-02-19	B_Control 0.01	PMMoV	18.9988	19.03
2021-02-19	B_Control 0.01	Nucleocapsid	22.3828	22.2238
2021-02-19	B_Control 0.01	BCoV	23.9959	24.1121
2021-02-19	B_Control 0.01	Envelope	22.6065	22.7144
2021-02-19	C_Control 0.001	PMMoV	23.5423	23.6
2021-02-19	C_Control 0.001	Nucleocapsid	25.4345	25.5902
2021-02-19	C_Control 0.001	BCoV	27.702	27.6625
2021-02-19	C_Control 0.001	Envelope	26.1429	26.2426
2021-02-19	C_Control 0.001	PMMoV	23.5951	23.6
2021-02-19	C_Control 0.001	Nucleocapsid	25.5846	25.5902
2021-02-19	C_Control 0.001	BCoV	27.6029	27.6625
2021-02-19	C_Control 0.001	Envelope	26.2308	26.2426
2021-02-19	C_Control 0.001	PMMoV	23.6627	23.6
2021-02-19	C_Control 0.001	Nucleocapsid	25.7515	25.5902
2021-02-19	C_Control 0.001	BCoV	27.6826	27.6625
2021-02-19	C_Control 0.001	Envelope	26.3542	26.2426
2021-02-19	D_Control 0.0001	PMMoV	28.6273	28.7637
2021-02-19	D_Control 0.0001	Nucleocapsid	29.5325	29.4127
2021-02-19	D_Control 0.0001	BCoV	31.6633	31.7364
2021-02-19	D_Control 0.0001	Envelope	30.1687	30.133
2021-02-19	D_Control 0.0001	PMMoV	28.805	28.7637
2021-02-19	D_Control 0.0001	Nucleocapsid	29.1866	29.4127
2021-02-19	D_Control 0.0001	BCoV	31.8685	31.7364
2021-02-19	D_Control 0.0001	Envelope	29.9714	30.133
2021-02-19	D_Control 0.0001	PMMoV	28.8588	28.7637
2021-02-19	D_Control 0.0001	Nucleocapsid	29.519	29.4127
2021-02-19	D_Control 0.0001	BCoV	31.6774	31.7364
2021-02-19	D_Control 0.0001	Envelope	30.259	30.133
2021-02-19	E_Control 0.00001	PMMoV	29.8038	30.0977
2021-02-19	E_Control 0.00001	Nucleocapsid	33.5178	33.8304
2021-02-19	E_Control 0.00001	BCoV	35.2368	35.4068
2021-02-19	E_Control 0.00001	Envelope	33.4264	34.4701
2021-02-19	E_Control 0.00001	PMMoV	30.1698	30.0977
2021-02-19	E_Control 0.00001	Nucleocapsid	34.0132	33.8304
2021-02-19	E_Control 0.00001	BCoV	34.385	35.4068
2021-02-19	E_Control 0.00001	Envelope	35.2004	34.4701
2021-02-19	E_Control 0.00001	PMMoV	30.3195	30.0977
2021-02-19	E_Control 0.00001	Nucleocapsid	33.9602	33.8304
2021-02-19	E_Control 0.00001	BCoV	36.5985	35.4068
2021-02-19	E_Control 0.00001	Envelope	34.7835	34.4701
2021-02-19	F_Control 0.000001	PMMoV	29.9906	29.7423
2021-02-19	F_Control 0.000001	Nucleocapsid	36.9766	36.9766
2021-02-19	F_Control 0.000001	BCoV	NA	35.9865
2021-02-19	F_Control 0.000001	Envelope	37.466	37.466
2021-02-19	F_Control 0.000001	PMMoV	30.2282	29.7423
2021-02-19	F_Control 0.000001	Nucleocapsid	NA	36.9766
2021-02-19	F_Control 0.000001	BCoV	NA	35.9865
2021-02-19	F_Control 0.000001	Envelope	NA	37.466
2021-02-19	F_Control 0.000001	PMMoV	29.008	29.7423
2021-02-19	F_Control 0.000001	Nucleocapsid	NA	36.9766
2021-02-19	F_Control 0.000001	BCoV	35.9865	35.9865
2021-02-19	F_Control 0.000001	Envelope	NA	37.466
2021-02-20	B_Control 0.01	PMMoV	19.4755	19.5428
2021-02-20	B_Control 0.01	Nucleocapsid	24.0032	25.3807
2021-02-20	B_Control 0.01	BCoV	25.4761	25.4145
2021-02-20	B_Control 0.01	Envelope	23.4522	23.4195
2021-02-20	B_Control 0.01	PMMoV	19.6269	19.5428
2021-02-20	B_Control 0.01	Nucleocapsid	27.3091	25.3807
2021-02-20	B_Control 0.01	BCoV	25.3263	25.4145
2021-02-20	B_Control 0.01	Envelope	23.3834	23.4195
2021-02-20	B_Control 0.01	PMMoV	19.5259	19.5428
2021-02-20	B_Control 0.01	Nucleocapsid	24.8298	25.3807
2021-02-20	B_Control 0.01	BCoV	25.441	25.4145
2021-02-20	B_Control 0.01	Envelope	23.4229	23.4195
2021-02-20	C_Control 0.001	PMMoV	22.7118	22.7476
2021-02-20	C_Control 0.001	Nucleocapsid	26.7799	26.9265
2021-02-20	C_Control 0.001	BCoV	28.4625	28.4798
2021-02-20	C_Control 0.001	Envelope	26.3864	26.4253
2021-02-20	C_Control 0.001	PMMoV	22.6727	22.7476
2021-02-20	C_Control 0.001	Nucleocapsid	26.9277	26.9265
2021-02-20	C_Control 0.001	BCoV	28.4284	28.4798
2021-02-20	C_Control 0.001	Envelope	26.3631	26.4253
2021-02-20	C_Control 0.001	PMMoV	22.8582	22.7476
2021-02-20	C_Control 0.001	Nucleocapsid	27.0718	26.9265
2021-02-20	C_Control 0.001	BCoV	28.5485	28.4798
2021-02-20	C_Control 0.001	Envelope	26.5263	26.4253
2021-02-20	D_Control 0.0001	PMMoV	28.6382	28.9267
2021-02-20	D_Control 0.0001	Nucleocapsid	31.6311	31.4849
2021-02-20	D_Control 0.0001	BCoV	32.7187	32.6876
2021-02-20	D_Control 0.0001	Envelope	30.5511	30.7223
2021-02-20	D_Control 0.0001	PMMoV	28.8274	28.9267
2021-02-20	D_Control 0.0001	Nucleocapsid	31.1346	31.4849
2021-02-20	D_Control 0.0001	BCoV	32.5586	32.6876
2021-02-20	D_Control 0.0001	Envelope	30.3821	30.7223
2021-02-20	D_Control 0.0001	PMMoV	29.3146	28.9267
2021-02-20	D_Control 0.0001	Nucleocapsid	31.6889	31.4849
2021-02-20	D_Control 0.0001	BCoV	32.7853	32.6876
2021-02-20	D_Control 0.0001	Envelope	31.2337	30.7223
2021-02-20	E_Control 0.00001	PMMoV	30.9191	30.5033
2021-02-20	E_Control 0.00001	Nucleocapsid	32.9857	34.2413
2021-02-20	E_Control 0.00001	BCoV	35.3959	36.3831
2021-02-20	E_Control 0.00001	Envelope	32.8599	33.622
2021-02-20	E_Control 0.00001	PMMoV	30.4194	30.5033
2021-02-20	E_Control 0.00001	Nucleocapsid	35.8659	34.2413
2021-02-20	E_Control 0.00001	BCoV	35.9277	36.3831
2021-02-20	E_Control 0.00001	Envelope	34.3661	33.622
2021-02-20	E_Control 0.00001	PMMoV	30.1713	30.5033
2021-02-20	E_Control 0.00001	Nucleocapsid	33.8722	34.2413
2021-02-20	E_Control 0.00001	BCoV	37.8257	36.3831
2021-02-20	E_Control 0.00001	Envelope	33.64	33.622
2021-02-20	F_Control 0.000001	PMMoV	30.5737	30.8094
2021-02-20	F_Control 0.000001	Nucleocapsid	NA	NA
2021-02-20	F_Control 0.000001	BCoV	NA	NA
2021-02-20	F_Control 0.000001	Envelope	NA	NA
2021-02-20	F_Control 0.000001	PMMoV	30.8571	30.8094
2021-02-20	F_Control 0.000001	Nucleocapsid	NA	NA
2021-02-20	F_Control 0.000001	BCoV	NA	NA
2021-02-20	F_Control 0.000001	Envelope	NA	NA
2021-02-20	F_Control 0.000001	PMMoV	30.9973	30.8094
2021-02-20	F_Control 0.000001	Nucleocapsid	NA	NA
2021-02-20	F_Control 0.000001	BCoV	NA	NA
2021-02-20	F_Control 0.000001	Envelope	NA	NA
2021-02-20	A_Control 0.1	PMMoV	14.6233	14.6449
2021-02-20	A_Control 0.1	Nucleocapsid	19.7814	20.812
2021-02-20	A_Control 0.1	BCoV	21.5061	21.4641
2021-02-20	A_Control 0.1	Envelope	19.4072	19.4889
2021-02-20	A_Control 0.1	PMMoV	14.5437	14.6449
2021-02-20	A_Control 0.1	Nucleocapsid	19.9385	20.812
2021-02-20	A_Control 0.1	BCoV	21.4443	21.4641
2021-02-20	A_Control 0.1	Envelope	19.4708	19.4889
2021-02-20	A_Control 0.1	PMMoV	14.7677	14.6449
2021-02-20	A_Control 0.1	Nucleocapsid	22.7162	20.812
2021-02-20	A_Control 0.1	BCoV	21.4419	21.4641
2021-02-20	A_Control 0.1	Envelope	19.5887	19.4889
2021-02-21	A_Control 0.1	PMMoV	15.7737	17.4612
2021-02-21	A_Control 0.1	Nucleocapsid	20.7388	26.8316
2021-02-21	A_Control 0.1	BCoV	21.3567	22.6512
2021-02-21	A_Control 0.1	Envelope	19.6285	19.6933
2021-02-21	A_Control 0.1	PMMoV	15.6599	17.4612
2021-02-21	A_Control 0.1	Nucleocapsid	20.8121	26.8316
2021-02-21	A_Control 0.1	BCoV	21.3141	22.6512
2021-02-21	A_Control 0.1	Envelope	19.6379	19.6933
2021-02-21	A_Control 0.1	PMMoV	20.9499	17.4612
2021-02-21	A_Control 0.1	Nucleocapsid	38.944	26.8316
2021-02-21	A_Control 0.1	BCoV	25.2826	22.6512
2021-02-21	A_Control 0.1	Envelope	19.8134	19.6933
2021-02-21	B_Control 0.01	PMMoV	19.9987	20.0913
2021-02-21	B_Control 0.01	Nucleocapsid	23.8905	24.5885
2021-02-21	B_Control 0.01	BCoV	24.9489	24.9853
2021-02-21	B_Control 0.01	Envelope	23.0376	23.1929
2021-02-21	B_Control 0.01	PMMoV	20.0018	20.0913
2021-02-21	B_Control 0.01	Nucleocapsid	24.1132	24.5885
2021-02-21	B_Control 0.01	BCoV	24.8924	24.9853
2021-02-21	B_Control 0.01	Envelope	23.0964	23.1929
2021-02-21	B_Control 0.01	PMMoV	20.2734	20.0913
2021-02-21	B_Control 0.01	Nucleocapsid	25.7618	24.5885
2021-02-21	B_Control 0.01	BCoV	25.1146	24.9853
2021-02-21	B_Control 0.01	Envelope	23.4446	23.1929
2021-02-21	C_Control 0.001	PMMoV	24.5783	24.4545
2021-02-21	C_Control 0.001	Nucleocapsid	27.7139	27.8504
2021-02-21	C_Control 0.001	BCoV	28.5336	28.5808
2021-02-21	C_Control 0.001	Envelope	26.7436	26.8369
2021-02-21	C_Control 0.001	PMMoV	24.4558	24.4545
2021-02-21	C_Control 0.001	Nucleocapsid	27.8725	27.8504
2021-02-21	C_Control 0.001	BCoV	28.5574	28.5808
2021-02-21	C_Control 0.001	Envelope	26.8641	26.8369
2021-02-21	C_Control 0.001	PMMoV	24.3295	24.4545
2021-02-21	C_Control 0.001	Nucleocapsid	27.9648	27.8504
2021-02-21	C_Control 0.001	BCoV	28.6514	28.5808
2021-02-21	C_Control 0.001	Envelope	26.9031	26.8369
2021-02-21	D_Control 0.0001	PMMoV	28.8433	28.7375
2021-02-21	D_Control 0.0001	Nucleocapsid	33.7665	32.4637
2021-02-21	D_Control 0.0001	BCoV	32.1041	32.105
2021-02-21	D_Control 0.0001	Envelope	30.3067	30.503
2021-02-21	D_Control 0.0001	PMMoV	28.5851	28.7375
2021-02-21	D_Control 0.0001	Nucleocapsid	31.8079	32.4637
2021-02-21	D_Control 0.0001	BCoV	31.7724	32.105
2021-02-21	D_Control 0.0001	Envelope	30.55	30.503
2021-02-21	D_Control 0.0001	PMMoV	28.784	28.7375
2021-02-21	D_Control 0.0001	Nucleocapsid	31.8167	32.4637
2021-02-21	D_Control 0.0001	BCoV	32.4384	32.105
2021-02-21	D_Control 0.0001	Envelope	30.6522	30.503
2021-02-21	E_Control 0.00001	PMMoV	29.0759	29.1054
2021-02-21	E_Control 0.00001	Nucleocapsid	35.2302	35.0726
2021-02-21	E_Control 0.00001	BCoV	34.8227	35.1349
2021-02-21	E_Control 0.00001	Envelope	34.3076	33.7144
2021-02-21	E_Control 0.00001	PMMoV	29.1762	29.1054
2021-02-21	E_Control 0.00001	Nucleocapsid	34.4616	35.0726
2021-02-21	E_Control 0.00001	BCoV	35.0888	35.1349
2021-02-21	E_Control 0.00001	Envelope	33.0283	33.7144
2021-02-21	E_Control 0.00001	PMMoV	29.0639	29.1054
2021-02-21	E_Control 0.00001	Nucleocapsid	35.526	35.0726
2021-02-21	E_Control 0.00001	BCoV	35.493	35.1349
2021-02-21	E_Control 0.00001	Envelope	33.8072	33.7144
2021-02-21	F_Control 0.000001	PMMoV	29.3456	29.5653
2021-02-21	F_Control 0.000001	Nucleocapsid	NA	39.8226
2021-02-21	F_Control 0.000001	BCoV	36.2099	36.239
2021-02-21	F_Control 0.000001	Envelope	NA	37.415
2021-02-21	F_Control 0.000001	PMMoV	30.4472	29.5653
2021-02-21	F_Control 0.000001	Nucleocapsid	NA	39.8226
2021-02-21	F_Control 0.000001	BCoV	37.2283	36.239
2021-02-21	F_Control 0.000001	Envelope	NA	37.415
2021-02-21	F_Control 0.000001	PMMoV	28.9031	29.5653
2021-02-21	F_Control 0.000001	Nucleocapsid	39.8226	39.8226
2021-02-21	F_Control 0.000001	BCoV	35.2789	36.239
2021-02-21	F_Control 0.000001	Envelope	37.415	37.415
2021-02-22	B_Control 0.01	PMMoV	18.3708	18.348
2021-02-22	B_Control 0.01	Nucleocapsid	22.924	23.725
2021-02-22	B_Control 0.01	BCoV	24.159	24.1621
2021-02-22	B_Control 0.01	Envelope	22.4754	22.5028
2021-02-22	B_Control 0.01	PMMoV	18.2772	18.348
2021-02-22	B_Control 0.01	Nucleocapsid	23.735	23.725
2021-02-22	B_Control 0.01	BCoV	24.0973	24.1621
2021-02-22	B_Control 0.01	Envelope	22.4121	22.5028
2021-02-22	B_Control 0.01	PMMoV	18.3959	18.348
2021-02-22	B_Control 0.01	Nucleocapsid	24.516	23.725
2021-02-22	B_Control 0.01	BCoV	24.2302	24.1621
2021-02-22	B_Control 0.01	Envelope	22.6208	22.5028
2021-02-22	C_Control 0.001	PMMoV	22.0043	22.1326
2021-02-22	C_Control 0.001	Nucleocapsid	25.8939	26.3074
2021-02-22	C_Control 0.001	BCoV	27.1653	27.4007
2021-02-22	C_Control 0.001	Envelope	25.6383	25.8511
2021-02-22	C_Control 0.001	PMMoV	22.1	22.1326
2021-02-22	C_Control 0.001	Nucleocapsid	26.3415	26.3074
2021-02-22	C_Control 0.001	BCoV	27.3088	27.4007
2021-02-22	C_Control 0.001	Envelope	25.7678	25.8511
2021-02-22	C_Control 0.001	PMMoV	22.2935	22.1326
2021-02-22	C_Control 0.001	Nucleocapsid	26.6869	26.3074
2021-02-22	C_Control 0.001	BCoV	27.7281	27.4007
2021-02-22	C_Control 0.001	Envelope	26.1473	25.8511
2021-02-22	D_Control 0.0001	PMMoV	27.4442	27.5023
2021-02-22	D_Control 0.0001	Nucleocapsid	29.7697	29.9953
2021-02-22	D_Control 0.0001	BCoV	31.1991	31.4658
2021-02-22	D_Control 0.0001	Envelope	29.2347	29.4819
2021-02-22	D_Control 0.0001	PMMoV	27.3187	27.5023
2021-02-22	D_Control 0.0001	Nucleocapsid	29.8277	29.9953
2021-02-22	D_Control 0.0001	BCoV	31.4909	31.4658
2021-02-22	D_Control 0.0001	Envelope	29.3673	29.4819
2021-02-22	D_Control 0.0001	PMMoV	27.744	27.5023
2021-02-22	D_Control 0.0001	Nucleocapsid	30.3887	29.9953
2021-02-22	D_Control 0.0001	BCoV	31.7075	31.4658
2021-02-22	D_Control 0.0001	Envelope	29.8439	29.4819
2021-02-22	E_Control 0.00001	PMMoV	30.405	30.7333
2021-02-22	E_Control 0.00001	Nucleocapsid	33.4527	33.8889
2021-02-22	E_Control 0.00001	BCoV	34.8461	36.423
2021-02-22	E_Control 0.00001	Envelope	34.5411	33.9817
2021-02-22	E_Control 0.00001	PMMoV	30.7221	30.7333
2021-02-22	E_Control 0.00001	Nucleocapsid	34.3763	33.8889
2021-02-22	E_Control 0.00001	BCoV	38	36.423
2021-02-22	E_Control 0.00001	Envelope	33.3431	33.9817
2021-02-22	E_Control 0.00001	PMMoV	31.0727	30.7333
2021-02-22	E_Control 0.00001	Nucleocapsid	33.8377	33.8889
2021-02-22	E_Control 0.00001	BCoV	NA	36.423
2021-02-22	E_Control 0.00001	Envelope	34.0608	33.9817
2021-02-22	F_Control 0.000001	PMMoV	30.4463	30.3484
2021-02-22	F_Control 0.000001	Nucleocapsid	NA	34.9128
2021-02-22	F_Control 0.000001	BCoV	NA	NA
2021-02-22	F_Control 0.000001	Envelope	NA	NA
2021-02-22	F_Control 0.000001	PMMoV	30.2845	30.3484
2021-02-22	F_Control 0.000001	Nucleocapsid	34.9128	34.9128
2021-02-22	F_Control 0.000001	BCoV	NA	NA
2021-02-22	F_Control 0.000001	Envelope	NA	NA
2021-02-22	F_Control 0.000001	PMMoV	30.3143	30.3484
2021-02-22	F_Control 0.000001	Nucleocapsid	NA	34.9128
2021-02-22	F_Control 0.000001	BCoV	NA	NA
2021-02-22	F_Control 0.000001	Envelope	NA	NA
2021-02-22	A_Control 0.1	PMMoV	13.8581	13.9654
2021-02-22	A_Control 0.1	Nucleocapsid	18.999	19.7158
2021-02-22	A_Control 0.1	BCoV	20.3113	20.3733
2021-02-22	A_Control 0.1	Envelope	18.5709	18.699
2021-02-22	A_Control 0.1	PMMoV	13.9327	13.9654
2021-02-22	A_Control 0.1	Nucleocapsid	20.6932	19.7158
2021-02-22	A_Control 0.1	BCoV	20.3527	20.3733
2021-02-22	A_Control 0.1	Envelope	18.7562	18.699
2021-02-22	A_Control 0.1	PMMoV	14.1053	13.9654
2021-02-22	A_Control 0.1	Nucleocapsid	19.4554	19.7158
2021-02-22	A_Control 0.1	BCoV	20.4559	20.3733
2021-02-22	A_Control 0.1	Envelope	18.77	18.699
2021-02-23	A_Control 0.1	PMMoV	16.0091	17.0587
2021-02-23	A_Control 0.1	Nucleocapsid	19.2907	22.9006
2021-02-23	A_Control 0.1	BCoV	21.4899	22.1682
2021-02-23	A_Control 0.1	Envelope	20.046	19.7522
2021-02-23	A_Control 0.1	PMMoV	15.6432	17.0587
2021-02-23	A_Control 0.1	Nucleocapsid	19.312	22.9006
2021-02-23	A_Control 0.1	BCoV	21.0498	22.1682
2021-02-23	A_Control 0.1	Envelope	19.5608	19.7522
2021-02-23	A_Control 0.1	PMMoV	19.5237	17.0587
2021-02-23	A_Control 0.1	Nucleocapsid	30.0991	22.9006
2021-02-23	A_Control 0.1	BCoV	23.9649	22.1682
2021-02-23	A_Control 0.1	Envelope	19.6499	19.7522
2021-02-23	B_Control 0.01	PMMoV	19.0859	19.2373
2021-02-23	B_Control 0.01	Nucleocapsid	21.9585	23.043
2021-02-23	B_Control 0.01	BCoV	24.2991	24.3901
2021-02-23	B_Control 0.01	Envelope	22.7679	22.9729
2021-02-23	B_Control 0.01	PMMoV	19.2331	19.2373
2021-02-23	B_Control 0.01	Nucleocapsid	23.17	23.043
2021-02-23	B_Control 0.01	BCoV	24.3165	24.3901
2021-02-23	B_Control 0.01	Envelope	22.9022	22.9729
2021-02-23	B_Control 0.01	PMMoV	19.3929	19.2373
2021-02-23	B_Control 0.01	Nucleocapsid	24.0006	23.043
2021-02-23	B_Control 0.01	BCoV	24.5547	24.3901
2021-02-23	B_Control 0.01	Envelope	23.2486	22.9729
2021-02-23	C_Control 0.001	PMMoV	24.8281	24.8816
2021-02-23	C_Control 0.001	Nucleocapsid	26.7135	26.8358
2021-02-23	C_Control 0.001	BCoV	28.9011	28.919
2021-02-23	C_Control 0.001	Envelope	27.4375	27.5419
2021-02-23	C_Control 0.001	PMMoV	24.6442	24.8816
2021-02-23	C_Control 0.001	Nucleocapsid	26.8437	26.8358
2021-02-23	C_Control 0.001	BCoV	28.8736	28.919
2021-02-23	C_Control 0.001	Envelope	27.4896	27.5419
2021-02-23	C_Control 0.001	PMMoV	25.1724	24.8816
2021-02-23	C_Control 0.001	Nucleocapsid	26.9502	26.8358
2021-02-23	C_Control 0.001	BCoV	28.9822	28.919
2021-02-23	C_Control 0.001	Envelope	27.6984	27.5419
2021-02-23	D_Control 0.0001	PMMoV	29.0922	29.1159
2021-02-23	D_Control 0.0001	Nucleocapsid	30.4528	29.994
2021-02-23	D_Control 0.0001	BCoV	31.3845	31.7443
2021-02-23	D_Control 0.0001	Envelope	30.1009	30.3431
2021-02-23	D_Control 0.0001	PMMoV	29.0865	29.1159
2021-02-23	D_Control 0.0001	Nucleocapsid	29.6328	29.994
2021-02-23	D_Control 0.0001	BCoV	31.8314	31.7443
2021-02-23	D_Control 0.0001	Envelope	30.454	30.3431
2021-02-23	D_Control 0.0001	PMMoV	29.169	29.1159
2021-02-23	D_Control 0.0001	Nucleocapsid	29.8964	29.994
2021-02-23	D_Control 0.0001	BCoV	32.017	31.7443
2021-02-23	D_Control 0.0001	Envelope	30.4743	30.3431
2021-02-23	E_Control 0.00001	PMMoV	29.9447	29.9959
2021-02-23	E_Control 0.00001	Nucleocapsid	32.988	32.8604
2021-02-23	E_Control 0.00001	BCoV	33.9843	35.3967
2021-02-23	E_Control 0.00001	Envelope	33.9183	33.6375
2021-02-23	E_Control 0.00001	PMMoV	29.957	29.9959
2021-02-23	E_Control 0.00001	Nucleocapsid	32.3353	32.8604
2021-02-23	E_Control 0.00001	BCoV	35.8744	35.3967
2021-02-23	E_Control 0.00001	Envelope	33.3156	33.6375
2021-02-23	E_Control 0.00001	PMMoV	30.0859	29.9959
2021-02-23	E_Control 0.00001	Nucleocapsid	33.2578	32.8604
2021-02-23	E_Control 0.00001	BCoV	36.3314	35.3967
2021-02-23	E_Control 0.00001	Envelope	33.6785	33.6375
2021-02-23	F_Control 0.000001	PMMoV	29.9404	29.8931
2021-02-23	F_Control 0.000001	Nucleocapsid	NA	36.0297
2021-02-23	F_Control 0.000001	BCoV	36.1471	36.2789
2021-02-23	F_Control 0.000001	Envelope	NA	36.77
2021-02-23	F_Control 0.000001	PMMoV	29.8425	29.8931
2021-02-23	F_Control 0.000001	Nucleocapsid	36.114	36.0297
2021-02-23	F_Control 0.000001	BCoV	36.24	36.2789
2021-02-23	F_Control 0.000001	Envelope	36.6893	36.77
2021-02-23	F_Control 0.000001	PMMoV	29.8965	29.8931
2021-02-23	F_Control 0.000001	Nucleocapsid	35.9453	36.0297
2021-02-23	F_Control 0.000001	BCoV	36.4495	36.2789
2021-02-23	F_Control 0.000001	Envelope	36.8508	36.77
2021-02-24	A_Control 0.1	PMMoV	15.3419	15.4975
2021-02-24	A_Control 0.1	Nucleocapsid	18.9193	18.9677
2021-02-24	A_Control 0.1	BCoV	20.7118	20.6973
2021-02-24	A_Control 0.1	Envelope	18.599	18.6795
2021-02-24	A_Control 0.1	PMMoV	15.7315	15.4975
2021-02-24	A_Control 0.1	Nucleocapsid	18.9973	18.9677
2021-02-24	A_Control 0.1	BCoV	20.7206	20.6973
2021-02-24	A_Control 0.1	Envelope	18.6684	18.6795
2021-02-24	A_Control 0.1	PMMoV	15.4191	15.4975
2021-02-24	A_Control 0.1	Nucleocapsid	18.9865	18.9677
2021-02-24	A_Control 0.1	BCoV	20.6595	20.6973
2021-02-24	A_Control 0.1	Envelope	18.771	18.6795
2021-02-24	B_Control 0.01	PMMoV	20.7201	20.613
2021-02-24	B_Control 0.01	Nucleocapsid	22.9273	22.8966
2021-02-24	B_Control 0.01	BCoV	24.8	24.6754
2021-02-24	B_Control 0.01	Envelope	22.6666	22.6231
2021-02-24	B_Control 0.01	PMMoV	20.5327	20.613
2021-02-24	B_Control 0.01	Nucleocapsid	22.8417	22.8966
2021-02-24	B_Control 0.01	BCoV	24.6594	24.6754
2021-02-24	B_Control 0.01	Envelope	22.5842	22.6231
2021-02-24	B_Control 0.01	PMMoV	20.5861	20.613
2021-02-24	B_Control 0.01	Nucleocapsid	22.9209	22.8966
2021-02-24	B_Control 0.01	BCoV	24.5667	24.6754
2021-02-24	B_Control 0.01	Envelope	22.6185	22.6231
2021-02-24	C_Control 0.001	PMMoV	25.2895	25.2533
2021-02-24	C_Control 0.001	Nucleocapsid	26.5038	26.5918
2021-02-24	C_Control 0.001	BCoV	28.5669	28.5994
2021-02-24	C_Control 0.001	Envelope	26.3124	26.3975
2021-02-24	C_Control 0.001	PMMoV	25.0959	25.2533
2021-02-24	C_Control 0.001	Nucleocapsid	26.6231	26.5918
2021-02-24	C_Control 0.001	BCoV	28.5089	28.5994
2021-02-24	C_Control 0.001	Envelope	26.374	26.3975
2021-02-24	C_Control 0.001	PMMoV	25.3745	25.2533
2021-02-24	C_Control 0.001	Nucleocapsid	26.6485	26.5918
2021-02-24	C_Control 0.001	BCoV	28.7223	28.5994
2021-02-24	C_Control 0.001	Envelope	26.5061	26.3975
2021-02-24	D_Control 0.0001	PMMoV	28.9312	28.9406
2021-02-24	D_Control 0.0001	Nucleocapsid	29.851	29.8749
2021-02-24	D_Control 0.0001	BCoV	32.2628	31.8198
2021-02-24	D_Control 0.0001	Envelope	29.6729	29.587
2021-02-24	D_Control 0.0001	PMMoV	28.997	28.9406
2021-02-24	D_Control 0.0001	Nucleocapsid	29.8752	29.8749
2021-02-24	D_Control 0.0001	BCoV	31.7648	31.8198
2021-02-24	D_Control 0.0001	Envelope	29.5624	29.587
2021-02-24	D_Control 0.0001	PMMoV	28.8937	28.9406
2021-02-24	D_Control 0.0001	Nucleocapsid	29.8984	29.8749
2021-02-24	D_Control 0.0001	BCoV	31.4318	31.8198
2021-02-24	D_Control 0.0001	Envelope	29.5256	29.587
2021-02-24	E_Control 0.00001	PMMoV	30.4826	30.356
2021-02-24	E_Control 0.00001	Nucleocapsid	33.6015	33.9723
2021-02-24	E_Control 0.00001	BCoV	36.5178	35.8634
2021-02-24	E_Control 0.00001	Envelope	35.3254	34.5184
2021-02-24	E_Control 0.00001	PMMoV	30.5004	30.356
2021-02-24	E_Control 0.00001	Nucleocapsid	33.9771	33.9723
2021-02-24	E_Control 0.00001	BCoV	35.5616	35.8634
2021-02-24	E_Control 0.00001	Envelope	33.4382	34.5184
2021-02-24	E_Control 0.00001	PMMoV	30.0852	30.356
2021-02-24	E_Control 0.00001	Nucleocapsid	34.3382	33.9723
2021-02-24	E_Control 0.00001	BCoV	35.511	35.8634
2021-02-24	E_Control 0.00001	Envelope	34.7917	34.5184
2021-02-24	F_Control 0.000001	PMMoV	30.4593	30.472
2021-02-24	F_Control 0.000001	Nucleocapsid	NA	35.85
2021-02-24	F_Control 0.000001	BCoV	36.5391	36.5391
2021-02-24	F_Control 0.000001	Envelope	NA	NA
2021-02-24	F_Control 0.000001	PMMoV	30.4087	30.472
2021-02-24	F_Control 0.000001	Nucleocapsid	NA	35.85
2021-02-24	F_Control 0.000001	BCoV	NA	36.5391
2021-02-24	F_Control 0.000001	Envelope	NA	NA
2021-02-24	F_Control 0.000001	PMMoV	30.5481	30.472
2021-02-24	F_Control 0.000001	Nucleocapsid	35.85	35.85
2021-02-24	F_Control 0.000001	BCoV	NA	36.5391
2021-02-24	F_Control 0.000001	Envelope	NA	NA
2021-02-25	A_Control 0.1	PMMoV	15.3899	17.5397
2021-02-25	A_Control 0.1	Nucleocapsid	19.6699	25.2519
2021-02-25	A_Control 0.1	BCoV	21.2014	22.8522
2021-02-25	A_Control 0.1	Envelope	19.1752	19.4703
2021-02-25	A_Control 0.1	PMMoV	16.7767	17.5397
2021-02-25	A_Control 0.1	Nucleocapsid	25.1364	25.2519
2021-02-25	A_Control 0.1	BCoV	21.8989	22.8522
2021-02-25	A_Control 0.1	Envelope	19.3517	19.4703
2021-02-25	A_Control 0.1	PMMoV	20.4524	17.5397
2021-02-25	A_Control 0.1	Nucleocapsid	30.9496	25.2519
2021-02-25	A_Control 0.1	BCoV	25.4561	22.8522
2021-02-25	A_Control 0.1	Envelope	19.8839	19.4703
2021-02-25	B_Control 0.01	PMMoV	19.7438	20.2979
2021-02-25	B_Control 0.01	Nucleocapsid	22.7122	25.3124
2021-02-25	B_Control 0.01	BCoV	25.1089	25.3096
2021-02-25	B_Control 0.01	Envelope	23.2722	23.352
2021-02-25	B_Control 0.01	PMMoV	19.8101	20.2979
2021-02-25	B_Control 0.01	Nucleocapsid	23.4764	25.3124
2021-02-25	B_Control 0.01	BCoV	25.1399	25.3096
2021-02-25	B_Control 0.01	Envelope	23.2036	23.352
2021-02-25	B_Control 0.01	PMMoV	21.3398	20.2979
2021-02-25	B_Control 0.01	Nucleocapsid	29.7486	25.3124
2021-02-25	B_Control 0.01	BCoV	25.6801	25.3096
2021-02-25	B_Control 0.01	Envelope	23.58	23.352
2021-02-25	C_Control 0.001	PMMoV	24.9443	24.9442
2021-02-25	C_Control 0.001	Nucleocapsid	26.4917	26.7678
2021-02-25	C_Control 0.001	BCoV	29.2686	29.23
2021-02-25	C_Control 0.001	Envelope	27.0864	27.3238
2021-02-25	C_Control 0.001	PMMoV	24.9601	24.9442
2021-02-25	C_Control 0.001	Nucleocapsid	26.7955	26.7678
2021-02-25	C_Control 0.001	BCoV	29.1024	29.23
2021-02-25	C_Control 0.001	Envelope	27.4414	27.3238
2021-02-25	C_Control 0.001	PMMoV	24.9281	24.9442
2021-02-25	C_Control 0.001	Nucleocapsid	27.0162	26.7678
2021-02-25	C_Control 0.001	BCoV	29.319	29.23
2021-02-25	C_Control 0.001	Envelope	27.4435	27.3238
2021-02-25	D_Control 0.0001	PMMoV	28.7301	28.78
2021-02-25	D_Control 0.0001	Nucleocapsid	29.8815	29.9161
2021-02-25	D_Control 0.0001	BCoV	32.6338	32.3455
2021-02-25	D_Control 0.0001	Envelope	30.6583	30.5946
2021-02-25	D_Control 0.0001	PMMoV	28.5847	28.78
2021-02-25	D_Control 0.0001	Nucleocapsid	29.6911	29.9161
2021-02-25	D_Control 0.0001	BCoV	32.3705	32.3455
2021-02-25	D_Control 0.0001	Envelope	30.0988	30.5946
2021-02-25	D_Control 0.0001	PMMoV	29.0253	28.78
2021-02-25	D_Control 0.0001	Nucleocapsid	30.1758	29.9161
2021-02-25	D_Control 0.0001	BCoV	32.0323	32.3455
2021-02-25	D_Control 0.0001	Envelope	31.0266	30.5946
2021-02-25	E_Control 0.00001	PMMoV	29.7734	29.8844
2021-02-25	E_Control 0.00001	Nucleocapsid	NA	35.7468
2021-02-25	E_Control 0.00001	BCoV	36.3136	35.5975
2021-02-25	E_Control 0.00001	Envelope	36.2244	36.7218
2021-02-25	E_Control 0.00001	PMMoV	29.4852	29.8844
2021-02-25	E_Control 0.00001	Nucleocapsid	NA	35.7468
2021-02-25	E_Control 0.00001	BCoV	35.495	35.5975
2021-02-25	E_Control 0.00001	Envelope	38	36.7218
2021-02-25	E_Control 0.00001	PMMoV	30.3947	29.8844
2021-02-25	E_Control 0.00001	Nucleocapsid	35.7468	35.7468
2021-02-25	E_Control 0.00001	BCoV	34.9839	35.5975
2021-02-25	E_Control 0.00001	Envelope	35.941	36.7218
2021-02-25	F_Control 0.000001	PMMoV	30.0687	28.1275
2021-02-25	F_Control 0.000001	Nucleocapsid	NA	36.3565
2021-02-25	F_Control 0.000001	BCoV	36.5365	36.2997
2021-02-25	F_Control 0.000001	Envelope	NA	NA
2021-02-25	F_Control 0.000001	PMMoV	27.402	28.1275
2021-02-25	F_Control 0.000001	Nucleocapsid	NA	36.3565
2021-02-25	F_Control 0.000001	BCoV	36.1747	36.2997
2021-02-25	F_Control 0.000001	Envelope	NA	NA
2021-02-25	F_Control 0.000001	PMMoV	26.9119	28.1275
2021-02-25	F_Control 0.000001	Nucleocapsid	36.3565	36.3565
2021-02-25	F_Control 0.000001	BCoV	36.1877	36.2997
2021-02-25	F_Control 0.000001	Envelope	NA	NA
2021-02-26	A_Control 0.1	PMMoV	14.6552	14.6752
2021-02-26	A_Control 0.1	Nucleocapsid	18.5288	18.6415
2021-02-26	A_Control 0.1	BCoV	20.4683	20.5007
2021-02-26	A_Control 0.1	Envelope	18.7389	18.8316
2021-02-26	A_Control 0.1	PMMoV	14.6678	14.6752
2021-02-26	A_Control 0.1	Nucleocapsid	18.6085	18.6415
2021-02-26	A_Control 0.1	BCoV	20.5087	20.5007
2021-02-26	A_Control 0.1	Envelope	18.7996	18.8316
2021-02-26	A_Control 0.1	PMMoV	14.7026	14.6752
2021-02-26	A_Control 0.1	Nucleocapsid	18.7872	18.6415
2021-02-26	A_Control 0.1	BCoV	20.525	20.5007
2021-02-26	A_Control 0.1	Envelope	18.9562	18.8316
2021-02-26	B_Control 0.01	PMMoV	18.7186	18.7263
2021-02-26	B_Control 0.01	Nucleocapsid	22.0916	22.1798
2021-02-26	B_Control 0.01	BCoV	24.2605	24.1985
2021-02-26	B_Control 0.01	Envelope	22.5013	22.5341
2021-02-26	B_Control 0.01	PMMoV	18.7402	18.7263
2021-02-26	B_Control 0.01	Nucleocapsid	22.2069	22.1798
2021-02-26	B_Control 0.01	BCoV	24.216	24.1985
2021-02-26	B_Control 0.01	Envelope	22.566	22.5341
2021-02-26	B_Control 0.01	PMMoV	18.72	18.7263
2021-02-26	B_Control 0.01	Nucleocapsid	22.2409	22.1798
2021-02-26	B_Control 0.01	BCoV	24.1189	24.1985
2021-02-26	B_Control 0.01	Envelope	22.5351	22.5341
2021-02-26	C_Control 0.001	PMMoV	25.2661	25.092
2021-02-26	C_Control 0.001	Nucleocapsid	26.2954	26.2448
2021-02-26	C_Control 0.001	BCoV	28.2286	28.2891
2021-02-26	C_Control 0.001	Envelope	26.6153	26.571
2021-02-26	C_Control 0.001	PMMoV	24.963	25.092
2021-02-26	C_Control 0.001	Nucleocapsid	26.2599	26.2448
2021-02-26	C_Control 0.001	BCoV	28.4982	28.2891
2021-02-26	C_Control 0.001	Envelope	26.5903	26.571
2021-02-26	C_Control 0.001	PMMoV	25.0468	25.092
2021-02-26	C_Control 0.001	Nucleocapsid	26.1791	26.2448
2021-02-26	C_Control 0.001	BCoV	28.1404	28.2891
2021-02-26	C_Control 0.001	Envelope	26.5075	26.571
2021-02-26	D_Control 0.0001	PMMoV	28.0589	27.9234
2021-02-26	D_Control 0.0001	Nucleocapsid	29.8387	29.7198
2021-02-26	D_Control 0.0001	BCoV	31.3801	31.5444
2021-02-26	D_Control 0.0001	Envelope	29.9346	29.8618
2021-02-26	D_Control 0.0001	PMMoV	27.8591	27.9234
2021-02-26	D_Control 0.0001	Nucleocapsid	29.4716	29.7198
2021-02-26	D_Control 0.0001	BCoV	31.7166	31.5444
2021-02-26	D_Control 0.0001	Envelope	29.6543	29.8618
2021-02-26	D_Control 0.0001	PMMoV	27.8523	27.9234
2021-02-26	D_Control 0.0001	Nucleocapsid	29.8492	29.7198
2021-02-26	D_Control 0.0001	BCoV	31.5365	31.5444
2021-02-26	D_Control 0.0001	Envelope	29.9964	29.8618
2021-02-26	E_Control 0.00001	PMMoV	29.0018	29.1449
2021-02-26	E_Control 0.00001	Nucleocapsid	33.7878	33.6529
2021-02-26	E_Control 0.00001	BCoV	34.0855	34.0651
2021-02-26	E_Control 0.00001	Envelope	36.1237	34.8853
2021-02-26	E_Control 0.00001	PMMoV	29.2466	29.1449
2021-02-26	E_Control 0.00001	Nucleocapsid	32.8577	33.6529
2021-02-26	E_Control 0.00001	BCoV	34.2787	34.0651
2021-02-26	E_Control 0.00001	Envelope	34.2759	34.8853
2021-02-26	E_Control 0.00001	PMMoV	29.1861	29.1449
2021-02-26	E_Control 0.00001	Nucleocapsid	34.3132	33.6529
2021-02-26	E_Control 0.00001	BCoV	33.831	34.0651
2021-02-26	E_Control 0.00001	Envelope	34.2563	34.8853
2021-02-26	F_Control 0.000001	PMMoV	29.1064	29.1985
2021-02-26	F_Control 0.000001	Nucleocapsid	36.7679	35.9128
2021-02-26	F_Control 0.000001	BCoV	35.5967	35.4233
2021-02-26	F_Control 0.000001	Envelope	NA	36.3161
2021-02-26	F_Control 0.000001	PMMoV	29.2698	29.1985
2021-02-26	F_Control 0.000001	Nucleocapsid	35.0725	35.9128
2021-02-26	F_Control 0.000001	BCoV	33.9623	35.4233
2021-02-26	F_Control 0.000001	Envelope	36.3039	36.3161
2021-02-26	F_Control 0.000001	PMMoV	29.2192	29.1985
2021-02-26	F_Control 0.000001	Nucleocapsid	35.898	35.9128
2021-02-26	F_Control 0.000001	BCoV	36.7108	35.4233
2021-02-26	F_Control 0.000001	Envelope	36.3283	36.3161
2021-02-27	A_Control 0.1	PMMoV	15.2124	16.1609
2021-02-27	A_Control 0.1	Nucleocapsid	19.4452	23.4566
2021-02-27	A_Control 0.1	BCoV	21.0489	21.5167
2021-02-27	A_Control 0.1	Envelope	19.2591	19.3603
2021-02-27	A_Control 0.1	PMMoV	15.6992	16.1609
2021-02-27	A_Control 0.1	Nucleocapsid	22.2539	23.4566
2021-02-27	A_Control 0.1	BCoV	21.1292	21.5167
2021-02-27	A_Control 0.1	Envelope	19.3734	19.3603
2021-02-27	A_Control 0.1	PMMoV	17.571	16.1609
2021-02-27	A_Control 0.1	Nucleocapsid	28.6705	23.4566
2021-02-27	A_Control 0.1	BCoV	22.372	21.5167
2021-02-27	A_Control 0.1	Envelope	19.4485	19.3603
2021-02-27	B_Control 0.01	PMMoV	20.3611	20.3212
2021-02-27	B_Control 0.01	Nucleocapsid	22.8634	23.954
2021-02-27	B_Control 0.01	BCoV	24.8066	24.8195
2021-02-27	B_Control 0.01	Envelope	22.9194	22.9799
2021-02-27	B_Control 0.01	PMMoV	20.5221	20.3212
2021-02-27	B_Control 0.01	Nucleocapsid	23.0806	23.954
2021-02-27	B_Control 0.01	BCoV	24.7337	24.8195
2021-02-27	B_Control 0.01	Envelope	22.837	22.9799
2021-02-27	B_Control 0.01	PMMoV	20.0804	20.3212
2021-02-27	B_Control 0.01	Nucleocapsid	25.9179	23.954
2021-02-27	B_Control 0.01	BCoV	24.9183	24.8195
2021-02-27	B_Control 0.01	Envelope	23.1833	22.9799
2021-02-27	C_Control 0.001	PMMoV	23.0413	23.2909
2021-02-27	C_Control 0.001	Nucleocapsid	25.605	25.9307
2021-02-27	C_Control 0.001	BCoV	27.6519	27.9106
2021-02-27	C_Control 0.001	Envelope	25.6575	25.939
2021-02-27	C_Control 0.001	PMMoV	23.3187	23.2909
2021-02-27	C_Control 0.001	Nucleocapsid	25.9827	25.9307
2021-02-27	C_Control 0.001	BCoV	28.088	27.9106
2021-02-27	C_Control 0.001	Envelope	25.9614	25.939
2021-02-27	C_Control 0.001	PMMoV	23.5126	23.2909
2021-02-27	C_Control 0.001	Nucleocapsid	26.2044	25.9307
2021-02-27	C_Control 0.001	BCoV	27.992	27.9106
2021-02-27	C_Control 0.001	Envelope	26.198	25.939
2021-02-27	D_Control 0.0001	PMMoV	28.0221	27.9574
2021-02-27	D_Control 0.0001	Nucleocapsid	29.5639	29.7668
2021-02-27	D_Control 0.0001	BCoV	31.6221	31.7525
2021-02-27	D_Control 0.0001	Envelope	29.6235	29.8266
2021-02-27	D_Control 0.0001	PMMoV	27.917	27.9574
2021-02-27	D_Control 0.0001	Nucleocapsid	29.7784	29.7668
2021-02-27	D_Control 0.0001	BCoV	31.7937	31.7525
2021-02-27	D_Control 0.0001	Envelope	29.923	29.8266
2021-02-27	D_Control 0.0001	PMMoV	27.9331	27.9574
2021-02-27	D_Control 0.0001	Nucleocapsid	29.9582	29.7668
2021-02-27	D_Control 0.0001	BCoV	31.8417	31.7525
2021-02-27	D_Control 0.0001	Envelope	29.9334	29.8266
2021-02-27	E_Control 0.00001	PMMoV	30.1741	30.2336
2021-02-27	E_Control 0.00001	Nucleocapsid	33.7232	33.7801
2021-02-27	E_Control 0.00001	BCoV	36.5906	36.6711
2021-02-27	E_Control 0.00001	Envelope	33.6487	33.8276
2021-02-27	E_Control 0.00001	PMMoV	30.1366	30.2336
2021-02-27	E_Control 0.00001	Nucleocapsid	33.7281	33.7801
2021-02-27	E_Control 0.00001	BCoV	38	36.6711
2021-02-27	E_Control 0.00001	Envelope	34.1086	33.8276
2021-02-27	E_Control 0.00001	PMMoV	30.3901	30.2336
2021-02-27	E_Control 0.00001	Nucleocapsid	33.889	33.7801
2021-02-27	E_Control 0.00001	BCoV	35.4228	36.6711
2021-02-27	E_Control 0.00001	Envelope	33.7255	33.8276
2021-02-27	F_Control 0.000001	PMMoV	30.1506	30.479
2021-02-27	F_Control 0.000001	Nucleocapsid	35.8566	35.8566
2021-02-27	F_Control 0.000001	BCoV	NA	37.2481
2021-02-27	F_Control 0.000001	Envelope	36.1498	36.1498
2021-02-27	F_Control 0.000001	PMMoV	30.5446	30.479
2021-02-27	F_Control 0.000001	Nucleocapsid	NA	35.8566
2021-02-27	F_Control 0.000001	BCoV	NA	37.2481
2021-02-27	F_Control 0.000001	Envelope	NA	36.1498
2021-02-27	F_Control 0.000001	PMMoV	30.7419	30.479
2021-02-27	F_Control 0.000001	Nucleocapsid	NA	35.8566
2021-02-27	F_Control 0.000001	BCoV	37.2481	37.2481
2021-02-27	F_Control 0.000001	Envelope	NA	36.1498
2021-03-01	A_Control 0.1	PMMoV	15.4391	17.6628
2021-03-01	A_Control 0.1	Nucleocapsid	20.3546	26.0032
2021-03-01	A_Control 0.1	BCoV	21.5597	23.2973
2021-03-01	A_Control 0.1	Envelope	19.3616	19.5674
2021-03-01	A_Control 0.1	PMMoV	17.1555	17.6628
2021-03-01	A_Control 0.1	Nucleocapsid	26.118	26.0032
2021-03-01	A_Control 0.1	BCoV	22.3512	23.2973
2021-03-01	A_Control 0.1	Envelope	19.5566	19.5674
2021-03-01	A_Control 0.1	PMMoV	20.3938	17.6628
2021-03-01	A_Control 0.1	Nucleocapsid	31.5372	26.0032
2021-03-01	A_Control 0.1	BCoV	25.9811	23.2973
2021-03-01	A_Control 0.1	Envelope	19.7838	19.5674
2021-03-01	B_Control 0.01	PMMoV	19.2051	20.0657
2021-03-01	B_Control 0.01	Nucleocapsid	22.3364	25.7772
2021-03-01	B_Control 0.01	BCoV	24.9704	25.4128
2021-03-01	B_Control 0.01	Envelope	22.8111	22.8973
2021-03-01	B_Control 0.01	PMMoV	19.2823	20.0657
2021-03-01	B_Control 0.01	Nucleocapsid	23.5108	25.7772
2021-03-01	B_Control 0.01	BCoV	24.9983	25.4128
2021-03-01	B_Control 0.01	Envelope	22.87	22.8973
2021-03-01	B_Control 0.01	PMMoV	21.7098	20.0657
2021-03-01	B_Control 0.01	Nucleocapsid	31.4845	25.7772
2021-03-01	B_Control 0.01	BCoV	26.2698	25.4128
2021-03-01	B_Control 0.01	Envelope	23.0109	22.8973
2021-03-01	C_Control 0.001	PMMoV	25.858	26.154
2021-03-01	C_Control 0.001	Nucleocapsid	26.1256	26.8558
2021-03-01	C_Control 0.001	BCoV	29.4071	29.493
2021-03-01	C_Control 0.001	Envelope	26.8866	27.0902
2021-03-01	C_Control 0.001	PMMoV	25.9837	26.154
2021-03-01	C_Control 0.001	Nucleocapsid	26.8936	26.8558
2021-03-01	C_Control 0.001	BCoV	29.4933	29.493
2021-03-01	C_Control 0.001	Envelope	27.1404	27.0902
2021-03-01	C_Control 0.001	PMMoV	26.6202	26.154
2021-03-01	C_Control 0.001	Nucleocapsid	27.5481	26.8558
2021-03-01	C_Control 0.001	BCoV	29.5784	29.493
2021-03-01	C_Control 0.001	Envelope	27.2437	27.0902
2021-03-01	D_Control 0.0001	PMMoV	28.7842	29.0568
2021-03-01	D_Control 0.0001	Nucleocapsid	29.5013	29.8207
2021-03-01	D_Control 0.0001	BCoV	32.1128	32.2912
2021-03-01	D_Control 0.0001	Envelope	30.0838	30.3218
2021-03-01	D_Control 0.0001	PMMoV	29.0536	29.0568
2021-03-01	D_Control 0.0001	Nucleocapsid	29.7126	29.8207
2021-03-01	D_Control 0.0001	BCoV	32.1425	32.2912
2021-03-01	D_Control 0.0001	Envelope	30.2262	30.3218
2021-03-01	D_Control 0.0001	PMMoV	29.3327	29.0568
2021-03-01	D_Control 0.0001	Nucleocapsid	30.2483	29.8207
2021-03-01	D_Control 0.0001	BCoV	32.6182	32.2912
2021-03-01	D_Control 0.0001	Envelope	30.6553	30.3218
2021-03-01	E_Control 0.00001	PMMoV	30.2277	30.3243
2021-03-01	E_Control 0.00001	Nucleocapsid	32.235	32.627
2021-03-01	E_Control 0.00001	BCoV	34.6198	35.9386
2021-03-01	E_Control 0.00001	Envelope	33.3582	33.5011
2021-03-01	E_Control 0.00001	PMMoV	30.1943	30.3243
2021-03-01	E_Control 0.00001	Nucleocapsid	32.7401	32.627
2021-03-01	E_Control 0.00001	BCoV	37.8386	35.9386
2021-03-01	E_Control 0.00001	Envelope	33.9277	33.5011
2021-03-01	E_Control 0.00001	PMMoV	30.5509	30.3243
2021-03-01	E_Control 0.00001	Nucleocapsid	32.9059	32.627
2021-03-01	E_Control 0.00001	BCoV	35.3574	35.9386
2021-03-01	E_Control 0.00001	Envelope	33.2176	33.5011
2021-03-01	F_Control 0.000001	PMMoV	31.2027	31.2609
2021-03-01	F_Control 0.000001	Nucleocapsid	39.2576	39.2576
2021-03-01	F_Control 0.000001	BCoV	NA	NA
2021-03-01	F_Control 0.000001	Envelope	NA	NA
2021-03-01	F_Control 0.000001	PMMoV	31.2143	31.2609
2021-03-01	F_Control 0.000001	Nucleocapsid	NA	39.2576
2021-03-01	F_Control 0.000001	BCoV	NA	NA
2021-03-01	F_Control 0.000001	Envelope	NA	NA
2021-03-01	F_Control 0.000001	PMMoV	31.3658	31.2609
2021-03-01	F_Control 0.000001	Nucleocapsid	NA	39.2576
2021-03-01	F_Control 0.000001	BCoV	NA	NA
2021-03-01	F_Control 0.000001	Envelope	NA	NA
2021-03-02	A_Control 0.1	PMMoV	14.8897	14.9435
2021-03-02	A_Control 0.1	Nucleocapsid	18.1268	18.2767
2021-03-02	A_Control 0.1	BCoV	20.2701	20.2507
2021-03-02	A_Control 0.1	Envelope	18.7565	18.8402
2021-03-02	A_Control 0.1	PMMoV	14.9799	14.9435
2021-03-02	A_Control 0.1	Nucleocapsid	18.2831	18.2767
2021-03-02	A_Control 0.1	BCoV	20.2999	20.2507
2021-03-02	A_Control 0.1	Envelope	18.8392	18.8402
2021-03-02	A_Control 0.1	PMMoV	14.9608	14.9435
2021-03-02	A_Control 0.1	Nucleocapsid	18.4201	18.2767
2021-03-02	A_Control 0.1	BCoV	20.1821	20.2507
2021-03-02	A_Control 0.1	Envelope	18.9249	18.8402
2021-03-02	B_Control 0.01	PMMoV	20.3933	20.1172
2021-03-02	B_Control 0.01	Nucleocapsid	22.6563	22.2795
2021-03-02	B_Control 0.01	BCoV	24.6645	24.2447
2021-03-02	B_Control 0.01	Envelope	23.2087	22.8375
2021-03-02	B_Control 0.01	PMMoV	19.9796	20.1172
2021-03-02	B_Control 0.01	Nucleocapsid	22.1413	22.2795
2021-03-02	B_Control 0.01	BCoV	24.1358	24.2447
2021-03-02	B_Control 0.01	Envelope	22.7456	22.8375
2021-03-02	B_Control 0.01	PMMoV	19.9787	20.1172
2021-03-02	B_Control 0.01	Nucleocapsid	22.0409	22.2795
2021-03-02	B_Control 0.01	BCoV	23.9339	24.2447
2021-03-02	B_Control 0.01	Envelope	22.5582	22.8375
2021-03-02	C_Control 0.001	PMMoV	23.524	23.4501
2021-03-02	C_Control 0.001	Nucleocapsid	25.5145	25.5107
2021-03-02	C_Control 0.001	BCoV	27.724	27.6658
2021-03-02	C_Control 0.001	Envelope	26.1427	26.1613
2021-03-02	C_Control 0.001	PMMoV	23.402	23.4501
2021-03-02	C_Control 0.001	Nucleocapsid	25.5232	25.5107
2021-03-02	C_Control 0.001	BCoV	27.622	27.6658
2021-03-02	C_Control 0.001	Envelope	26.1286	26.1613
2021-03-02	C_Control 0.001	PMMoV	23.4243	23.4501
2021-03-02	C_Control 0.001	Nucleocapsid	25.4943	25.5107
2021-03-02	C_Control 0.001	BCoV	27.6514	27.6658
2021-03-02	C_Control 0.001	Envelope	26.2128	26.1613
2021-03-02	D_Control 0.0001	PMMoV	28.894	28.7897
2021-03-02	D_Control 0.0001	Nucleocapsid	29.2183	29.4071
2021-03-02	D_Control 0.0001	BCoV	31.4852	31.3771
2021-03-02	D_Control 0.0001	Envelope	29.7588	29.9183
2021-03-02	D_Control 0.0001	PMMoV	28.697	28.7897
2021-03-02	D_Control 0.0001	Nucleocapsid	29.5245	29.4071
2021-03-02	D_Control 0.0001	BCoV	31.4046	31.3771
2021-03-02	D_Control 0.0001	Envelope	30.0889	29.9183
2021-03-02	D_Control 0.0001	PMMoV	28.778	28.7897
2021-03-02	D_Control 0.0001	Nucleocapsid	29.4786	29.4071
2021-03-02	D_Control 0.0001	BCoV	31.2415	31.3771
2021-03-02	D_Control 0.0001	Envelope	29.9071	29.9183
2021-03-02	E_Control 0.00001	PMMoV	29.9748	29.8592
2021-03-02	E_Control 0.00001	Nucleocapsid	32.8493	33.1604
2021-03-02	E_Control 0.00001	BCoV	34.2964	34.574
2021-03-02	E_Control 0.00001	Envelope	33.5212	33.8031
2021-03-02	E_Control 0.00001	PMMoV	29.6864	29.8592
2021-03-02	E_Control 0.00001	Nucleocapsid	33.0808	33.1604
2021-03-02	E_Control 0.00001	BCoV	34.6655	34.574
2021-03-02	E_Control 0.00001	Envelope	33.7305	33.8031
2021-03-02	E_Control 0.00001	PMMoV	29.9164	29.8592
2021-03-02	E_Control 0.00001	Nucleocapsid	33.5511	33.1604
2021-03-02	E_Control 0.00001	BCoV	34.7599	34.574
2021-03-02	E_Control 0.00001	Envelope	34.1576	33.8031
2021-03-02	F_Control 0.000001	PMMoV	30.2881	29.8854
2021-03-02	F_Control 0.000001	Nucleocapsid	NA	35.5669
2021-03-02	F_Control 0.000001	BCoV	38	37.1345
2021-03-02	F_Control 0.000001	Envelope	NA	NA
2021-03-02	F_Control 0.000001	PMMoV	30.4423	29.8854
2021-03-02	F_Control 0.000001	Nucleocapsid	35.5669	35.5669
2021-03-02	F_Control 0.000001	BCoV	NA	37.1345
2021-03-02	F_Control 0.000001	Envelope	NA	NA
2021-03-02	F_Control 0.000001	PMMoV	28.9259	29.8854
2021-03-02	F_Control 0.000001	Nucleocapsid	NA	35.5669
2021-03-02	F_Control 0.000001	BCoV	36.2689	37.1345
2021-03-02	F_Control 0.000001	Envelope	NA	NA
2021-03-03	A_Control 0.1	PMMoV	15.1406	15.1396
2021-03-03	A_Control 0.1	Nucleocapsid	18.2876	18.5309
2021-03-03	A_Control 0.1	BCoV	20.9307	20.9269
2021-03-03	A_Control 0.1	Envelope	18.3561	18.5252
2021-03-03	A_Control 0.1	PMMoV	15.0679	15.1396
2021-03-03	A_Control 0.1	Nucleocapsid	18.6379	18.5309
2021-03-03	A_Control 0.1	BCoV	20.9198	20.9269
2021-03-03	A_Control 0.1	Envelope	18.5384	18.5252
2021-03-03	A_Control 0.1	PMMoV	15.2103	15.1396
2021-03-03	A_Control 0.1	Nucleocapsid	18.6672	18.5309
2021-03-03	A_Control 0.1	BCoV	20.9303	20.9269
2021-03-03	A_Control 0.1	Envelope	18.6812	18.5252
2021-03-03	B_Control 0.01	PMMoV	19.3484	19.2581
2021-03-03	B_Control 0.01	Nucleocapsid	22.5334	22.5574
2021-03-03	B_Control 0.01	BCoV	24.712	24.6462
2021-03-03	B_Control 0.01	Envelope	22.3837	22.3931
2021-03-03	B_Control 0.01	PMMoV	19.1954	19.2581
2021-03-03	B_Control 0.01	Nucleocapsid	22.5592	22.5574
2021-03-03	B_Control 0.01	BCoV	24.65	24.6462
2021-03-03	B_Control 0.01	Envelope	22.4067	22.3931
2021-03-03	B_Control 0.01	PMMoV	19.2305	19.2581
2021-03-03	B_Control 0.01	Nucleocapsid	22.5795	22.5574
2021-03-03	B_Control 0.01	BCoV	24.5767	24.6462
2021-03-03	B_Control 0.01	Envelope	22.3889	22.3931
2021-03-03	C_Control 0.001	PMMoV	23.6986	23.6246
2021-03-03	C_Control 0.001	Nucleocapsid	26.0849	26.2069
2021-03-03	C_Control 0.001	BCoV	28.34	28.3706
2021-03-03	C_Control 0.001	Envelope	25.9431	25.9655
2021-03-03	C_Control 0.001	PMMoV	23.6471	23.6246
2021-03-03	C_Control 0.001	Nucleocapsid	26.2627	26.2069
2021-03-03	C_Control 0.001	BCoV	28.4455	28.3706
2021-03-03	C_Control 0.001	Envelope	26.012	25.9655
2021-03-03	C_Control 0.001	PMMoV	23.528	23.6246
2021-03-03	C_Control 0.001	Nucleocapsid	26.273	26.2069
2021-03-03	C_Control 0.001	BCoV	28.3263	28.3706
2021-03-03	C_Control 0.001	Envelope	25.9415	25.9655
2021-03-03	D_Control 0.0001	PMMoV	29.2538	29.3154
2021-03-03	D_Control 0.0001	Nucleocapsid	29.9993	30.1789
2021-03-03	D_Control 0.0001	BCoV	32.1719	32.1998
2021-03-03	D_Control 0.0001	Envelope	29.7395	29.9511
2021-03-03	D_Control 0.0001	PMMoV	29.2429	29.3154
2021-03-03	D_Control 0.0001	Nucleocapsid	30.0485	30.1789
2021-03-03	D_Control 0.0001	BCoV	31.9728	32.1998
2021-03-03	D_Control 0.0001	Envelope	29.8212	29.9511
2021-03-03	D_Control 0.0001	PMMoV	29.4494	29.3154
2021-03-03	D_Control 0.0001	Nucleocapsid	30.489	30.1789
2021-03-03	D_Control 0.0001	BCoV	32.4548	32.1998
2021-03-03	D_Control 0.0001	Envelope	30.2927	29.9511
2021-03-03	E_Control 0.00001	PMMoV	30.1393	30.135
2021-03-03	E_Control 0.00001	Nucleocapsid	33.5829	33.6279
2021-03-03	E_Control 0.00001	BCoV	36.3874	36.2536
2021-03-03	E_Control 0.00001	Envelope	32.9084	33.2198
2021-03-03	E_Control 0.00001	PMMoV	30.1682	30.135
2021-03-03	E_Control 0.00001	Nucleocapsid	33.9694	33.6279
2021-03-03	E_Control 0.00001	BCoV	35.7501	36.2536
2021-03-03	E_Control 0.00001	Envelope	33.6793	33.2198
2021-03-03	E_Control 0.00001	PMMoV	30.0973	30.135
2021-03-03	E_Control 0.00001	Nucleocapsid	33.3314	33.6279
2021-03-03	E_Control 0.00001	BCoV	36.6232	36.2536
2021-03-03	E_Control 0.00001	Envelope	33.0715	33.2198
2021-03-03	F_Control 0.000001	PMMoV	30.581	30.6967
2021-03-03	F_Control 0.000001	Nucleocapsid	37.5943	37.5027
2021-03-03	F_Control 0.000001	BCoV	37.595	36.7388
2021-03-03	F_Control 0.000001	Envelope	37.1308	37.1793
2021-03-03	F_Control 0.000001	PMMoV	30.6558	30.6967
2021-03-03	F_Control 0.000001	Nucleocapsid	37.4111	37.5027
2021-03-03	F_Control 0.000001	BCoV	35.8825	36.7388
2021-03-03	F_Control 0.000001	Envelope	37.2278	37.1793
2021-03-03	F_Control 0.000001	PMMoV	30.8534	30.6967
2021-03-03	F_Control 0.000001	Nucleocapsid	NA	37.5027
2021-03-03	F_Control 0.000001	BCoV	NA	36.7388
2021-03-03	F_Control 0.000001	Envelope	NA	37.1793
2021-03-04	A_Control 0.1	PMMoV	14.7955	14.7849
2021-03-04	A_Control 0.1	Nucleocapsid	18.5863	18.6869
2021-03-04	A_Control 0.1	BCoV	20.4309	20.4188
2021-03-04	A_Control 0.1	Envelope	18.7805	18.8573
2021-03-04	A_Control 0.1	PMMoV	14.8348	14.7849
2021-03-04	A_Control 0.1	Nucleocapsid	18.6515	18.6869
2021-03-04	A_Control 0.1	BCoV	20.4003	20.4188
2021-03-04	A_Control 0.1	Envelope	18.8075	18.8573
2021-03-04	A_Control 0.1	PMMoV	14.7244	14.7849
2021-03-04	A_Control 0.1	Nucleocapsid	18.8227	18.6869
2021-03-04	A_Control 0.1	BCoV	20.4252	20.4188
2021-03-04	A_Control 0.1	Envelope	18.9839	18.8573
2021-03-04	B_Control 0.01	PMMoV	19.278	19.1438
2021-03-04	B_Control 0.01	Nucleocapsid	22.6265	22.5046
2021-03-04	B_Control 0.01	BCoV	24.4722	24.3003
2021-03-04	B_Control 0.01	Envelope	22.7421	22.6693
2021-03-04	B_Control 0.01	PMMoV	19.06	19.1438
2021-03-04	B_Control 0.01	Nucleocapsid	22.4257	22.5046
2021-03-04	B_Control 0.01	BCoV	24.2668	24.3003
2021-03-04	B_Control 0.01	Envelope	22.6454	22.6693
2021-03-04	B_Control 0.01	PMMoV	19.0933	19.1438
2021-03-04	B_Control 0.01	Nucleocapsid	22.4618	22.5046
2021-03-04	B_Control 0.01	BCoV	24.1619	24.3003
2021-03-04	B_Control 0.01	Envelope	22.6204	22.6693
2021-03-04	C_Control 0.001	PMMoV	25.4331	25.4342
2021-03-04	C_Control 0.001	Nucleocapsid	26.4025	26.4006
2021-03-04	C_Control 0.001	BCoV	28.2629	28.2802
2021-03-04	C_Control 0.001	Envelope	26.6248	26.6465
2021-03-04	C_Control 0.001	PMMoV	25.5246	25.4342
2021-03-04	C_Control 0.001	Nucleocapsid	26.4533	26.4006
2021-03-04	C_Control 0.001	BCoV	28.3607	28.2802
2021-03-04	C_Control 0.001	Envelope	26.7138	26.6465
2021-03-04	C_Control 0.001	PMMoV	25.3448	25.4342
2021-03-04	C_Control 0.001	Nucleocapsid	26.346	26.4006
2021-03-04	C_Control 0.001	BCoV	28.2169	28.2802
2021-03-04	C_Control 0.001	Envelope	26.6009	26.6465
2021-03-04	D_Control 0.0001	PMMoV	28.2288	27.4904
2021-03-04	D_Control 0.0001	Nucleocapsid	29.5008	29.6266
2021-03-04	D_Control 0.0001	BCoV	31.9837	31.6488
2021-03-04	D_Control 0.0001	Envelope	29.7527	29.801
2021-03-04	D_Control 0.0001	PMMoV	25.9911	27.4904
2021-03-04	D_Control 0.0001	Nucleocapsid	29.4196	29.6266
2021-03-04	D_Control 0.0001	BCoV	31.595	31.6488
2021-03-04	D_Control 0.0001	Envelope	29.6559	29.801
2021-03-04	D_Control 0.0001	PMMoV	28.2512	27.4904
2021-03-04	D_Control 0.0001	Nucleocapsid	29.9595	29.6266
2021-03-04	D_Control 0.0001	BCoV	31.3678	31.6488
2021-03-04	D_Control 0.0001	Envelope	29.9942	29.801
2021-03-04	E_Control 0.00001	PMMoV	29.4281	29.4247
2021-03-04	E_Control 0.00001	Nucleocapsid	34.0696	33.2094
2021-03-04	E_Control 0.00001	BCoV	34.5791	34.1393
2021-03-04	E_Control 0.00001	Envelope	35.0865	33.7687
2021-03-04	E_Control 0.00001	PMMoV	29.2675	29.4247
2021-03-04	E_Control 0.00001	Nucleocapsid	33.0477	33.2094
2021-03-04	E_Control 0.00001	BCoV	34.3655	34.1393
2021-03-04	E_Control 0.00001	Envelope	33.3427	33.7687
2021-03-04	E_Control 0.00001	PMMoV	29.5786	29.4247
2021-03-04	E_Control 0.00001	Nucleocapsid	32.5109	33.2094
2021-03-04	E_Control 0.00001	BCoV	33.4733	34.1393
2021-03-04	E_Control 0.00001	Envelope	32.8769	33.7687
2021-03-04	F_Control 0.000001	PMMoV	30.0681	29.9374
2021-03-04	F_Control 0.000001	Nucleocapsid	NA	36.4935
2021-03-04	F_Control 0.000001	BCoV	34.4841	36.8529
2021-03-04	F_Control 0.000001	Envelope	NA	NA
2021-03-04	F_Control 0.000001	PMMoV	29.8281	29.9374
2021-03-04	F_Control 0.000001	Nucleocapsid	NA	36.4935
2021-03-04	F_Control 0.000001	BCoV	39.8126	36.8529
2021-03-04	F_Control 0.000001	Envelope	NA	NA
2021-03-04	F_Control 0.000001	PMMoV	29.9162	29.9374
2021-03-04	F_Control 0.000001	Nucleocapsid	36.4935	36.4935
2021-03-04	F_Control 0.000001	BCoV	36.2621	36.8529
2021-03-04	F_Control 0.000001	Envelope	NA	NA
2021-03-05	A_Control 0.1	PMMoV	15.0851	16.6599
2021-03-05	A_Control 0.1	Nucleocapsid	18.4698	23.1797
2021-03-05	A_Control 0.1	BCoV	21.1024	22.3284
2021-03-05	A_Control 0.1	Envelope	19.1091	19.4738
2021-03-05	A_Control 0.1	PMMoV	15.7342	16.6599
2021-03-05	A_Control 0.1	Nucleocapsid	21.5947	23.1797
2021-03-05	A_Control 0.1	BCoV	21.429	22.3284
2021-03-05	A_Control 0.1	Envelope	19.563	19.4738
2021-03-05	A_Control 0.1	PMMoV	19.1605	16.6599
2021-03-05	A_Control 0.1	Nucleocapsid	29.4745	23.1797
2021-03-05	A_Control 0.1	BCoV	24.4538	22.3284
2021-03-05	A_Control 0.1	Envelope	19.7492	19.4738
2021-03-05	B_Control 0.01	PMMoV	18.9254	19.1732
2021-03-05	B_Control 0.01	Nucleocapsid	21.9297	23.3193
2021-03-05	B_Control 0.01	BCoV	24.7715	24.8353
2021-03-05	B_Control 0.01	Envelope	22.8048	22.8921
2021-03-05	B_Control 0.01	PMMoV	19.0579	19.1732
2021-03-05	B_Control 0.01	Nucleocapsid	22.3356	23.3193
2021-03-05	B_Control 0.01	BCoV	24.7635	24.8353
2021-03-05	B_Control 0.01	Envelope	22.8141	22.8921
2021-03-05	B_Control 0.01	PMMoV	19.5364	19.1732
2021-03-05	B_Control 0.01	Nucleocapsid	25.6927	23.3193
2021-03-05	B_Control 0.01	BCoV	24.9708	24.8353
2021-03-05	B_Control 0.01	Envelope	23.0574	22.8921
2021-03-05	C_Control 0.001	PMMoV	26.0049	26.0204
2021-03-05	C_Control 0.001	Nucleocapsid	25.962	26.1877
2021-03-05	C_Control 0.001	BCoV	28.9582	29.0101
2021-03-05	C_Control 0.001	Envelope	26.8238	26.9308
2021-03-05	C_Control 0.001	PMMoV	25.9341	26.0204
2021-03-05	C_Control 0.001	Nucleocapsid	26.1299	26.1877
2021-03-05	C_Control 0.001	BCoV	28.8547	29.0101
2021-03-05	C_Control 0.001	Envelope	26.8873	26.9308
2021-03-05	C_Control 0.001	PMMoV	26.1222	26.0204
2021-03-05	C_Control 0.001	Nucleocapsid	26.4713	26.1877
2021-03-05	C_Control 0.001	BCoV	29.2174	29.0101
2021-03-05	C_Control 0.001	Envelope	27.0813	26.9308
2021-03-05	D_Control 0.0001	PMMoV	28.6989	28.9595
2021-03-05	D_Control 0.0001	Nucleocapsid	29.3489	29.565
2021-03-05	D_Control 0.0001	BCoV	32.6818	32.5481
2021-03-05	D_Control 0.0001	Envelope	30.3016	30.4357
2021-03-05	D_Control 0.0001	PMMoV	29.1009	28.9595
2021-03-05	D_Control 0.0001	Nucleocapsid	29.4893	29.565
2021-03-05	D_Control 0.0001	BCoV	32.5482	32.5481
2021-03-05	D_Control 0.0001	Envelope	30.3266	30.4357
2021-03-05	D_Control 0.0001	PMMoV	29.0787	28.9595
2021-03-05	D_Control 0.0001	Nucleocapsid	29.8569	29.565
2021-03-05	D_Control 0.0001	BCoV	32.4143	32.5481
2021-03-05	D_Control 0.0001	Envelope	30.6789	30.4357
2021-03-05	E_Control 0.00001	PMMoV	29.5689	29.7741
2021-03-05	E_Control 0.00001	Nucleocapsid	32.5334	32.8945
2021-03-05	E_Control 0.00001	BCoV	36.0382	35.3094
2021-03-05	E_Control 0.00001	Envelope	33.4941	33.869
2021-03-05	E_Control 0.00001	PMMoV	29.8217	29.7741
2021-03-05	E_Control 0.00001	Nucleocapsid	33.5799	32.8945
2021-03-05	E_Control 0.00001	BCoV	35.0776	35.3094
2021-03-05	E_Control 0.00001	Envelope	34.5773	33.869
2021-03-05	E_Control 0.00001	PMMoV	29.9318	29.7741
2021-03-05	E_Control 0.00001	Nucleocapsid	32.57	32.8945
2021-03-05	E_Control 0.00001	BCoV	34.8124	35.3094
2021-03-05	E_Control 0.00001	Envelope	33.5357	33.869
2021-03-05	F_Control 0.000001	PMMoV	30.0538	30.2222
2021-03-05	F_Control 0.000001	Nucleocapsid	35.6905	35.225
2021-03-05	F_Control 0.000001	BCoV	34.7959	34.9659
2021-03-05	F_Control 0.000001	Envelope	NA	36.1043
2021-03-05	F_Control 0.000001	PMMoV	30.3401	30.2222
2021-03-05	F_Control 0.000001	Nucleocapsid	35.602	35.225
2021-03-05	F_Control 0.000001	BCoV	34.9283	34.9659
2021-03-05	F_Control 0.000001	Envelope	36.4807	36.1043
2021-03-05	F_Control 0.000001	PMMoV	30.2727	30.2222
2021-03-05	F_Control 0.000001	Nucleocapsid	34.3824	35.225
2021-03-05	F_Control 0.000001	BCoV	35.1735	34.9659
2021-03-05	F_Control 0.000001	Envelope	35.7278	36.1043
2021-03-06	A_Control 0.1	PMMoV	15.2894	15.2809
2021-03-06	A_Control 0.1	Nucleocapsid	18.7679	18.9201
2021-03-06	A_Control 0.1	BCoV	20.5361	20.544
2021-03-06	A_Control 0.1	Envelope	18.5852	18.6173
2021-03-06	A_Control 0.1	PMMoV	15.336	15.2809
2021-03-06	A_Control 0.1	Nucleocapsid	19.1045	18.9201
2021-03-06	A_Control 0.1	BCoV	20.6875	20.544
2021-03-06	A_Control 0.1	Envelope	18.7103	18.6173
2021-03-06	A_Control 0.1	PMMoV	15.2174	15.2809
2021-03-06	A_Control 0.1	Nucleocapsid	18.8878	18.9201
2021-03-06	A_Control 0.1	BCoV	20.4084	20.544
2021-03-06	A_Control 0.1	Envelope	18.5564	18.6173
2021-03-06	B_Control 0.01	PMMoV	21.3931	21.2707
2021-03-06	B_Control 0.01	Nucleocapsid	22.8697	22.8296
2021-03-06	B_Control 0.01	BCoV	24.5873	24.5156
2021-03-06	B_Control 0.01	Envelope	22.5942	22.5608
2021-03-06	B_Control 0.01	PMMoV	21.1469	21.2707
2021-03-06	B_Control 0.01	Nucleocapsid	22.7216	22.8296
2021-03-06	B_Control 0.01	BCoV	24.4552	24.5156
2021-03-06	B_Control 0.01	Envelope	22.5157	22.5608
2021-03-06	B_Control 0.01	PMMoV	21.272	21.2707
2021-03-06	B_Control 0.01	Nucleocapsid	22.8976	22.8296
2021-03-06	B_Control 0.01	BCoV	24.5042	24.5156
2021-03-06	B_Control 0.01	Envelope	22.5724	22.5608
2021-03-06	C_Control 0.001	PMMoV	23.7099	23.6319
2021-03-06	C_Control 0.001	Nucleocapsid	25.8965	25.954
2021-03-06	C_Control 0.001	BCoV	27.9431	27.7722
2021-03-06	C_Control 0.001	Envelope	25.713	25.6774
2021-03-06	C_Control 0.001	PMMoV	23.6094	23.6319
2021-03-06	C_Control 0.001	Nucleocapsid	25.9357	25.954
2021-03-06	C_Control 0.001	BCoV	27.7672	27.7722
2021-03-06	C_Control 0.001	Envelope	25.6471	25.6774
2021-03-06	C_Control 0.001	PMMoV	23.5765	23.6319
2021-03-06	C_Control 0.001	Nucleocapsid	26.0298	25.954
2021-03-06	C_Control 0.001	BCoV	27.6063	27.7722
2021-03-06	C_Control 0.001	Envelope	25.672	25.6774
2021-03-06	D_Control 0.0001	PMMoV	29.8045	29.6471
2021-03-06	D_Control 0.0001	Nucleocapsid	29.5067	29.7573
2021-03-06	D_Control 0.0001	BCoV	31.6212	31.7965
2021-03-06	D_Control 0.0001	Envelope	29.3589	29.6354
2021-03-06	D_Control 0.0001	PMMoV	29.6085	29.6471
2021-03-06	D_Control 0.0001	Nucleocapsid	29.6776	29.7573
2021-03-06	D_Control 0.0001	BCoV	31.7827	31.7965
2021-03-06	D_Control 0.0001	Envelope	29.6272	29.6354
2021-03-06	D_Control 0.0001	PMMoV	29.5282	29.6471
2021-03-06	D_Control 0.0001	Nucleocapsid	30.0876	29.7573
2021-03-06	D_Control 0.0001	BCoV	31.9857	31.7965
2021-03-06	D_Control 0.0001	Envelope	29.9201	29.6354
2021-03-06	E_Control 0.00001	PMMoV	30.6135	30.2904
2021-03-06	E_Control 0.00001	Nucleocapsid	34.5132	34.4095
2021-03-06	E_Control 0.00001	BCoV	36.8034	36.9206
2021-03-06	E_Control 0.00001	Envelope	33.6563	33.6138
2021-03-06	E_Control 0.00001	PMMoV	30.7192	30.2904
2021-03-06	E_Control 0.00001	Nucleocapsid	34.6183	34.4095
2021-03-06	E_Control 0.00001	BCoV	37.9423	36.9206
2021-03-06	E_Control 0.00001	Envelope	33.6104	33.6138
2021-03-06	E_Control 0.00001	PMMoV	29.5384	30.2904
2021-03-06	E_Control 0.00001	Nucleocapsid	34.0971	34.4095
2021-03-06	E_Control 0.00001	BCoV	36.0161	36.9206
2021-03-06	E_Control 0.00001	Envelope	33.5746	33.6138
2021-03-06	F_Control 0.000001	PMMoV	30.4543	29.8617
2021-03-06	F_Control 0.000001	Nucleocapsid	33.8662	34.9206
2021-03-06	F_Control 0.000001	BCoV	36.8429	36.8429
2021-03-06	F_Control 0.000001	Envelope	34.156	35.0555
2021-03-06	F_Control 0.000001	PMMoV	30.7496	29.8617
2021-03-06	F_Control 0.000001	Nucleocapsid	35.1762	34.9206
2021-03-06	F_Control 0.000001	BCoV	NA	36.8429
2021-03-06	F_Control 0.000001	Envelope	35.0304	35.0555
2021-03-06	F_Control 0.000001	PMMoV	28.3812	29.8617
2021-03-06	F_Control 0.000001	Nucleocapsid	35.7194	34.9206
2021-03-06	F_Control 0.000001	BCoV	NA	36.8429
2021-03-06	F_Control 0.000001	Envelope	35.9802	35.0555
2021-03-07	A_Control 0.1	PMMoV	15.2063	15.3225
2021-03-07	A_Control 0.1	Nucleocapsid	18.4374	18.5339
2021-03-07	A_Control 0.1	BCoV	20.2494	20.2909
2021-03-07	A_Control 0.1	Envelope	18.9354	19.0346
2021-03-07	A_Control 0.1	PMMoV	15.3427	15.3225
2021-03-07	A_Control 0.1	Nucleocapsid	18.5056	18.5339
2021-03-07	A_Control 0.1	BCoV	20.3865	20.2909
2021-03-07	A_Control 0.1	Envelope	19.0981	19.0346
2021-03-07	A_Control 0.1	PMMoV	15.4185	15.3225
2021-03-07	A_Control 0.1	Nucleocapsid	18.6587	18.5339
2021-03-07	A_Control 0.1	BCoV	20.237	20.2909
2021-03-07	A_Control 0.1	Envelope	19.0703	19.0346
2021-03-07	B_Control 0.01	PMMoV	19.5828	19.4375
2021-03-07	B_Control 0.01	Nucleocapsid	22.4292	22.3717
2021-03-07	B_Control 0.01	BCoV	24.3561	24.2432
2021-03-07	B_Control 0.01	Envelope	22.9507	22.867
2021-03-07	B_Control 0.01	PMMoV	19.3889	19.4375
2021-03-07	B_Control 0.01	Nucleocapsid	22.3088	22.3717
2021-03-07	B_Control 0.01	BCoV	24.1953	24.2432
2021-03-07	B_Control 0.01	Envelope	22.8229	22.867
2021-03-07	B_Control 0.01	PMMoV	19.3408	19.4375
2021-03-07	B_Control 0.01	Nucleocapsid	22.3771	22.3717
2021-03-07	B_Control 0.01	BCoV	24.1782	24.2432
2021-03-07	B_Control 0.01	Envelope	22.8274	22.867
2021-03-07	C_Control 0.001	PMMoV	23.9448	23.7528
2021-03-07	C_Control 0.001	Nucleocapsid	25.8286	25.7016
2021-03-07	C_Control 0.001	BCoV	27.8491	27.5888
2021-03-07	C_Control 0.001	Envelope	26.3181	26.211
2021-03-07	C_Control 0.001	PMMoV	23.7465	23.7528
2021-03-07	C_Control 0.001	Nucleocapsid	25.657	25.7016
2021-03-07	C_Control 0.001	BCoV	27.5756	27.5888
2021-03-07	C_Control 0.001	Envelope	26.2312	26.211
2021-03-07	C_Control 0.001	PMMoV	23.5671	23.7528
2021-03-07	C_Control 0.001	Nucleocapsid	25.6192	25.7016
2021-03-07	C_Control 0.001	BCoV	27.3416	27.5888
2021-03-07	C_Control 0.001	Envelope	26.0838	26.211
2021-03-07	D_Control 0.0001	PMMoV	29.7358	29.6694
2021-03-07	D_Control 0.0001	Nucleocapsid	29.7977	29.897
2021-03-07	D_Control 0.0001	BCoV	32.1375	32.0467
2021-03-07	D_Control 0.0001	Envelope	30.465	30.5851
2021-03-07	D_Control 0.0001	PMMoV	29.6241	29.6694
2021-03-07	D_Control 0.0001	Nucleocapsid	29.8597	29.897
2021-03-07	D_Control 0.0001	BCoV	31.6608	32.0467
2021-03-07	D_Control 0.0001	Envelope	30.4882	30.5851
2021-03-07	D_Control 0.0001	PMMoV	29.6484	29.6694
2021-03-07	D_Control 0.0001	Nucleocapsid	30.0338	29.897
2021-03-07	D_Control 0.0001	BCoV	32.342	32.0467
2021-03-07	D_Control 0.0001	Envelope	30.8022	30.5851
2021-03-07	E_Control 0.00001	PMMoV	30.8571	30.7986
2021-03-07	E_Control 0.00001	Nucleocapsid	34.7354	33.7678
2021-03-07	E_Control 0.00001	BCoV	36.1086	35.8619
2021-03-07	E_Control 0.00001	Envelope	35.4868	34.1709
2021-03-07	E_Control 0.00001	PMMoV	30.7887	30.7986
2021-03-07	E_Control 0.00001	Nucleocapsid	33.5937	33.7678
2021-03-07	E_Control 0.00001	BCoV	35.3939	35.8619
2021-03-07	E_Control 0.00001	Envelope	33.9145	34.1709
2021-03-07	E_Control 0.00001	PMMoV	30.7502	30.7986
2021-03-07	E_Control 0.00001	Nucleocapsid	32.9741	33.7678
2021-03-07	E_Control 0.00001	BCoV	36.0831	35.8619
2021-03-07	E_Control 0.00001	Envelope	33.1113	34.1709
2021-03-07	F_Control 0.000001	PMMoV	30.9093	30.7693
2021-03-07	F_Control 0.000001	Nucleocapsid	NA	35.3915
2021-03-07	F_Control 0.000001	BCoV	NA	38
2021-03-07	F_Control 0.000001	Envelope	36.6148	36.3013
2021-03-07	F_Control 0.000001	PMMoV	30.8005	30.7693
2021-03-07	F_Control 0.000001	Nucleocapsid	NA	35.3915
2021-03-07	F_Control 0.000001	BCoV	38	38
2021-03-07	F_Control 0.000001	Envelope	NA	36.3013
2021-03-07	F_Control 0.000001	PMMoV	30.5982	30.7693
2021-03-07	F_Control 0.000001	Nucleocapsid	35.3915	35.3915
2021-03-07	F_Control 0.000001	BCoV	NA	38
2021-03-07	F_Control 0.000001	Envelope	35.9879	36.3013
2021-03-08	A_Control 0.1	PMMoV	14.972	15.0256
2021-03-08	A_Control 0.1	Nucleocapsid	18.44	18.5481
2021-03-08	A_Control 0.1	BCoV	21.1869	21.2205
2021-03-08	A_Control 0.1	Envelope	18.914	18.9866
2021-03-08	A_Control 0.1	PMMoV	15.0221	15.0256
2021-03-08	A_Control 0.1	Nucleocapsid	18.5503	18.5481
2021-03-08	A_Control 0.1	BCoV	21.2938	21.2205
2021-03-08	A_Control 0.1	Envelope	19.0235	18.9866
2021-03-08	A_Control 0.1	PMMoV	15.0827	15.0256
2021-03-08	A_Control 0.1	Nucleocapsid	18.6541	18.5481
2021-03-08	A_Control 0.1	BCoV	21.1809	21.2205
2021-03-08	A_Control 0.1	Envelope	19.0224	18.9866
2021-03-08	B_Control 0.01	PMMoV	20.5273	20.4471
2021-03-08	B_Control 0.01	Nucleocapsid	22.5966	22.5266
2021-03-08	B_Control 0.01	BCoV	25.2508	25.1376
2021-03-08	B_Control 0.01	Envelope	22.9063	22.8914
2021-03-08	B_Control 0.01	PMMoV	20.3187	20.4471
2021-03-08	B_Control 0.01	Nucleocapsid	22.3869	22.5266
2021-03-08	B_Control 0.01	BCoV	25.0415	25.1376
2021-03-08	B_Control 0.01	Envelope	22.8505	22.8914
2021-03-08	B_Control 0.01	PMMoV	20.4952	20.4471
2021-03-08	B_Control 0.01	Nucleocapsid	22.5963	22.5266
2021-03-08	B_Control 0.01	BCoV	25.1204	25.1376
2021-03-08	B_Control 0.01	Envelope	22.9175	22.8914
2021-03-08	C_Control 0.001	PMMoV	25.788	25.7121
2021-03-08	C_Control 0.001	Nucleocapsid	26.4501	26.381
2021-03-08	C_Control 0.001	BCoV	29.2706	29.2041
2021-03-08	C_Control 0.001	Envelope	26.7625	26.7687
2021-03-08	C_Control 0.001	PMMoV	25.7174	25.7121
2021-03-08	C_Control 0.001	Nucleocapsid	26.2182	26.381
2021-03-08	C_Control 0.001	BCoV	29.2353	29.2041
2021-03-08	C_Control 0.001	Envelope	26.6794	26.7687
2021-03-08	C_Control 0.001	PMMoV	25.6308	25.7121
2021-03-08	C_Control 0.001	Nucleocapsid	26.4748	26.381
2021-03-08	C_Control 0.001	BCoV	29.1065	29.2041
2021-03-08	C_Control 0.001	Envelope	26.8641	26.7687
2021-03-08	D_Control 0.0001	PMMoV	29.7006	29.6771
2021-03-08	D_Control 0.0001	Nucleocapsid	29.9589	30.067
2021-03-08	D_Control 0.0001	BCoV	32.6298	32.7717
2021-03-08	D_Control 0.0001	Envelope	30.439	30.4146
2021-03-08	D_Control 0.0001	PMMoV	29.5847	29.6771
2021-03-08	D_Control 0.0001	Nucleocapsid	30.1446	30.067
2021-03-08	D_Control 0.0001	BCoV	32.9697	32.7717
2021-03-08	D_Control 0.0001	Envelope	30.4789	30.4146
2021-03-08	D_Control 0.0001	PMMoV	29.7461	29.6771
2021-03-08	D_Control 0.0001	Nucleocapsid	30.0976	30.067
2021-03-08	D_Control 0.0001	BCoV	32.7155	32.7717
2021-03-08	D_Control 0.0001	Envelope	30.3261	30.4146
2021-03-08	E_Control 0.00001	PMMoV	30.604	30.5974
2021-03-08	E_Control 0.00001	Nucleocapsid	33.5583	34.2825
2021-03-08	E_Control 0.00001	BCoV	37.5712	36.4797
2021-03-08	E_Control 0.00001	Envelope	33.8696	34.3471
2021-03-08	E_Control 0.00001	PMMoV	30.7049	30.5974
2021-03-08	E_Control 0.00001	Nucleocapsid	34.8567	34.2825
2021-03-08	E_Control 0.00001	BCoV	36.2051	36.4797
2021-03-08	E_Control 0.00001	Envelope	34.8715	34.3471
2021-03-08	E_Control 0.00001	PMMoV	30.4833	30.5974
2021-03-08	E_Control 0.00001	Nucleocapsid	34.4325	34.2825
2021-03-08	E_Control 0.00001	BCoV	35.6629	36.4797
2021-03-08	E_Control 0.00001	Envelope	34.3003	34.3471
2021-03-08	F_Control 0.000001	PMMoV	29.6623	30.4008
2021-03-08	F_Control 0.000001	Nucleocapsid	NA	NA
2021-03-08	F_Control 0.000001	BCoV	NA	NA
2021-03-08	F_Control 0.000001	Envelope	NA	NA
2021-03-08	F_Control 0.000001	PMMoV	30.9826	30.4008
2021-03-08	F_Control 0.000001	Nucleocapsid	NA	NA
2021-03-08	F_Control 0.000001	BCoV	NA	NA
2021-03-08	F_Control 0.000001	Envelope	NA	NA
2021-03-08	F_Control 0.000001	PMMoV	30.5573	30.4008
2021-03-08	F_Control 0.000001	Nucleocapsid	NA	NA
2021-03-08	F_Control 0.000001	BCoV	NA	NA
2021-03-08	F_Control 0.000001	Envelope	NA	NA
2021-03-09	A_Control 0.1	PMMoV	15.4919	15.4594
2021-03-09	A_Control 0.1	Nucleocapsid	17.9162	18.0693
2021-03-09	A_Control 0.1	BCoV	21.1842	21.1115
2021-03-09	A_Control 0.1	Envelope	19.2548	19.2789
2021-03-09	A_Control 0.1	PMMoV	15.4964	15.4594
2021-03-09	A_Control 0.1	Nucleocapsid	18.1647	18.0693
2021-03-09	A_Control 0.1	BCoV	21.1241	21.1115
2021-03-09	A_Control 0.1	Envelope	19.2393	19.2789
2021-03-09	A_Control 0.1	PMMoV	15.3899	15.4594
2021-03-09	A_Control 0.1	Nucleocapsid	18.1269	18.0693
2021-03-09	A_Control 0.1	BCoV	21.0261	21.1115
2021-03-09	A_Control 0.1	Envelope	19.3427	19.2789
2021-03-09	B_Control 0.01	PMMoV	20.3844	20.2225
2021-03-09	B_Control 0.01	Nucleocapsid	21.9442	21.8202
2021-03-09	B_Control 0.01	BCoV	25.1045	25.0121
2021-03-09	B_Control 0.01	Envelope	23.2037	23.138
2021-03-09	B_Control 0.01	PMMoV	20.1116	20.2225
2021-03-09	B_Control 0.01	Nucleocapsid	21.6378	21.8202
2021-03-09	B_Control 0.01	BCoV	24.9378	25.0121
2021-03-09	B_Control 0.01	Envelope	23.0179	23.138
2021-03-09	B_Control 0.01	PMMoV	20.1717	20.2225
2021-03-09	B_Control 0.01	Nucleocapsid	21.8787	21.8202
2021-03-09	B_Control 0.01	BCoV	24.9939	25.0121
2021-03-09	B_Control 0.01	Envelope	23.1923	23.138
2021-03-09	C_Control 0.001	PMMoV	26.3727	26.1415
2021-03-09	C_Control 0.001	Nucleocapsid	25.8957	25.6678
2021-03-09	C_Control 0.001	BCoV	29.1849	29.031
2021-03-09	C_Control 0.001	Envelope	27.2065	26.9902
2021-03-09	C_Control 0.001	PMMoV	26.0511	26.1415
2021-03-09	C_Control 0.001	Nucleocapsid	25.5493	25.6678
2021-03-09	C_Control 0.001	BCoV	29.0005	29.031
2021-03-09	C_Control 0.001	Envelope	26.8515	26.9902
2021-03-09	C_Control 0.001	PMMoV	26.0007	26.1415
2021-03-09	C_Control 0.001	Nucleocapsid	25.5583	25.6678
2021-03-09	C_Control 0.001	BCoV	28.9076	29.031
2021-03-09	C_Control 0.001	Envelope	26.9126	26.9902
2021-03-09	D_Control 0.0001	PMMoV	29.575	29.5065
2021-03-09	D_Control 0.0001	Nucleocapsid	29.1248	29.2215
2021-03-09	D_Control 0.0001	BCoV	32.6174	32.4524
2021-03-09	D_Control 0.0001	Envelope	30.5815	30.5644
2021-03-09	D_Control 0.0001	PMMoV	29.4445	29.5065
2021-03-09	D_Control 0.0001	Nucleocapsid	29.2336	29.2215
2021-03-09	D_Control 0.0001	BCoV	32.4143	32.4524
2021-03-09	D_Control 0.0001	Envelope	30.5261	30.5644
2021-03-09	D_Control 0.0001	PMMoV	29.5001	29.5065
2021-03-09	D_Control 0.0001	Nucleocapsid	29.3061	29.2215
2021-03-09	D_Control 0.0001	BCoV	32.3254	32.4524
2021-03-09	D_Control 0.0001	Envelope	30.5855	30.5644
2021-03-09	E_Control 0.00001	PMMoV	31.1593	31.0554
2021-03-09	E_Control 0.00001	Nucleocapsid	33.224	33.5846
2021-03-09	E_Control 0.00001	BCoV	36.9647	35.948
2021-03-09	E_Control 0.00001	Envelope	33.938	34.237
2021-03-09	E_Control 0.00001	PMMoV	30.9924	31.0554
2021-03-09	E_Control 0.00001	Nucleocapsid	34.3	33.5846
2021-03-09	E_Control 0.00001	BCoV	35.9941	35.948
2021-03-09	E_Control 0.00001	Envelope	34.1586	34.237
2021-03-09	E_Control 0.00001	PMMoV	31.0145	31.0554
2021-03-09	E_Control 0.00001	Nucleocapsid	33.2299	33.5846
2021-03-09	E_Control 0.00001	BCoV	34.8851	35.948
2021-03-09	E_Control 0.00001	Envelope	34.6145	34.237
2021-03-09	F_Control 0.000001	PMMoV	31.3996	31.3294
2021-03-09	F_Control 0.000001	Nucleocapsid	NA	34.314
2021-03-09	F_Control 0.000001	BCoV	37.6778	37.4648
2021-03-09	F_Control 0.000001	Envelope	NA	35.1567
2021-03-09	F_Control 0.000001	PMMoV	31.2468	31.3294
2021-03-09	F_Control 0.000001	Nucleocapsid	NA	34.314
2021-03-09	F_Control 0.000001	BCoV	37.2797	37.4648
2021-03-09	F_Control 0.000001	Envelope	NA	35.1567
2021-03-09	F_Control 0.000001	PMMoV	31.3418	31.3294
2021-03-09	F_Control 0.000001	Nucleocapsid	34.314	34.314
2021-03-09	F_Control 0.000001	BCoV	37.4368	37.4648
2021-03-09	F_Control 0.000001	Envelope	35.1567	35.1567
2021-03-10	A_Control 0.1	PMMoV	14.7495	14.7727
2021-03-10	A_Control 0.1	Nucleocapsid	18.2802	18.3751
2021-03-10	A_Control 0.1	BCoV	20.3474	20.3331
2021-03-10	A_Control 0.1	Envelope	18.6358	18.7303
2021-03-10	A_Control 0.1	PMMoV	14.7825	14.7727
2021-03-10	A_Control 0.1	Nucleocapsid	18.3903	18.3751
2021-03-10	A_Control 0.1	BCoV	20.3731	20.3331
2021-03-10	A_Control 0.1	Envelope	18.7915	18.7303
2021-03-10	A_Control 0.1	PMMoV	14.7861	14.7727
2021-03-10	A_Control 0.1	Nucleocapsid	18.4547	18.3751
2021-03-10	A_Control 0.1	BCoV	20.2788	20.3331
2021-03-10	A_Control 0.1	Envelope	18.7637	18.7303
2021-03-10	B_Control 0.01	PMMoV	18.7473	18.7385
2021-03-10	B_Control 0.01	Nucleocapsid	22.0535	22.0697
2021-03-10	B_Control 0.01	BCoV	24.1882	24.1086
2021-03-10	B_Control 0.01	Envelope	22.3787	22.426
2021-03-10	B_Control 0.01	PMMoV	18.7004	18.7385
2021-03-10	B_Control 0.01	Nucleocapsid	22.0256	22.0697
2021-03-10	B_Control 0.01	BCoV	24.0999	24.1086
2021-03-10	B_Control 0.01	Envelope	22.4169	22.426
2021-03-10	B_Control 0.01	PMMoV	18.7678	18.7385
2021-03-10	B_Control 0.01	Nucleocapsid	22.1302	22.0697
2021-03-10	B_Control 0.01	BCoV	24.0378	24.1086
2021-03-10	B_Control 0.01	Envelope	22.4823	22.426
2021-03-10	C_Control 0.001	PMMoV	23.002	22.9804
2021-03-10	C_Control 0.001	Nucleocapsid	25.5265	25.6412
2021-03-10	C_Control 0.001	BCoV	27.5953	27.6225
2021-03-10	C_Control 0.001	Envelope	25.7708	25.8984
2021-03-10	C_Control 0.001	PMMoV	23.0108	22.9804
2021-03-10	C_Control 0.001	Nucleocapsid	25.7012	25.6412
2021-03-10	C_Control 0.001	BCoV	27.6804	27.6225
2021-03-10	C_Control 0.001	Envelope	25.9892	25.8984
2021-03-10	C_Control 0.001	PMMoV	22.9283	22.9804
2021-03-10	C_Control 0.001	Nucleocapsid	25.696	25.6412
2021-03-10	C_Control 0.001	BCoV	27.5918	27.6225
2021-03-10	C_Control 0.001	Envelope	25.9352	25.8984
2021-03-10	D_Control 0.0001	PMMoV	28.2986	28.1006
2021-03-10	D_Control 0.0001	Nucleocapsid	29.6635	29.5281
2021-03-10	D_Control 0.0001	BCoV	31.5218	31.3902
2021-03-10	D_Control 0.0001	Envelope	29.8662	29.7818
2021-03-10	D_Control 0.0001	PMMoV	27.9798	28.1006
2021-03-10	D_Control 0.0001	Nucleocapsid	29.4058	29.5281
2021-03-10	D_Control 0.0001	BCoV	31.1862	31.3902
2021-03-10	D_Control 0.0001	Envelope	29.6481	29.7818
2021-03-10	D_Control 0.0001	PMMoV	28.0235	28.1006
2021-03-10	D_Control 0.0001	Nucleocapsid	29.5149	29.5281
2021-03-10	D_Control 0.0001	BCoV	31.4625	31.3902
2021-03-10	D_Control 0.0001	Envelope	29.8312	29.7818
2021-03-10	E_Control 0.00001	PMMoV	30.0978	29.6808
2021-03-10	E_Control 0.00001	Nucleocapsid	33.2661	33.2277
2021-03-10	E_Control 0.00001	BCoV	35.3295	35.5286
2021-03-10	E_Control 0.00001	Envelope	33.325	33.775
2021-03-10	E_Control 0.00001	PMMoV	29.4307	29.6808
2021-03-10	E_Control 0.00001	Nucleocapsid	33.3088	33.2277
2021-03-10	E_Control 0.00001	BCoV	35.7276	35.5286
2021-03-10	E_Control 0.00001	Envelope	33.3656	33.775
2021-03-10	E_Control 0.00001	PMMoV	29.5139	29.6808
2021-03-10	E_Control 0.00001	Nucleocapsid	33.1082	33.2277
2021-03-10	E_Control 0.00001	BCoV	NA	35.5286
2021-03-10	E_Control 0.00001	Envelope	34.6344	33.775
2021-03-10	F_Control 0.000001	PMMoV	29.7953	29.4996
2021-03-10	F_Control 0.000001	Nucleocapsid	NA	36.9977
2021-03-10	F_Control 0.000001	BCoV	NA	36.6766
2021-03-10	F_Control 0.000001	Envelope	35.2452	35.2452
2021-03-10	F_Control 0.000001	PMMoV	29.4424	29.4996
2021-03-10	F_Control 0.000001	Nucleocapsid	36.9977	36.9977
2021-03-10	F_Control 0.000001	BCoV	NA	36.6766
2021-03-10	F_Control 0.000001	Envelope	NA	35.2452
2021-03-10	F_Control 0.000001	PMMoV	29.261	29.4996
2021-03-10	F_Control 0.000001	Nucleocapsid	NA	36.9977
2021-03-10	F_Control 0.000001	BCoV	36.6766	36.6766
2021-03-10	F_Control 0.000001	Envelope	NA	35.2452
2021-03-11	A_Control 0.1	PMMoV	15.2217	15.1813
2021-03-11	A_Control 0.1	Nucleocapsid	17.6829	17.8079
2021-03-11	A_Control 0.1	BCoV	20.5827	20.4792
2021-03-11	A_Control 0.1	Envelope	18.844	18.8103
2021-03-11	A_Control 0.1	PMMoV	15.115	15.1813
2021-03-11	A_Control 0.1	Nucleocapsid	17.8138	17.8079
2021-03-11	A_Control 0.1	BCoV	20.4541	20.4792
2021-03-11	A_Control 0.1	Envelope	18.7835	18.8103
2021-03-11	A_Control 0.1	PMMoV	15.2074	15.1813
2021-03-11	A_Control 0.1	Nucleocapsid	17.9271	17.8079
2021-03-11	A_Control 0.1	BCoV	20.401	20.4792
2021-03-11	A_Control 0.1	Envelope	18.8034	18.8103
2021-03-11	B_Control 0.01	PMMoV	20.039	19.9395
2021-03-11	B_Control 0.01	Nucleocapsid	21.5819	21.671
2021-03-11	B_Control 0.01	BCoV	24.3637	24.3354
2021-03-11	B_Control 0.01	Envelope	22.5274	22.5977
2021-03-11	B_Control 0.01	PMMoV	19.9231	19.9395
2021-03-11	B_Control 0.01	Nucleocapsid	21.7933	21.671
2021-03-11	B_Control 0.01	BCoV	24.3353	24.3354
2021-03-11	B_Control 0.01	Envelope	22.6308	22.5977
2021-03-11	B_Control 0.01	PMMoV	19.8565	19.9395
2021-03-11	B_Control 0.01	Nucleocapsid	21.6379	21.671
2021-03-11	B_Control 0.01	BCoV	24.3072	24.3354
2021-03-11	B_Control 0.01	Envelope	22.6349	22.5977
2021-03-11	C_Control 0.001	PMMoV	26.0451	25.9209
2021-03-11	C_Control 0.001	Nucleocapsid	25.9662	25.9016
2021-03-11	C_Control 0.001	BCoV	28.6623	28.5827
2021-03-11	C_Control 0.001	Envelope	26.8412	26.7848
2021-03-11	C_Control 0.001	PMMoV	26.0991	25.9209
2021-03-11	C_Control 0.001	Nucleocapsid	25.7227	25.9016
2021-03-11	C_Control 0.001	BCoV	28.6204	28.5827
2021-03-11	C_Control 0.001	Envelope	26.7205	26.7848
2021-03-11	C_Control 0.001	PMMoV	25.6186	25.9209
2021-03-11	C_Control 0.001	Nucleocapsid	26.016	25.9016
2021-03-11	C_Control 0.001	BCoV	28.4654	28.5827
2021-03-11	C_Control 0.001	Envelope	26.7926	26.7848
2021-03-11	D_Control 0.0001	PMMoV	29.8093	29.6655
2021-03-11	D_Control 0.0001	Nucleocapsid	28.9984	29.1826
2021-03-11	D_Control 0.0001	BCoV	31.882	31.8142
2021-03-11	D_Control 0.0001	Envelope	29.9605	30.0458
2021-03-11	D_Control 0.0001	PMMoV	29.7674	29.6655
2021-03-11	D_Control 0.0001	Nucleocapsid	29.3003	29.1826
2021-03-11	D_Control 0.0001	BCoV	31.8584	31.8142
2021-03-11	D_Control 0.0001	Envelope	30.2325	30.0458
2021-03-11	D_Control 0.0001	PMMoV	29.4199	29.6655
2021-03-11	D_Control 0.0001	Nucleocapsid	29.2489	29.1826
2021-03-11	D_Control 0.0001	BCoV	31.7024	31.8142
2021-03-11	D_Control 0.0001	Envelope	29.9445	30.0458
2021-03-11	E_Control 0.00001	PMMoV	31.2797	31.5026
2021-03-11	E_Control 0.00001	Nucleocapsid	32.4179	32.754
2021-03-11	E_Control 0.00001	BCoV	35.865	35.2509
2021-03-11	E_Control 0.00001	Envelope	33.2154	33.5957
2021-03-11	E_Control 0.00001	PMMoV	31.7437	31.5026
2021-03-11	E_Control 0.00001	Nucleocapsid	33.5048	32.754
2021-03-11	E_Control 0.00001	BCoV	34.7449	35.2509
2021-03-11	E_Control 0.00001	Envelope	34.0236	33.5957
2021-03-11	E_Control 0.00001	PMMoV	31.4845	31.5026
2021-03-11	E_Control 0.00001	Nucleocapsid	32.3392	32.754
2021-03-11	E_Control 0.00001	BCoV	35.1428	35.2509
2021-03-11	E_Control 0.00001	Envelope	33.5483	33.5957
2021-03-11	F_Control 0.000001	PMMoV	32.0572	31.5806
2021-03-11	F_Control 0.000001	Nucleocapsid	35.2641	35.2641
2021-03-11	F_Control 0.000001	BCoV	38	37.0194
2021-03-11	F_Control 0.000001	Envelope	NA	NA
2021-03-11	F_Control 0.000001	PMMoV	31.9705	31.5806
2021-03-11	F_Control 0.000001	Nucleocapsid	NA	35.2641
2021-03-11	F_Control 0.000001	BCoV	NA	37.0194
2021-03-11	F_Control 0.000001	Envelope	NA	NA
2021-03-11	F_Control 0.000001	PMMoV	30.7142	31.5806
2021-03-11	F_Control 0.000001	Nucleocapsid	NA	35.2641
2021-03-11	F_Control 0.000001	BCoV	36.0388	37.0194
2021-03-11	F_Control 0.000001	Envelope	NA	NA
2021-03-12	A_Control 0.1	PMMoV	15.2172	15.2326
2021-03-12	A_Control 0.1	Nucleocapsid	18.2997	18.373
2021-03-12	A_Control 0.1	BCoV	20.9729	20.9536
2021-03-12	A_Control 0.1	Envelope	19.3723	19.4001
2021-03-12	A_Control 0.1	PMMoV	15.2597	15.2326
2021-03-12	A_Control 0.1	Nucleocapsid	18.3509	18.373
2021-03-12	A_Control 0.1	BCoV	20.9761	20.9536
2021-03-12	A_Control 0.1	Envelope	19.372	19.4001
2021-03-12	A_Control 0.1	PMMoV	15.2209	15.2326
2021-03-12	A_Control 0.1	Nucleocapsid	18.4683	18.373
2021-03-12	A_Control 0.1	BCoV	20.9117	20.9536
2021-03-12	A_Control 0.1	Envelope	19.456	19.4001
2021-03-12	B_Control 0.01	PMMoV	21.0013	20.8673
2021-03-12	B_Control 0.01	Nucleocapsid	22.2683	22.2538
2021-03-12	B_Control 0.01	BCoV	25.0336	24.9271
2021-03-12	B_Control 0.01	Envelope	23.2809	23.2652
2021-03-12	B_Control 0.01	PMMoV	20.7989	20.8673
2021-03-12	B_Control 0.01	Nucleocapsid	22.2229	22.2538
2021-03-12	B_Control 0.01	BCoV	24.9063	24.9271
2021-03-12	B_Control 0.01	Envelope	23.3323	23.2652
2021-03-12	B_Control 0.01	PMMoV	20.8017	20.8673
2021-03-12	B_Control 0.01	Nucleocapsid	22.2701	22.2538
2021-03-12	B_Control 0.01	BCoV	24.8414	24.9271
2021-03-12	B_Control 0.01	Envelope	23.1824	23.2652
2021-03-12	C_Control 0.001	PMMoV	23.7812	23.6573
2021-03-12	C_Control 0.001	Nucleocapsid	25.3595	25.4437
2021-03-12	C_Control 0.001	BCoV	28.5462	28.3421
2021-03-12	C_Control 0.001	Envelope	26.6101	26.5563
2021-03-12	C_Control 0.001	PMMoV	23.6531	23.6573
2021-03-12	C_Control 0.001	Nucleocapsid	25.4912	25.4437
2021-03-12	C_Control 0.001	BCoV	28.2872	28.3421
2021-03-12	C_Control 0.001	Envelope	26.5518	26.5563
2021-03-12	C_Control 0.001	PMMoV	23.5376	23.6573
2021-03-12	C_Control 0.001	Nucleocapsid	25.4805	25.4437
2021-03-12	C_Control 0.001	BCoV	28.1929	28.3421
2021-03-12	C_Control 0.001	Envelope	26.5071	26.5563
2021-03-12	D_Control 0.0001	PMMoV	29.9647	29.8318
2021-03-12	D_Control 0.0001	Nucleocapsid	29.4679	29.4573
2021-03-12	D_Control 0.0001	BCoV	32.2804	32.0899
2021-03-12	D_Control 0.0001	Envelope	30.5998	30.4577
2021-03-12	D_Control 0.0001	PMMoV	29.8727	29.8318
2021-03-12	D_Control 0.0001	Nucleocapsid	29.4198	29.4573
2021-03-12	D_Control 0.0001	BCoV	31.9826	32.0899
2021-03-12	D_Control 0.0001	Envelope	30.3134	30.4577
2021-03-12	D_Control 0.0001	PMMoV	29.6581	29.8318
2021-03-12	D_Control 0.0001	Nucleocapsid	29.484	29.4573
2021-03-12	D_Control 0.0001	BCoV	32.0068	32.0899
2021-03-12	D_Control 0.0001	Envelope	30.4598	30.4577
2021-03-12	E_Control 0.00001	PMMoV	31.1363	30.7549
2021-03-12	E_Control 0.00001	Nucleocapsid	32.4208	32.8125
2021-03-12	E_Control 0.00001	BCoV	36.3757	35.3389
2021-03-12	E_Control 0.00001	Envelope	34.2019	34.3778
2021-03-12	E_Control 0.00001	PMMoV	30.6295	30.7549
2021-03-12	E_Control 0.00001	Nucleocapsid	32.9996	32.8125
2021-03-12	E_Control 0.00001	BCoV	34.6475	35.3389
2021-03-12	E_Control 0.00001	Envelope	34.7985	34.3778
2021-03-12	E_Control 0.00001	PMMoV	30.4989	30.7549
2021-03-12	E_Control 0.00001	Nucleocapsid	33.0171	32.8125
2021-03-12	E_Control 0.00001	BCoV	34.9935	35.3389
2021-03-12	E_Control 0.00001	Envelope	34.133	34.3778
2021-03-12	F_Control 0.000001	PMMoV	31.2172	31.1984
2021-03-12	F_Control 0.000001	Nucleocapsid	35.8506	35.8506
2021-03-12	F_Control 0.000001	BCoV	39.4548	37.6919
2021-03-12	F_Control 0.000001	Envelope	36.479	36.479
2021-03-12	F_Control 0.000001	PMMoV	31.2541	31.1984
2021-03-12	F_Control 0.000001	Nucleocapsid	NA	35.8506
2021-03-12	F_Control 0.000001	BCoV	35.9289	37.6919
2021-03-12	F_Control 0.000001	Envelope	NA	36.479
2021-03-12	F_Control 0.000001	PMMoV	31.1238	31.1984
2021-03-12	F_Control 0.000001	Nucleocapsid	NA	35.8506
2021-03-12	F_Control 0.000001	BCoV	NA	37.6919
2021-03-12	F_Control 0.000001	Envelope	NA	36.479
2021-03-16	A_Control 0.1	PMMoV	14.6958	14.6995
2021-03-16	A_Control 0.1	Nucleocapsid	18.0928	18.2156
2021-03-16	A_Control 0.1	BCoV	20.4241	20.404
2021-03-16	A_Control 0.1	Envelope	18.5658	18.6373
2021-03-16	A_Control 0.1	PMMoV	14.6803	14.6995
2021-03-16	A_Control 0.1	Nucleocapsid	18.1622	18.2156
2021-03-16	A_Control 0.1	BCoV	20.5017	20.404
2021-03-16	A_Control 0.1	Envelope	18.6157	18.6373
2021-03-16	A_Control 0.1	PMMoV	14.7225	14.6995
2021-03-16	A_Control 0.1	Nucleocapsid	18.3919	18.2156
2021-03-16	A_Control 0.1	BCoV	20.2862	20.404
2021-03-16	A_Control 0.1	Envelope	18.7304	18.6373
2021-03-16	B_Control 0.01	PMMoV	18.6832	18.5705
2021-03-16	B_Control 0.01	Nucleocapsid	21.9407	21.8258
2021-03-16	B_Control 0.01	BCoV	24.2209	24.0888
2021-03-16	B_Control 0.01	Envelope	22.4675	22.3181
2021-03-16	B_Control 0.01	PMMoV	18.4815	18.5705
2021-03-16	B_Control 0.01	Nucleocapsid	21.7453	21.8258
2021-03-16	B_Control 0.01	BCoV	24.0761	24.0888
2021-03-16	B_Control 0.01	Envelope	22.2655	22.3181
2021-03-16	B_Control 0.01	PMMoV	18.5467	18.5705
2021-03-16	B_Control 0.01	Nucleocapsid	21.7915	21.8258
2021-03-16	B_Control 0.01	BCoV	23.9695	24.0888
2021-03-16	B_Control 0.01	Envelope	22.2214	22.3181
2021-03-16	C_Control 0.001	PMMoV	24.5541	24.6105
2021-03-16	C_Control 0.001	Nucleocapsid	25.9484	25.9038
2021-03-16	C_Control 0.001	BCoV	28.3605	28.2485
2021-03-16	C_Control 0.001	Envelope	26.35	26.3403
2021-03-16	C_Control 0.001	PMMoV	24.6249	24.6105
2021-03-16	C_Control 0.001	Nucleocapsid	25.8538	25.9038
2021-03-16	C_Control 0.001	BCoV	28.2541	28.2485
2021-03-16	C_Control 0.001	Envelope	26.3401	26.3403
2021-03-16	C_Control 0.001	PMMoV	24.6526	24.6105
2021-03-16	C_Control 0.001	Nucleocapsid	25.9093	25.9038
2021-03-16	C_Control 0.001	BCoV	28.1309	28.2485
2021-03-16	C_Control 0.001	Envelope	26.3309	26.3403
2021-03-16	D_Control 0.0001	PMMoV	28.8594	28.9323
2021-03-16	D_Control 0.0001	Nucleocapsid	29.6204	29.5879
2021-03-16	D_Control 0.0001	BCoV	32.0705	31.9637
2021-03-16	D_Control 0.0001	Envelope	29.9193	30.0082
2021-03-16	D_Control 0.0001	PMMoV	29.0029	28.9323
2021-03-16	D_Control 0.0001	Nucleocapsid	29.3353	29.5879
2021-03-16	D_Control 0.0001	BCoV	31.7299	31.9637
2021-03-16	D_Control 0.0001	Envelope	30.122	30.0082
2021-03-16	D_Control 0.0001	PMMoV	28.9345	28.9323
2021-03-16	D_Control 0.0001	Nucleocapsid	29.8081	29.5879
2021-03-16	D_Control 0.0001	BCoV	32.0907	31.9637
2021-03-16	D_Control 0.0001	Envelope	29.9833	30.0082
2021-03-16	E_Control 0.00001	PMMoV	29.4765	30.0012
2021-03-16	E_Control 0.00001	Nucleocapsid	33.69	33.1811
2021-03-16	E_Control 0.00001	BCoV	37.8907	36.2683
2021-03-16	E_Control 0.00001	Envelope	35.2194	34.2508
2021-03-16	E_Control 0.00001	PMMoV	30.6855	30.0012
2021-03-16	E_Control 0.00001	Nucleocapsid	32.618	33.1811
2021-03-16	E_Control 0.00001	BCoV	35.3079	36.2683
2021-03-16	E_Control 0.00001	Envelope	33.5321	34.2508
2021-03-16	E_Control 0.00001	PMMoV	29.8415	30.0012
2021-03-16	E_Control 0.00001	Nucleocapsid	33.2353	33.1811
2021-03-16	E_Control 0.00001	BCoV	35.6062	36.2683
2021-03-16	E_Control 0.00001	Envelope	34.0007	34.2508
2021-03-16	F_Control 0.000001	PMMoV	30.4137	31.9019
2021-03-16	F_Control 0.000001	Nucleocapsid	NA	35.7517
2021-03-16	F_Control 0.000001	BCoV	NA	38
2021-03-16	F_Control 0.000001	Envelope	NA	37.9564
2021-03-16	F_Control 0.000001	PMMoV	35.2425	31.9019
2021-03-16	F_Control 0.000001	Nucleocapsid	NA	35.7517
2021-03-16	F_Control 0.000001	BCoV	NA	38
2021-03-16	F_Control 0.000001	Envelope	NA	37.9564
2021-03-16	F_Control 0.000001	PMMoV	30.0494	31.9019
2021-03-16	F_Control 0.000001	Nucleocapsid	35.7517	35.7517
2021-03-16	F_Control 0.000001	BCoV	38	38
2021-03-16	F_Control 0.000001	Envelope	37.9564	37.9564
2021-03-17	A_Control 0.1	PMMoV	15.5802	15.59
2021-03-17	A_Control 0.1	Nucleocapsid	18.4052	18.5027
2021-03-17	A_Control 0.1	BCoV	21.3495	21.3919
2021-03-17	A_Control 0.1	Envelope	19.2676	19.3466
2021-03-17	A_Control 0.1	PMMoV	15.6229	15.59
2021-03-17	A_Control 0.1	Nucleocapsid	18.5336	18.5027
2021-03-17	A_Control 0.1	BCoV	21.4179	21.3919
2021-03-17	A_Control 0.1	Envelope	19.3422	19.3466
2021-03-17	A_Control 0.1	PMMoV	15.5668	15.59
2021-03-17	A_Control 0.1	Nucleocapsid	18.5692	18.5027
2021-03-17	A_Control 0.1	BCoV	21.4083	21.3919
2021-03-17	A_Control 0.1	Envelope	19.4301	19.3466
2021-03-17	B_Control 0.01	PMMoV	20.3795	20.2073
2021-03-17	B_Control 0.01	Nucleocapsid	22.3469	22.2891
2021-03-17	B_Control 0.01	BCoV	25.3203	25.1784
2021-03-17	B_Control 0.01	Envelope	23.1989	23.1338
2021-03-17	B_Control 0.01	PMMoV	20.0591	20.2073
2021-03-17	B_Control 0.01	Nucleocapsid	22.1893	22.2891
2021-03-17	B_Control 0.01	BCoV	25.1549	25.1784
2021-03-17	B_Control 0.01	Envelope	23.1102	23.1338
2021-03-17	B_Control 0.01	PMMoV	20.1834	20.2073
2021-03-17	B_Control 0.01	Nucleocapsid	22.3312	22.2891
2021-03-17	B_Control 0.01	BCoV	25.0599	25.1784
2021-03-17	B_Control 0.01	Envelope	23.0924	23.1338
2021-03-17	C_Control 0.001	PMMoV	26.0481	25.9598
2021-03-17	C_Control 0.001	Nucleocapsid	26.0334	26.0462
2021-03-17	C_Control 0.001	BCoV	28.9461	29.1293
2021-03-17	C_Control 0.001	Envelope	26.9026	26.9123
2021-03-17	C_Control 0.001	PMMoV	26.0786	25.9598
2021-03-17	C_Control 0.001	Nucleocapsid	25.997	26.0462
2021-03-17	C_Control 0.001	BCoV	29.2274	29.1293
2021-03-17	C_Control 0.001	Envelope	26.9173	26.9123
2021-03-17	C_Control 0.001	PMMoV	25.7527	25.9598
2021-03-17	C_Control 0.001	Nucleocapsid	26.1083	26.0462
2021-03-17	C_Control 0.001	BCoV	29.2143	29.1293
2021-03-17	C_Control 0.001	Envelope	26.9168	26.9123
2021-03-17	D_Control 0.0001	PMMoV	29.3618	29.3673
2021-03-17	D_Control 0.0001	Nucleocapsid	29.1576	29.2436
2021-03-17	D_Control 0.0001	BCoV	32.6245	32.3149
2021-03-17	D_Control 0.0001	Envelope	29.953	30.0025
2021-03-17	D_Control 0.0001	PMMoV	29.3257	29.3673
2021-03-17	D_Control 0.0001	Nucleocapsid	29.3309	29.2436
2021-03-17	D_Control 0.0001	BCoV	31.9225	32.3149
2021-03-17	D_Control 0.0001	Envelope	29.9787	30.0025
2021-03-17	D_Control 0.0001	PMMoV	29.4145	29.3673
2021-03-17	D_Control 0.0001	Nucleocapsid	29.2424	29.2436
2021-03-17	D_Control 0.0001	BCoV	32.3978	32.3149
2021-03-17	D_Control 0.0001	Envelope	30.0759	30.0025
2021-03-17	E_Control 0.00001	PMMoV	31.158	31.1773
2021-03-17	E_Control 0.00001	Nucleocapsid	33.1254	33.1586
2021-03-17	E_Control 0.00001	BCoV	35.2581	35.5786
2021-03-17	E_Control 0.00001	Envelope	34.8635	34.2571
2021-03-17	E_Control 0.00001	PMMoV	31.3053	31.1773
2021-03-17	E_Control 0.00001	Nucleocapsid	33.6519	33.1586
2021-03-17	E_Control 0.00001	BCoV	35.5651	35.5786
2021-03-17	E_Control 0.00001	Envelope	34.218	34.2571
2021-03-17	E_Control 0.00001	PMMoV	31.0686	31.1773
2021-03-17	E_Control 0.00001	Nucleocapsid	32.6986	33.1586
2021-03-17	E_Control 0.00001	BCoV	35.9125	35.5786
2021-03-17	E_Control 0.00001	Envelope	33.6899	34.2571
2021-03-17	F_Control 0.000001	PMMoV	31.6634	31.5593
2021-03-17	F_Control 0.000001	Nucleocapsid	NA	36.0517
2021-03-17	F_Control 0.000001	BCoV	NA	NA
2021-03-17	F_Control 0.000001	Envelope	NA	NA
2021-03-17	F_Control 0.000001	PMMoV	31.4728	31.5593
2021-03-17	F_Control 0.000001	Nucleocapsid	NA	36.0517
2021-03-17	F_Control 0.000001	BCoV	NA	NA
2021-03-17	F_Control 0.000001	Envelope	NA	NA
2021-03-17	F_Control 0.000001	PMMoV	31.5417	31.5593
2021-03-17	F_Control 0.000001	Nucleocapsid	36.0517	36.0517
2021-03-17	F_Control 0.000001	BCoV	NA	NA
2021-03-17	F_Control 0.000001	Envelope	NA	NA
2021-03-18	A_Control 0.1	PMMoV	15.1722	16.7014
2021-03-18	A_Control 0.1	Nucleocapsid	19.3432	25.1992
2021-03-18	A_Control 0.1	BCoV	21.185	22.3764
2021-03-18	A_Control 0.1	Envelope	20.1614	20.2501
2021-03-18	A_Control 0.1	PMMoV	15.6104	16.7014
2021-03-18	A_Control 0.1	Nucleocapsid	23.6889	25.1992
2021-03-18	A_Control 0.1	BCoV	21.2867	22.3764
2021-03-18	A_Control 0.1	Envelope	20.1886	20.2501
2021-03-18	A_Control 0.1	PMMoV	19.3214	16.7014
2021-03-18	A_Control 0.1	Nucleocapsid	32.5655	25.1992
2021-03-18	A_Control 0.1	BCoV	24.6576	22.3764
2021-03-18	A_Control 0.1	Envelope	20.4002	20.2501
2021-03-18	B_Control 0.01	PMMoV	19.7702	19.8591
2021-03-18	B_Control 0.01	Nucleocapsid	22.7319	24.171
2021-03-18	B_Control 0.01	BCoV	24.8204	24.83
2021-03-18	B_Control 0.01	Envelope	23.7453	23.8447
2021-03-18	B_Control 0.01	PMMoV	19.8817	19.8591
2021-03-18	B_Control 0.01	Nucleocapsid	25.9565	24.171
2021-03-18	B_Control 0.01	BCoV	24.7072	24.83
2021-03-18	B_Control 0.01	Envelope	23.7441	23.8447
2021-03-18	B_Control 0.01	PMMoV	19.9255	19.8591
2021-03-18	B_Control 0.01	Nucleocapsid	23.8248	24.171
2021-03-18	B_Control 0.01	BCoV	24.9624	24.83
2021-03-18	B_Control 0.01	Envelope	24.0448	23.8447
2021-03-18	C_Control 0.001	PMMoV	23.0848	23.147
2021-03-18	C_Control 0.001	Nucleocapsid	26.1456	26.188
2021-03-18	C_Control 0.001	BCoV	27.8904	28.0214
2021-03-18	C_Control 0.001	Envelope	26.9211	27.0579
2021-03-18	C_Control 0.001	PMMoV	23.1538	23.147
2021-03-18	C_Control 0.001	Nucleocapsid	26.209	26.188
2021-03-18	C_Control 0.001	BCoV	28.1003	28.0214
2021-03-18	C_Control 0.001	Envelope	27.1014	27.0579
2021-03-18	C_Control 0.001	PMMoV	23.2023	23.147
2021-03-18	C_Control 0.001	Nucleocapsid	26.2094	26.188
2021-03-18	C_Control 0.001	BCoV	28.0734	28.0214
2021-03-18	C_Control 0.001	Envelope	27.1512	27.0579
2021-03-18	D_Control 0.0001	PMMoV	28.5322	28.5891
2021-03-18	D_Control 0.0001	Nucleocapsid	30.983	30.3007
2021-03-18	D_Control 0.0001	BCoV	32.0187	32.0008
2021-03-18	D_Control 0.0001	Envelope	30.8311	30.8907
2021-03-18	D_Control 0.0001	PMMoV	28.5112	28.5891
2021-03-18	D_Control 0.0001	Nucleocapsid	29.9356	30.3007
2021-03-18	D_Control 0.0001	BCoV	31.9602	32.0008
2021-03-18	D_Control 0.0001	Envelope	30.9609	30.8907
2021-03-18	D_Control 0.0001	PMMoV	28.7239	28.5891
2021-03-18	D_Control 0.0001	Nucleocapsid	29.9836	30.3007
2021-03-18	D_Control 0.0001	BCoV	32.0233	32.0008
2021-03-18	D_Control 0.0001	Envelope	30.88	30.8907
2021-03-18	E_Control 0.00001	PMMoV	30.39	30.378
2021-03-18	E_Control 0.00001	Nucleocapsid	33.5167	33.231
2021-03-18	E_Control 0.00001	BCoV	37.7061	36.2324
2021-03-18	E_Control 0.00001	Envelope	34.4284	34.1547
2021-03-18	E_Control 0.00001	PMMoV	30.4201	30.378
2021-03-18	E_Control 0.00001	Nucleocapsid	32.8127	33.231
[truncated: 2,966 more rows]

## Sheet: S6
Supplemental Table 6. Cq values for all SENB+ Spring samples
Date	Sample	Target	Cq Well	Cq Mean Across Replicates
2021-02-07	R	PMMoV	25.1722	25.2473
2021-02-07	R	Nucleocapsid	NA	36.1964
2021-02-07	R	BCoV	24.4693	24.5554
2021-02-07	R	Envelope	NA	NA
2021-02-07	R	PMMoV	25.3911	25.2473
2021-02-07	R	Nucleocapsid	36.2206	36.1964
2021-02-07	R	BCoV	24.7101	24.5554
2021-02-07	R	Envelope	NA	NA
2021-02-07	R	PMMoV	25.1788	25.2473
2021-02-07	R	Nucleocapsid	36.1721	36.1964
2021-02-07	R	BCoV	24.4868	24.5554
2021-02-07	R	Envelope	NA	NA
2021-02-07	P	PMMoV	21.0759	21.0159
2021-02-07	P	Nucleocapsid	35.9825	34.8759
2021-02-07	P	BCoV	25.3969	25.284
2021-02-07	P	Envelope	NA	36.3923
2021-02-07	P	PMMoV	20.9847	21.0159
2021-02-07	P	Nucleocapsid	NA	34.8759
2021-02-07	P	BCoV	25.2767	25.284
2021-02-07	P	Envelope	NA	36.3923
2021-02-07	P	PMMoV	20.9871	21.0159
2021-02-07	P	Nucleocapsid	33.7693	34.8759
2021-02-07	P	BCoV	25.1784	25.284
2021-02-07	P	Envelope	36.3923	36.3923
2021-02-07	F	PMMoV	23.2444	23.3863
2021-02-07	F	Nucleocapsid	NA	NA
2021-02-07	F	BCoV	23.7827	23.8714
2021-02-07	F	Envelope	NA	NA
2021-02-07	F	PMMoV	23.4059	23.3863
2021-02-07	F	Nucleocapsid	NA	NA
2021-02-07	F	BCoV	23.9347	23.8714
2021-02-07	F	Envelope	NA	NA
2021-02-07	F	PMMoV	23.5084	23.3863
2021-02-07	F	Nucleocapsid	NA	NA
2021-02-07	F	BCoV	23.8967	23.8714
2021-02-07	F	Envelope	NA	NA
2021-02-07	G(FEDCBA)	PMMoV	20.4068	20.522
2021-02-07	G(FEDCBA)	Nucleocapsid	31.1291	30.992
2021-02-07	G(FEDCBA)	BCoV	23.2186	23.3221
2021-02-07	G(FEDCBA)	Envelope	32.5639	32.2478
2021-02-07	G(FEDCBA)	PMMoV	20.6092	20.522
2021-02-07	G(FEDCBA)	Nucleocapsid	30.9166	30.992
2021-02-07	G(FEDCBA)	BCoV	23.3576	23.3221
2021-02-07	G(FEDCBA)	Envelope	32.2776	32.2478
2021-02-07	G(FEDCBA)	PMMoV	20.55	20.522
2021-02-07	G(FEDCBA)	Nucleocapsid	30.9302	30.992
2021-02-07	G(FEDCBA)	BCoV	23.39	23.3221
2021-02-07	G(FEDCBA)	Envelope	31.9018	32.2478
2021-02-07	K	PMMoV	23.6073	23.6706
2021-02-07	K	Nucleocapsid	33.0385	32.3936
2021-02-07	K	BCoV	28.17	28.2368
2021-02-07	K	Envelope	33.1427	32.748
2021-02-07	K	PMMoV	23.7537	23.6706
2021-02-07	K	Nucleocapsid	31.944	32.3936
2021-02-07	K	BCoV	28.3247	28.2368
2021-02-07	K	Envelope	32.2082	32.748
2021-02-07	K	PMMoV	23.6507	23.6706
2021-02-07	K	Nucleocapsid	32.1983	32.3936
2021-02-07	K	BCoV	28.2158	28.2368
2021-02-07	K	Envelope	32.893	32.748
2021-02-07	B(A)	PMMoV	20.8687	21.0043
2021-02-07	B(A)	Nucleocapsid	31.14	30.9868
2021-02-07	B(A)	BCoV	23.8996	23.9952
2021-02-07	B(A)	Envelope	31.8601	32.1553
2021-02-07	B(A)	PMMoV	20.9837	21.0043
2021-02-07	B(A)	Nucleocapsid	30.9162	30.9868
2021-02-07	B(A)	BCoV	23.9781	23.9952
2021-02-07	B(A)	Envelope	32.2076	32.1553
2021-02-07	B(A)	PMMoV	21.1605	21.0043
2021-02-07	B(A)	Nucleocapsid	30.9044	30.9868
2021-02-07	B(A)	BCoV	24.1078	23.9952
2021-02-07	B(A)	Envelope	32.3983	32.1553
2021-02-07	A	PMMoV	20.8611	20.7978
2021-02-07	A	Nucleocapsid	33.9874	34.331
2021-02-07	A	BCoV	24.5236	24.4539
2021-02-07	A	Envelope	35.6338	35.3316
2021-02-07	A	PMMoV	20.9498	20.7978
2021-02-07	A	Nucleocapsid	34.6745	34.331
2021-02-07	A	BCoV	24.5984	24.4539
2021-02-07	A	Envelope	35.1382	35.3316
2021-02-07	A	PMMoV	20.5824	20.7978
2021-02-07	A	Nucleocapsid	NA	34.331
2021-02-07	A	BCoV	24.2398	24.4539
2021-02-07	A	Envelope	35.2229	35.3316
2021-02-07	H	PMMoV	21.6527	21.6958
2021-02-07	H	Nucleocapsid	34.9063	34.5837
2021-02-07	H	BCoV	24.408	24.4274
2021-02-07	H	Envelope	35.8161	36.1746
2021-02-07	H	PMMoV	21.7552	21.6958
2021-02-07	H	Nucleocapsid	34.4899	34.5837
2021-02-07	H	BCoV	24.4772	24.4274
2021-02-07	H	Envelope	36.0984	36.1746
2021-02-07	H	PMMoV	21.6794	21.6958
2021-02-07	H	Nucleocapsid	34.3549	34.5837
2021-02-07	H	BCoV	24.397	24.4274
2021-02-07	H	Envelope	36.6094	36.1746
2021-02-07	O	PMMoV	26.7408	26.5723
2021-02-07	O	Nucleocapsid	NA	NA
2021-02-07	O	BCoV	29.3813	28.9917
2021-02-07	O	Envelope	NA	NA
2021-02-07	O	PMMoV	26.4096	26.5723
2021-02-07	O	Nucleocapsid	NA	NA
2021-02-07	O	BCoV	28.6881	28.9917
2021-02-07	O	Envelope	NA	NA
2021-02-07	O	PMMoV	26.5665	26.5723
2021-02-07	O	Nucleocapsid	NA	NA
2021-02-07	O	BCoV	28.9059	28.9917
2021-02-07	O	Envelope	NA	NA
2021-02-07	J	PMMoV	21.2325	21.2487
2021-02-07	J	Nucleocapsid	NA	37.4787
2021-02-07	J	BCoV	25.2014	25.2433
2021-02-07	J	Envelope	NA	NA
2021-02-07	J	PMMoV	21.2669	21.2487
2021-02-07	J	Nucleocapsid	37.4787	37.4787
2021-02-07	J	BCoV	25.2424	25.2433
2021-02-07	J	Envelope	NA	NA
2021-02-07	J	PMMoV	21.2467	21.2487
2021-02-07	J	Nucleocapsid	NA	37.4787
2021-02-07	J	BCoV	25.286	25.2433
2021-02-07	J	Envelope	NA	NA
2021-02-07	M	PMMoV	21.7866	21.9179
2021-02-07	M	Nucleocapsid	NA	NA
2021-02-07	M	BCoV	24.4095	24.4849
2021-02-07	M	Envelope	NA	NA
2021-02-07	M	PMMoV	21.9316	21.9179
2021-02-07	M	Nucleocapsid	NA	NA
2021-02-07	M	BCoV	24.4508	24.4849
2021-02-07	M	Envelope	NA	NA
2021-02-07	M	PMMoV	22.0356	21.9179
2021-02-07	M	Nucleocapsid	NA	NA
2021-02-07	M	BCoV	24.5946	24.4849
2021-02-07	M	Envelope	NA	NA
2021-02-07	I(H)	PMMoV	22.4273	22.5161
2021-02-07	I(H)	Nucleocapsid	NA	37.736
2021-02-07	I(H)	BCoV	24.5065	24.6076
2021-02-07	I(H)	Envelope	NA	NA
2021-02-07	I(H)	PMMoV	22.5387	22.5161
2021-02-07	I(H)	Nucleocapsid	37.736	37.736
2021-02-07	I(H)	BCoV	24.6343	24.6076
2021-02-07	I(H)	Envelope	NA	NA
2021-02-07	I(H)	PMMoV	22.5823	22.5161
2021-02-07	I(H)	Nucleocapsid	NA	37.736
2021-02-07	I(H)	BCoV	24.6819	24.6076
2021-02-07	I(H)	Envelope	NA	NA
2021-02-07	D2	PMMoV	20.0208	20.0318
2021-02-07	D2	Nucleocapsid	37.5197	37.5197
2021-02-07	D2	BCoV	27.1723	27.2248
2021-02-07	D2	Envelope	NA	NA
2021-02-07	D2	PMMoV	19.9631	20.0318
2021-02-07	D2	Nucleocapsid	NA	37.5197
2021-02-07	D2	BCoV	27.1196	27.2248
2021-02-07	D2	Envelope	NA	NA
2021-02-07	D2	PMMoV	20.1113	20.0318
2021-02-07	D2	Nucleocapsid	NA	37.5197
2021-02-07	D2	BCoV	27.3826	27.2248
2021-02-07	D2	Envelope	NA	NA
2021-02-07	N	PMMoV	26.1797	26.2897
2021-02-07	N	Nucleocapsid	37.4784	37.4168
2021-02-07	N	BCoV	25.3585	25.3842
2021-02-07	N	Envelope	37.0638	37.0638
2021-02-07	N	PMMoV	26.3234	26.2897
2021-02-07	N	Nucleocapsid	38.3836	37.4168
2021-02-07	N	BCoV	25.5034	25.3842
2021-02-07	N	Envelope	NA	37.0638
2021-02-07	N	PMMoV	26.3661	26.2897
2021-02-07	N	Nucleocapsid	36.3884	37.4168
2021-02-07	N	BCoV	25.2907	25.3842
2021-02-07	N	Envelope	NA	37.0638
2021-02-07	Q	PMMoV	21.8504	21.8347
2021-02-07	Q	Nucleocapsid	36.1054	36.7606
2021-02-07	Q	BCoV	24.8719	24.8058
2021-02-07	Q	Envelope	37.797	37.342
2021-02-07	Q	PMMoV	21.8285	21.8347
2021-02-07	Q	Nucleocapsid	36.4036	36.7606
2021-02-07	Q	BCoV	24.7461	24.8058
2021-02-07	Q	Envelope	36.2674	37.342
2021-02-07	Q	PMMoV	21.8253	21.8347
2021-02-07	Q	Nucleocapsid	37.7729	36.7606
2021-02-07	Q	BCoV	24.7994	24.8058
2021-02-07	Q	Envelope	37.9616	37.342
2021-02-07	E1	PMMoV	20.4821	20.495
2021-02-07	E1	Nucleocapsid	38.2973	38.2973
2021-02-07	E1	BCoV	24.615	24.6359
2021-02-07	E1	Envelope	NA	37.7275
2021-02-07	E1	PMMoV	20.557	20.495
2021-02-07	E1	Nucleocapsid	NA	38.2973
2021-02-07	E1	BCoV	24.7182	24.6359
2021-02-07	E1	Envelope	37.7275	37.7275
2021-02-07	E1	PMMoV	20.4459	20.495
2021-02-07	E1	Nucleocapsid	NA	38.2973
2021-02-07	E1	BCoV	24.5745	24.6359
2021-02-07	E1	Envelope	NA	37.7275
2021-02-07	Isolation	PMMoV	21.7124	21.7598
2021-02-07	Isolation	Nucleocapsid	NA	38.1417
2021-02-07	Isolation	BCoV	24.1524	24.1719
2021-02-07	Isolation	Envelope	NA	NA
2021-02-07	Isolation	PMMoV	21.6326	21.7598
2021-02-07	Isolation	Nucleocapsid	38.1417	38.1417
2021-02-07	Isolation	BCoV	24.023	24.1719
2021-02-07	Isolation	Envelope	NA	NA
2021-02-07	Isolation	PMMoV	21.9343	21.7598
2021-02-07	Isolation	Nucleocapsid	NA	38.1417
2021-02-07	Isolation	BCoV	24.3403	24.1719
2021-02-07	Isolation	Envelope	NA	NA
2021-02-07	Admin	PMMoV	23.4213	23.3497
2021-02-07	Admin	Nucleocapsid	NA	38.3613
2021-02-07	Admin	BCoV	24.5194	24.4727
2021-02-07	Admin	Envelope	NA	NA
2021-02-07	Admin	PMMoV	23.3899	23.3497
2021-02-07	Admin	Nucleocapsid	NA	38.3613
2021-02-07	Admin	BCoV	24.5803	24.4727
2021-02-07	Admin	Envelope	NA	NA
2021-02-07	Admin	PMMoV	23.2378	23.3497
2021-02-07	Admin	Nucleocapsid	38.3613	38.3613
2021-02-07	Admin	BCoV	24.3184	24.4727
2021-02-07	Admin	Envelope	NA	NA
2021-02-07	E2(CBA)	PMMoV	21.042	21.0314
2021-02-07	E2(CBA)	Nucleocapsid	31.7974	31.3829
2021-02-07	E2(CBA)	BCoV	24.5076	24.5169
2021-02-07	E2(CBA)	Envelope	32.1412	32.2775
2021-02-07	E2(CBA)	PMMoV	20.9575	21.0314
2021-02-07	E2(CBA)	Nucleocapsid	31.2503	31.3829
2021-02-07	E2(CBA)	BCoV	24.4108	24.5169
2021-02-07	E2(CBA)	Envelope	32.0661	32.2775
2021-02-07	E2(CBA)	PMMoV	21.0946	21.0314
2021-02-07	E2(CBA)	Nucleocapsid	31.1009	31.3829
2021-02-07	E2(CBA)	BCoV	24.6324	24.5169
2021-02-07	E2(CBA)	Envelope	32.6253	32.2775
2021-02-07	C	PMMoV	23.2422	23.4122
2021-02-07	C	Nucleocapsid	NA	37.4662
2021-02-07	C	BCoV	24.1385	24.3095
2021-02-07	C	Envelope	NA	NA
2021-02-07	C	PMMoV	23.4216	23.4122
2021-02-07	C	Nucleocapsid	NA	37.4662
2021-02-07	C	BCoV	24.311	24.3095
2021-02-07	C	Envelope	NA	NA
2021-02-07	C	PMMoV	23.5728	23.4122
2021-02-07	C	Nucleocapsid	37.4662	37.4662
2021-02-07	C	BCoV	24.479	24.3095
2021-02-07	C	Envelope	NA	NA
2021-02-07	S	PMMoV	25.1885	25.0312
2021-02-07	S	Nucleocapsid	37.6826	37.6826
2021-02-07	S	BCoV	22.9287	22.7714
2021-02-07	S	Envelope	NA	NA
2021-02-07	S	PMMoV	24.9311	25.0312
2021-02-07	S	Nucleocapsid	NA	37.6826
2021-02-07	S	BCoV	22.6672	22.7714
2021-02-07	S	Envelope	NA	NA
2021-02-07	S	PMMoV	24.9741	25.0312
2021-02-07	S	Nucleocapsid	NA	37.6826
2021-02-07	S	BCoV	22.7183	22.7714
2021-02-07	S	Envelope	NA	NA
2021-02-07	Extraction Blank	PMMoV	27.9841	27.9736
2021-02-07	Extraction Blank	Nucleocapsid	NA	NA
2021-02-07	Extraction Blank	BCoV	28.5672	28.6179
2021-02-07	Extraction Blank	Envelope	NA	NA
2021-02-07	Extraction Blank	PMMoV	27.9852	27.9736
2021-02-07	Extraction Blank	Nucleocapsid	NA	NA
2021-02-07	Extraction Blank	BCoV	28.7275	28.6179
2021-02-07	Extraction Blank	Envelope	NA	NA
2021-02-07	Extraction Blank	PMMoV	27.9515	27.9736
2021-02-07	Extraction Blank	Nucleocapsid	NA	NA
2021-02-07	Extraction Blank	BCoV	28.5592	28.6179
2021-02-07	Extraction Blank	Envelope	NA	NA
2021-02-08	R	PMMoV	22.4008	22.1858
2021-02-08	R	Nucleocapsid	NA	NA
2021-02-08	R	BCoV	24.415	24.1842
2021-02-08	R	Envelope	NA	NA
2021-02-08	R	PMMoV	22.1894	22.1858
2021-02-08	R	Nucleocapsid	NA	NA
2021-02-08	R	BCoV	24.1895	24.1842
2021-02-08	R	Envelope	NA	NA
2021-02-08	R	PMMoV	21.9671	22.1858
2021-02-08	R	Nucleocapsid	NA	NA
2021-02-08	R	BCoV	23.9482	24.1842
2021-02-08	R	Envelope	NA	NA
2021-02-08	P	PMMoV	20.8977	21.0654
2021-02-08	P	Nucleocapsid	35.4477	35.5386
2021-02-08	P	BCoV	23.7879	23.9829
2021-02-08	P	Envelope	34.6742	33.8988
2021-02-08	P	PMMoV	21.0872	21.0654
2021-02-08	P	Nucleocapsid	35.432	35.5386
2021-02-08	P	BCoV	23.9236	23.9829
2021-02-08	P	Envelope	33.6041	33.8988
2021-02-08	P	PMMoV	21.2113	21.0654
2021-02-08	P	Nucleocapsid	35.736	35.5386
2021-02-08	P	BCoV	24.2371	23.9829
2021-02-08	P	Envelope	33.418	33.8988
2021-02-08	F	PMMoV	20.0784	20.1024
2021-02-08	F	Nucleocapsid	NA	NA
2021-02-08	F	BCoV	25.0687	25.1092
2021-02-08	F	Envelope	NA	NA
2021-02-08	F	PMMoV	19.8757	20.1024
2021-02-08	F	Nucleocapsid	NA	NA
2021-02-08	F	BCoV	24.8076	25.1092
2021-02-08	F	Envelope	NA	NA
2021-02-08	F	PMMoV	20.3532	20.1024
2021-02-08	F	Nucleocapsid	NA	NA
2021-02-08	F	BCoV	25.4512	25.1092
2021-02-08	F	Envelope	NA	NA
2021-02-08	G(FEDCBA)	PMMoV	21.3205	21.2643
2021-02-08	G(FEDCBA)	Nucleocapsid	35.1481	34.0266
2021-02-08	G(FEDCBA)	BCoV	22.5094	22.5968
2021-02-08	G(FEDCBA)	Envelope	33.888	33.3461
2021-02-08	G(FEDCBA)	PMMoV	21.1581	21.2643
2021-02-08	G(FEDCBA)	Nucleocapsid	33.313	34.0266
2021-02-08	G(FEDCBA)	BCoV	22.5689	22.5968
2021-02-08	G(FEDCBA)	Envelope	32.5843	33.3461
2021-02-08	G(FEDCBA)	PMMoV	21.3143	21.2643
2021-02-08	G(FEDCBA)	Nucleocapsid	33.6188	34.0266
2021-02-08	G(FEDCBA)	BCoV	22.712	22.5968
2021-02-08	G(FEDCBA)	Envelope	33.5658	33.3461
2021-02-08	K	PMMoV	19.9503	19.9279
2021-02-08	K	Nucleocapsid	38.4022	36.7752
2021-02-08	K	BCoV	24.4876	24.5607
2021-02-08	K	Envelope	36.5053	35.9279
2021-02-08	K	PMMoV	20.0199	19.9279
2021-02-08	K	Nucleocapsid	36.0208	36.7752
2021-02-08	K	BCoV	24.6569	24.5607
2021-02-08	K	Envelope	36.9292	35.9279
2021-02-08	K	PMMoV	19.8137	19.9279
2021-02-08	K	Nucleocapsid	35.9026	36.7752
2021-02-08	K	BCoV	24.5377	24.5607
2021-02-08	K	Envelope	34.3492	35.9279
2021-02-08	B(A)	PMMoV	21.8407	22.1269
2021-02-08	B(A)	Nucleocapsid	37.3099	37.6995
2021-02-08	B(A)	BCoV	23.6738	24.0411
2021-02-08	B(A)	Envelope	37.3563	36.9332
2021-02-08	B(A)	PMMoV	22.1947	22.1269
2021-02-08	B(A)	Nucleocapsid	NA	37.6995
2021-02-08	B(A)	BCoV	24.2489	24.0411
2021-02-08	B(A)	Envelope	NA	36.9332
2021-02-08	B(A)	PMMoV	22.3453	22.1269
2021-02-08	B(A)	Nucleocapsid	38.0891	37.6995
2021-02-08	B(A)	BCoV	24.2005	24.0411
2021-02-08	B(A)	Envelope	36.51	36.9332
2021-02-08	A	PMMoV	20.7111	20.8383
2021-02-08	A	Nucleocapsid	NA	NA
2021-02-08	A	BCoV	23.8296	23.8685
2021-02-08	A	Envelope	NA	NA
2021-02-08	A	PMMoV	20.8743	20.8383
2021-02-08	A	Nucleocapsid	NA	NA
2021-02-08	A	BCoV	23.8745	23.8685
2021-02-08	A	Envelope	NA	NA
2021-02-08	A	PMMoV	20.9295	20.8383
2021-02-08	A	Nucleocapsid	NA	NA
2021-02-08	A	BCoV	23.9012	23.8685
2021-02-08	A	Envelope	NA	NA
2021-02-08	H	PMMoV	21.2427	21.5792
2021-02-08	H	Nucleocapsid	NA	NA
2021-02-08	H	BCoV	24.3415	24.6089
2021-02-08	H	Envelope	NA	NA
2021-02-08	H	PMMoV	21.5395	21.5792
2021-02-08	H	Nucleocapsid	NA	NA
2021-02-08	H	BCoV	24.5608	24.6089
2021-02-08	H	Envelope	NA	NA
2021-02-08	H	PMMoV	21.9554	21.5792
2021-02-08	H	Nucleocapsid	NA	NA
2021-02-08	H	BCoV	24.9244	24.6089
2021-02-08	H	Envelope	NA	NA
2021-02-08	L(Admin)	PMMoV	20.5014	20.4839
2021-02-08	L(Admin)	Nucleocapsid	NA	NA
2021-02-08	L(Admin)	BCoV	24.8749	24.966
2021-02-08	L(Admin)	Envelope	NA	NA
2021-02-08	L(Admin)	PMMoV	20.3157	20.4839
2021-02-08	L(Admin)	Nucleocapsid	NA	NA
2021-02-08	L(Admin)	BCoV	24.7909	24.966
2021-02-08	L(Admin)	Envelope	NA	NA
2021-02-08	L(Admin)	PMMoV	20.6346	20.4839
2021-02-08	L(Admin)	Nucleocapsid	NA	NA
2021-02-08	L(Admin)	BCoV	25.2322	24.966
2021-02-08	L(Admin)	Envelope	NA	NA
2021-02-08	O	PMMoV	19.2193	19.6604
2021-02-08	O	Nucleocapsid	35.9411	36.1383
2021-02-08	O	BCoV	24.3619	24.8771
2021-02-08	O	Envelope	35.2175	35.4346
2021-02-08	O	PMMoV	19.4473	19.6604
2021-02-08	O	Nucleocapsid	36.3356	36.1383
2021-02-08	O	BCoV	24.6589	24.8771
2021-02-08	O	Envelope	35.6517	35.4346
2021-02-08	O	PMMoV	20.3147	19.6604
2021-02-08	O	Nucleocapsid	NA	36.1383
2021-02-08	O	BCoV	25.6107	24.8771
2021-02-08	O	Envelope	NA	35.4346
2021-02-08	J	PMMoV	24.0751	22.4509
2021-02-08	J	Nucleocapsid	NA	NA
2021-02-08	J	BCoV	25.4149	24.7439
2021-02-08	J	Envelope	NA	36.9666
2021-02-08	J	PMMoV	21.2892	22.4509
2021-02-08	J	Nucleocapsid	NA	NA
2021-02-08	J	BCoV	23.9948	24.7439
2021-02-08	J	Envelope	36.9666	36.9666
2021-02-08	J	PMMoV	21.9884	22.4509
2021-02-08	J	Nucleocapsid	NA	NA
2021-02-08	J	BCoV	24.8219	24.7439
2021-02-08	J	Envelope	NA	36.9666
2021-02-08	D1	PMMoV	22.948	24.8157
2021-02-08	D1	Nucleocapsid	NA	NA
2021-02-08	D1	BCoV	26.1335	27.4856
2021-02-08	D1	Envelope	NA	NA
2021-02-08	D1	PMMoV	22.9917	24.8157
2021-02-08	D1	Nucleocapsid	NA	NA
2021-02-08	D1	BCoV	26.0836	27.4856
2021-02-08	D1	Envelope	NA	NA
2021-02-08	D1	PMMoV	28.5073	24.8157
2021-02-08	D1	Nucleocapsid	NA	NA
2021-02-08	D1	BCoV	30.2396	27.4856
2021-02-08	D1	Envelope	NA	NA
2021-02-08	I(H)	PMMoV	20.8571	21.9057
2021-02-08	I(H)	Nucleocapsid	37.2449	37.2449
2021-02-08	I(H)	BCoV	23.1777	24.1756
2021-02-08	I(H)	Envelope	35.5996	36.2213
2021-02-08	I(H)	PMMoV	21.5796	21.9057
2021-02-08	I(H)	Nucleocapsid	NA	37.2449
2021-02-08	I(H)	BCoV	24.247	24.1756
2021-02-08	I(H)	Envelope	36.843	36.2213
2021-02-08	I(H)	PMMoV	23.2805	21.9057
2021-02-08	I(H)	Nucleocapsid	NA	37.2449
2021-02-08	I(H)	BCoV	25.1021	24.1756
2021-02-08	I(H)	Envelope	NA	36.2213
2021-02-08	D2	PMMoV	23.1171	21.7225
2021-02-08	D2	Nucleocapsid	NA	NA
2021-02-08	D2	BCoV	26.646	25.1762
2021-02-08	D2	Envelope	NA	35.7663
2021-02-08	D2	PMMoV	20.847	21.7225
2021-02-08	D2	Nucleocapsid	NA	NA
2021-02-08	D2	BCoV	24.05	25.1762
2021-02-08	D2	Envelope	35.7663	35.7663
2021-02-08	D2	PMMoV	21.2034	21.7225
2021-02-08	D2	Nucleocapsid	NA	NA
2021-02-08	D2	BCoV	24.8326	25.1762
2021-02-08	D2	Envelope	NA	35.7663
2021-02-08	Isolation	PMMoV	21.5035	21.078
2021-02-08	Isolation	Nucleocapsid	NA	NA
2021-02-08	Isolation	BCoV	25.4718	24.8069
2021-02-08	Isolation	Envelope	NA	NA
2021-02-08	Isolation	PMMoV	20.8894	21.078
2021-02-08	Isolation	Nucleocapsid	NA	NA
2021-02-08	Isolation	BCoV	24.5717	24.8069
2021-02-08	Isolation	Envelope	NA	NA
2021-02-08	Isolation	PMMoV	20.841	21.078
2021-02-08	Isolation	Nucleocapsid	NA	NA
2021-02-08	Isolation	BCoV	24.3771	24.8069
2021-02-08	Isolation	Envelope	NA	NA
2021-02-08	Q	PMMoV	20.739	21.1231
2021-02-08	Q	Nucleocapsid	38.4661	37.1165
2021-02-08	Q	BCoV	24.2296	24.7879
2021-02-08	Q	Envelope	35.8131	34.9973
2021-02-08	Q	PMMoV	22.1151	21.1231
2021-02-08	Q	Nucleocapsid	NA	37.1165
2021-02-08	Q	BCoV	26.2221	24.7879
2021-02-08	Q	Envelope	NA	34.9973
2021-02-08	Q	PMMoV	20.5152	21.1231
2021-02-08	Q	Nucleocapsid	35.767	37.1165
2021-02-08	Q	BCoV	23.9121	24.7879
2021-02-08	Q	Envelope	34.1815	34.9973
2021-02-08	E1	PMMoV	21.2	21.5781
2021-02-08	E1	Nucleocapsid	NA	NA
2021-02-08	E1	BCoV	25.0703	25.3027
2021-02-08	E1	Envelope	NA	NA
2021-02-08	E1	PMMoV	21.2349	21.5781
2021-02-08	E1	Nucleocapsid	NA	NA
2021-02-08	E1	BCoV	25.0348	25.3027
2021-02-08	E1	Envelope	NA	NA
2021-02-08	E1	PMMoV	22.2993	21.5781
2021-02-08	E1	Nucleocapsid	NA	NA
2021-02-08	E1	BCoV	25.8031	25.3027
2021-02-08	E1	Envelope	NA	NA
2021-02-08	Admin	PMMoV	23.6329	23.7493
2021-02-08	Admin	Nucleocapsid	NA	NA
2021-02-08	Admin	BCoV	23.6193	23.7824
2021-02-08	Admin	Envelope	NA	NA
2021-02-08	Admin	PMMoV	23.6766	23.7493
2021-02-08	Admin	Nucleocapsid	NA	NA
2021-02-08	Admin	BCoV	23.7456	23.7824
2021-02-08	Admin	Envelope	NA	NA
2021-02-08	Admin	PMMoV	23.9385	23.7493
2021-02-08	Admin	Nucleocapsid	NA	NA
2021-02-08	Admin	BCoV	23.9822	23.7824
2021-02-08	Admin	Envelope	NA	NA
2021-02-08	E2(CBA)	PMMoV	21.3808	21.3187
2021-02-08	E2(CBA)	Nucleocapsid	32.4268	32.531
2021-02-08	E2(CBA)	BCoV	23.2088	23.1477
2021-02-08	E2(CBA)	Envelope	31.9417	32.3126
2021-02-08	E2(CBA)	PMMoV	21.3294	21.3187
2021-02-08	E2(CBA)	Nucleocapsid	32.3862	32.531
2021-02-08	E2(CBA)	BCoV	23.162	23.1477
2021-02-08	E2(CBA)	Envelope	32.4815	32.3126
2021-02-08	E2(CBA)	PMMoV	21.2459	21.3187
2021-02-08	E2(CBA)	Nucleocapsid	32.7801	32.531
2021-02-08	E2(CBA)	BCoV	23.0722	23.1477
2021-02-08	E2(CBA)	Envelope	32.5144	32.3126
2021-02-08	C	PMMoV	21.2466	20.8106
2021-02-08	C	Nucleocapsid	NA	NA
2021-02-08	C	BCoV	23.853	23.4057
2021-02-08	C	Envelope	NA	NA
2021-02-08	C	PMMoV	20.3069	20.8106
2021-02-08	C	Nucleocapsid	NA	NA
2021-02-08	C	BCoV	22.7793	23.4057
2021-02-08	C	Envelope	NA	NA
2021-02-08	C	PMMoV	20.8783	20.8106
2021-02-08	C	Nucleocapsid	NA	NA
2021-02-08	C	BCoV	23.5849	23.4057
2021-02-08	C	Envelope	NA	NA
2021-02-08	Extraction Blank	PMMoV	29.2593	29.652
2021-02-08	Extraction Blank	Nucleocapsid	NA	NA
2021-02-08	Extraction Blank	BCoV	33.3546	33.1835
2021-02-08	Extraction Blank	Envelope	NA	NA
2021-02-08	Extraction Blank	PMMoV	30.0447	29.652
2021-02-08	Extraction Blank	Nucleocapsid	NA	NA
2021-02-08	Extraction Blank	BCoV	33.0123	33.1835
2021-02-08	Extraction Blank	Envelope	NA	NA
2021-02-09	R	PMMoV	22.6525	22.6184
2021-02-09	R	Nucleocapsid	36.7228	37.0487
2021-02-09	R	BCoV	23.1568	23.2522
2021-02-09	R	Envelope	NA	NA
2021-02-09	R	PMMoV	22.6407	22.6184
2021-02-09	R	Nucleocapsid	NA	37.0487
2021-02-09	R	BCoV	23.3299	23.2522
2021-02-09	R	Envelope	NA	NA
2021-02-09	R	PMMoV	22.5621	22.6184
2021-02-09	R	Nucleocapsid	37.3745	37.0487
2021-02-09	R	BCoV	23.2697	23.2522
2021-02-09	R	Envelope	NA	NA
2021-02-09	P	PMMoV	21.6131	21.6042
2021-02-09	P	Nucleocapsid	36.5053	35.7851
2021-02-09	P	BCoV	22.9105	22.9192
2021-02-09	P	Envelope	36.3652	36.6229
2021-02-09	P	PMMoV	21.6201	21.6042
2021-02-09	P	Nucleocapsid	35.2577	35.7851
2021-02-09	P	BCoV	22.9468	22.9192
2021-02-09	P	Envelope	36.345	36.6229
2021-02-09	P	PMMoV	21.5795	21.6042
2021-02-09	P	Nucleocapsid	35.5923	35.7851
2021-02-09	P	BCoV	22.9004	22.9192
2021-02-09	P	Envelope	37.1585	36.6229
2021-02-09	F	PMMoV	20.8023	20.7214
2021-02-09	F	Nucleocapsid	NA	35.7301
2021-02-09	F	BCoV	23.8587	23.8075
2021-02-09	F	Envelope	NA	37.9569
2021-02-09	F	PMMoV	20.7791	20.7214
2021-02-09	F	Nucleocapsid	35.7301	35.7301
2021-02-09	F	BCoV	23.8281	23.8075
2021-02-09	F	Envelope	37.9569	37.9569
2021-02-09	F	PMMoV	20.5828	20.7214
2021-02-09	F	Nucleocapsid	NA	35.7301
2021-02-09	F	BCoV	23.7358	23.8075
2021-02-09	F	Envelope	NA	37.9569
2021-02-09	G(FEDCBA)	PMMoV	21.6628	21.7401
2021-02-09	G(FEDCBA)	Nucleocapsid	32.0592	32.4954
2021-02-09	G(FEDCBA)	BCoV	23.5122	23.6294
2021-02-09	G(FEDCBA)	Envelope	32.615	32.9868
2021-02-09	G(FEDCBA)	PMMoV	21.746	21.7401
2021-02-09	G(FEDCBA)	Nucleocapsid	32.4329	32.4954
2021-02-09	G(FEDCBA)	BCoV	23.6939	23.6294
2021-02-09	G(FEDCBA)	Envelope	33.0192	32.9868
2021-02-09	G(FEDCBA)	PMMoV	21.8115	21.7401
2021-02-09	G(FEDCBA)	Nucleocapsid	32.9942	32.4954
2021-02-09	G(FEDCBA)	BCoV	23.6821	23.6294
2021-02-09	G(FEDCBA)	Envelope	33.3261	32.9868
2021-02-09	B(A)	PMMoV	21.0127	21.0132
2021-02-09	B(A)	Nucleocapsid	30.4932	30.6477
2021-02-09	B(A)	BCoV	22.0843	22.0487
2021-02-09	B(A)	Envelope	31.446	31.4383
2021-02-09	B(A)	PMMoV	21.1314	21.0132
2021-02-09	B(A)	Nucleocapsid	30.7375	30.6477
2021-02-09	B(A)	BCoV	22.1537	22.0487
2021-02-09	B(A)	Envelope	31.1815	31.4383
2021-02-09	B(A)	PMMoV	20.8955	21.0132
2021-02-09	B(A)	Nucleocapsid	30.7124	30.6477
2021-02-09	B(A)	BCoV	21.9082	22.0487
2021-02-09	B(A)	Envelope	31.6875	31.4383
2021-02-09	A	PMMoV	21.4643	21.363
2021-02-09	A	Nucleocapsid	35.3547	33.8645
2021-02-09	A	BCoV	22.6561	22.617
2021-02-09	A	Envelope	36.4058	34.6502
2021-02-09	A	PMMoV	21.4841	21.363
2021-02-09	A	Nucleocapsid	32.8988	33.8645
2021-02-09	A	BCoV	22.7973	22.617
2021-02-09	A	Envelope	33.9953	34.6502
2021-02-09	A	PMMoV	21.1404	21.363
2021-02-09	A	Nucleocapsid	33.3399	33.8645
2021-02-09	A	BCoV	22.3976	22.617
2021-02-09	A	Envelope	33.5494	34.6502
2021-02-09	H	PMMoV	21.53	21.4082
2021-02-09	H	Nucleocapsid	34.5158	35.5628
2021-02-09	H	BCoV	23.3941	23.2256
2021-02-09	H	Envelope	37.183	36.7527
2021-02-09	H	PMMoV	21.4173	21.4082
2021-02-09	H	Nucleocapsid	36.2703	35.5628
2021-02-09	H	BCoV	23.2306	23.2256
2021-02-09	H	Envelope	37.3225	36.7527
2021-02-09	H	PMMoV	21.2775	21.4082
2021-02-09	H	Nucleocapsid	35.9023	35.5628
2021-02-09	H	BCoV	23.0521	23.2256
2021-02-09	H	Envelope	35.7527	36.7527
2021-02-09	L(Admin)	PMMoV	20.7067	20.6566
2021-02-09	L(Admin)	Nucleocapsid	32.7147	32.5963
2021-02-09	L(Admin)	BCoV	23.4318	23.3442
2021-02-09	L(Admin)	Envelope	33.9122	33.7885
2021-02-09	L(Admin)	PMMoV	20.5774	20.6566
2021-02-09	L(Admin)	Nucleocapsid	32.7993	32.5963
2021-02-09	L(Admin)	BCoV	23.2522	23.3442
2021-02-09	L(Admin)	Envelope	33.734	33.7885
2021-02-09	L(Admin)	PMMoV	20.6856	20.6566
2021-02-09	L(Admin)	Nucleocapsid	32.2748	32.5963
2021-02-09	L(Admin)	BCoV	23.3487	23.3442
2021-02-09	L(Admin)	Envelope	33.7192	33.7885
2021-02-09	J	PMMoV	22.6581	22.7475
2021-02-09	J	Nucleocapsid	36.8888	36.9196
2021-02-09	J	BCoV	22.6052	22.6634
2021-02-09	J	Envelope	NA	NA
2021-02-09	J	PMMoV	22.792	22.7475
2021-02-09	J	Nucleocapsid	NA	36.9196
2021-02-09	J	BCoV	22.7026	22.6634
2021-02-09	J	Envelope	NA	NA
2021-02-09	J	PMMoV	22.7923	22.7475
2021-02-09	J	Nucleocapsid	36.9505	36.9196
2021-02-09	J	BCoV	22.6824	22.6634
2021-02-09	J	Envelope	NA	NA
2021-02-09	D1	PMMoV	23.1082	23.1103
2021-02-09	D1	Nucleocapsid	35.4356	36.1559
2021-02-09	D1	BCoV	23.6519	23.6161
2021-02-09	D1	Envelope	35.1821	36.074
2021-02-09	D1	PMMoV	23.0998	23.1103
2021-02-09	D1	Nucleocapsid	35.7234	36.1559
2021-02-09	D1	BCoV	23.5298	23.6161
2021-02-09	D1	Envelope	37.2042	36.074
2021-02-09	D1	PMMoV	23.1229	23.1103
2021-02-09	D1	Nucleocapsid	37.3087	36.1559
2021-02-09	D1	BCoV	23.6665	23.6161
2021-02-09	D1	Envelope	35.8358	36.074
2021-02-09	M	PMMoV	20.7497	20.7043
2021-02-09	M	Nucleocapsid	32.6406	32.5824
2021-02-09	M	BCoV	22.5343	22.481
2021-02-09	M	Envelope	33.9865	33.7488
2021-02-09	M	PMMoV	20.6539	20.7043
2021-02-09	M	Nucleocapsid	32.4595	32.5824
2021-02-09	M	BCoV	22.4171	22.481
2021-02-09	M	Envelope	33.1887	33.7488
2021-02-09	M	PMMoV	20.7094	20.7043
2021-02-09	M	Nucleocapsid	32.6471	32.5824
2021-02-09	M	BCoV	22.4917	22.481
2021-02-09	M	Envelope	34.0712	33.7488
2021-02-09	I(H)	PMMoV	20.9236	20.9363
2021-02-09	I(H)	Nucleocapsid	NA	NA
2021-02-09	I(H)	BCoV	22.5854	22.5928
2021-02-09	I(H)	Envelope	NA	37.5497
2021-02-09	I(H)	PMMoV	20.977	20.9363
2021-02-09	I(H)	Nucleocapsid	NA	NA
2021-02-09	I(H)	BCoV	22.5744	22.5928
2021-02-09	I(H)	Envelope	NA	37.5497
2021-02-09	I(H)	PMMoV	20.9084	20.9363
2021-02-09	I(H)	Nucleocapsid	NA	NA
2021-02-09	I(H)	BCoV	22.6187	22.5928
2021-02-09	I(H)	Envelope	37.5497	37.5497
2021-02-09	D2	PMMoV	20.6977	20.6557
2021-02-09	D2	Nucleocapsid	35.1904	35.4644
2021-02-09	D2	BCoV	23.4286	23.4469
2021-02-09	D2	Envelope	35.6332	36.0907
2021-02-09	D2	PMMoV	20.6114	20.6557
2021-02-09	D2	Nucleocapsid	34.9405	35.4644
2021-02-09	D2	BCoV	23.4229	23.4469
2021-02-09	D2	Envelope	35.1612	36.0907
2021-02-09	D2	PMMoV	20.6581	20.6557
2021-02-09	D2	Nucleocapsid	36.2622	35.4644
2021-02-09	D2	BCoV	23.4892	23.4469
2021-02-09	D2	Envelope	37.4778	36.0907
2021-02-09	Q	PMMoV	21.4978	21.4718
2021-02-09	Q	Nucleocapsid	31.5793	31.7874
2021-02-09	Q	BCoV	23.9902	23.9766
2021-02-09	Q	Envelope	31.9851	32.4148
2021-02-09	Q	PMMoV	21.4738	21.4718
2021-02-09	Q	Nucleocapsid	31.9702	31.7874
2021-02-09	Q	BCoV	23.9468	23.9766
2021-02-09	Q	Envelope	32.6377	32.4148
2021-02-09	Q	PMMoV	21.4439	21.4718
2021-02-09	Q	Nucleocapsid	31.8126	31.7874
2021-02-09	Q	BCoV	23.9928	23.9766
2021-02-09	Q	Envelope	32.6216	32.4148
2021-02-09	E1	PMMoV	20.3582	20.2006
2021-02-09	E1	Nucleocapsid	NA	35.0843
2021-02-09	E1	BCoV	24.1672	24.0516
2021-02-09	E1	Envelope	NA	35.2557
2021-02-09	E1	PMMoV	20.1103	20.2006
2021-02-09	E1	Nucleocapsid	34.7617	35.0843
2021-02-09	E1	BCoV	23.9732	24.0516
2021-02-09	E1	Envelope	35.2385	35.2557
2021-02-09	E1	PMMoV	20.1335	20.2006
2021-02-09	E1	Nucleocapsid	35.407	35.0843
2021-02-09	E1	BCoV	24.0145	24.0516
2021-02-09	E1	Envelope	35.2729	35.2557
2021-02-09	Isolation	PMMoV	20.877	21.0969
2021-02-09	Isolation	Nucleocapsid	34.0659	34.3518
2021-02-09	Isolation	BCoV	23.0816	23.277
2021-02-09	Isolation	Envelope	NA	35.8349
2021-02-09	Isolation	PMMoV	20.9609	21.0969
2021-02-09	Isolation	Nucleocapsid	34.6614	34.3518
2021-02-09	Isolation	BCoV	23.1633	23.277
2021-02-09	Isolation	Envelope	36.3354	35.8349
2021-02-09	Isolation	PMMoV	21.4527	21.0969
2021-02-09	Isolation	Nucleocapsid	34.3281	34.3518
2021-02-09	Isolation	BCoV	23.5861	23.277
2021-02-09	Isolation	Envelope	35.3344	35.8349
2021-02-09	E2(CBA)	PMMoV	21.1395	20.8956
2021-02-09	E2(CBA)	Nucleocapsid	31.1979	31.188
2021-02-09	E2(CBA)	BCoV	23.0802	22.8931
2021-02-09	E2(CBA)	Envelope	31.6297	31.7594
2021-02-09	E2(CBA)	PMMoV	20.972	20.8956
2021-02-09	E2(CBA)	Nucleocapsid	31.4103	31.188
2021-02-09	E2(CBA)	BCoV	22.9775	22.8931
2021-02-09	E2(CBA)	Envelope	31.8057	31.7594
2021-02-09	E2(CBA)	PMMoV	20.5753	20.8956
2021-02-09	E2(CBA)	Nucleocapsid	30.9559	31.188
2021-02-09	E2(CBA)	BCoV	22.6217	22.8931
2021-02-09	E2(CBA)	Envelope	31.8429	31.7594
2021-02-09	C	PMMoV	21.1615	21.2329
2021-02-09	C	Nucleocapsid	32.8691	33.3407
2021-02-09	C	BCoV	23.1538	23.1955
2021-02-09	C	Envelope	34.5629	34.7647
2021-02-09	C	PMMoV	21.2909	21.2329
2021-02-09	C	Nucleocapsid	33.2226	33.3407
2021-02-09	C	BCoV	23.2127	23.1955
2021-02-09	C	Envelope	35.173	34.7647
2021-02-09	C	PMMoV	21.2463	21.2329
2021-02-09	C	Nucleocapsid	33.9304	33.3407
2021-02-09	C	BCoV	23.2201	23.1955
2021-02-09	C	Envelope	34.5583	34.7647
2021-02-09	S	PMMoV	22.5896	22.6185
2021-02-09	S	Nucleocapsid	NA	37.9403
2021-02-09	S	BCoV	23.6911	23.7748
2021-02-09	S	Envelope	NA	NA
2021-02-09	S	PMMoV	22.6207	22.6185
2021-02-09	S	Nucleocapsid	37.9403	37.9403
2021-02-09	S	BCoV	23.7867	23.7748
2021-02-09	S	Envelope	NA	NA
2021-02-09	S	PMMoV	22.6453	22.6185
2021-02-09	S	Nucleocapsid	NA	37.9403
2021-02-09	S	BCoV	23.8465	23.7748
2021-02-09	S	Envelope	NA	NA
2021-02-09	Extraction Blank	PMMoV	26.3652	26.3337
2021-02-09	Extraction Blank	Nucleocapsid	NA	NA
2021-02-09	Extraction Blank	BCoV	29.1948	29.2257
2021-02-09	Extraction Blank	Envelope	NA	NA
2021-02-09	Extraction Blank	PMMoV	26.3549	26.3337
2021-02-09	Extraction Blank	Nucleocapsid	NA	NA
2021-02-09	Extraction Blank	BCoV	29.3495	29.2257
2021-02-09	Extraction Blank	Envelope	NA	NA
2021-02-09	Extraction Blank	PMMoV	26.2809	26.3337
2021-02-09	Extraction Blank	Nucleocapsid	NA	NA
2021-02-09	Extraction Blank	BCoV	29.1327	29.2257
2021-02-09	Extraction Blank	Envelope	NA	NA
2021-02-10	F	PMMoV	22.4144	22.4144
2021-02-10	F	Nucleocapsid	NA	NA
2021-02-10	F	BCoV	27.4735	31.3582
2021-02-10	F	Envelope	NA	NA
2021-02-10	F	PMMoV	NA	22.4144
2021-02-10	F	Nucleocapsid	NA	NA
2021-02-10	F	BCoV	35.2429	31.3582
2021-02-10	F	Envelope	NA	NA
2021-02-10	G(FEDCBA)	PMMoV	19.9828	20.2104
2021-02-10	G(FEDCBA)	Nucleocapsid	29.6659	30.1216
2021-02-10	G(FEDCBA)	BCoV	23.7154	23.975
2021-02-10	G(FEDCBA)	Envelope	30.4485	30.5401
2021-02-10	G(FEDCBA)	PMMoV	20.3673	20.2104
2021-02-10	G(FEDCBA)	Nucleocapsid	30.2764	30.1216
2021-02-10	G(FEDCBA)	BCoV	24.1697	23.975
2021-02-10	G(FEDCBA)	Envelope	30.5692	30.5401
2021-02-10	G(FEDCBA)	PMMoV	20.2811	20.2104
2021-02-10	G(FEDCBA)	Nucleocapsid	30.4224	30.1216
2021-02-10	G(FEDCBA)	BCoV	24.0401	23.975
2021-02-10	G(FEDCBA)	Envelope	30.6026	30.5401
2021-02-10	K	PMMoV	22.2028	24.7612
2021-02-10	K	Nucleocapsid	NA	NA
2021-02-10	K	BCoV	25.9476	27.182
2021-02-10	K	Envelope	38.2066	38.2066
2021-02-10	K	PMMoV	29.5938	24.7612
2021-02-10	K	Nucleocapsid	NA	NA
2021-02-10	K	BCoV	29.2019	27.182
2021-02-10	K	Envelope	NA	38.2066
2021-02-10	K	PMMoV	22.4871	24.7612
2021-02-10	K	Nucleocapsid	NA	NA
2021-02-10	K	BCoV	26.3964	27.182
2021-02-10	K	Envelope	NA	38.2066
2021-02-10	A	PMMoV	20.4174	20.069
2021-02-10	A	Nucleocapsid	36.7691	36.8191
2021-02-10	A	BCoV	25.4128	25.0657
2021-02-10	A	Envelope	34.5984	33.917
2021-02-10	A	PMMoV	20.1886	20.069
2021-02-10	A	Nucleocapsid	39.0345	36.8191
2021-02-10	A	BCoV	25.1321	25.0657
2021-02-10	A	Envelope	34.0423	33.917
2021-02-10	A	PMMoV	19.6008	20.069
2021-02-10	A	Nucleocapsid	34.6539	36.8191
2021-02-10	A	BCoV	24.6524	25.0657
2021-02-10	A	Envelope	33.1102	33.917
2021-02-10	H	PMMoV	22.1864	22.6805
2021-02-10	H	Nucleocapsid	NA	NA
2021-02-10	H	BCoV	26.6793	27.0406
2021-02-10	H	Envelope	NA	NA
2021-02-10	H	PMMoV	23.3744	22.6805
2021-02-10	H	Nucleocapsid	NA	NA
2021-02-10	H	BCoV	27.464	27.0406
2021-02-10	H	Envelope	NA	NA
2021-02-10	H	PMMoV	22.4807	22.6805
2021-02-10	H	Nucleocapsid	NA	NA
2021-02-10	H	BCoV	26.9784	27.0406
2021-02-10	H	Envelope	NA	NA
2021-02-10	L(Admin)	PMMoV	22.9029	22.7103
2021-02-10	L(Admin)	Nucleocapsid	NA	37.5056
2021-02-10	L(Admin)	BCoV	25.3576	25.2098
2021-02-10	L(Admin)	Envelope	39.11	38.1012
2021-02-10	L(Admin)	PMMoV	22.62	22.7103
2021-02-10	L(Admin)	Nucleocapsid	37.4267	37.5056
2021-02-10	L(Admin)	BCoV	25.1416	25.2098
2021-02-10	L(Admin)	Envelope	37.2296	38.1012
2021-02-10	L(Admin)	PMMoV	22.608	22.7103
2021-02-10	L(Admin)	Nucleocapsid	37.5845	37.5056
2021-02-10	L(Admin)	BCoV	25.1304	25.2098
2021-02-10	L(Admin)	Envelope	37.9641	38.1012
2021-02-10	O	PMMoV	20.476	20.612
2021-02-10	O	Nucleocapsid	37.8578	37.3773
2021-02-10	O	BCoV	25.5861	25.6049
2021-02-10	O	Envelope	36.0052	36.3449
2021-02-10	O	PMMoV	20.6505	20.612
2021-02-10	O	Nucleocapsid	36.9253	37.3773
2021-02-10	O	BCoV	25.6241	25.6049
2021-02-10	O	Envelope	NA	36.3449
2021-02-10	O	PMMoV	20.7097	20.612
2021-02-10	O	Nucleocapsid	37.3489	37.3773
2021-02-10	O	BCoV	25.6046	25.6049
2021-02-10	O	Envelope	36.6846	36.3449
2021-02-10	J	PMMoV	25.425	24.666
2021-02-10	J	Nucleocapsid	NA	NA
2021-02-10	J	BCoV	27.0404	27.0931
2021-02-10	J	Envelope	NA	NA
2021-02-10	J	PMMoV	25.5	24.666
2021-02-10	J	Nucleocapsid	NA	NA
2021-02-10	J	BCoV	27.6899	27.0931
2021-02-10	J	Envelope	NA	NA
2021-02-10	J	PMMoV	23.0731	24.666
2021-02-10	J	Nucleocapsid	NA	NA
2021-02-10	J	BCoV	26.5489	27.0931
2021-02-10	J	Envelope	NA	NA
2021-02-10	I(H)	PMMoV	29.4362	25.5487
2021-02-10	I(H)	Nucleocapsid	NA	NA
2021-02-10	I(H)	BCoV	29.567	27.7447
2021-02-10	I(H)	Envelope	NA	NA
2021-02-10	I(H)	PMMoV	23.1123	25.5487
2021-02-10	I(H)	Nucleocapsid	NA	NA
2021-02-10	I(H)	BCoV	26.6227	27.7447
2021-02-10	I(H)	Envelope	NA	NA
2021-02-10	I(H)	PMMoV	24.0975	25.5487
2021-02-10	I(H)	Nucleocapsid	NA	NA
2021-02-10	I(H)	BCoV	27.0443	27.7447
2021-02-10	I(H)	Envelope	NA	NA
2021-02-10	N	PMMoV	22.8086	22.7748
2021-02-10	N	Nucleocapsid	NA	NA
2021-02-10	N	BCoV	24.0299	24.0538
2021-02-10	N	Envelope	NA	NA
2021-02-10	N	PMMoV	22.8372	22.7748
2021-02-10	N	Nucleocapsid	NA	NA
2021-02-10	N	BCoV	24.0803	24.0538
2021-02-10	N	Envelope	NA	NA
2021-02-10	N	PMMoV	22.6788	22.7748
2021-02-10	N	Nucleocapsid	NA	NA
2021-02-10	N	BCoV	24.0513	24.0538
2021-02-10	N	Envelope	NA	NA
2021-02-10	E1	PMMoV	21.9651	21.4576
2021-02-10	E1	Nucleocapsid	NA	37.0445
2021-02-10	E1	BCoV	25.4711	24.9967
2021-02-10	E1	Envelope	NA	37.9528
2021-02-10	E1	PMMoV	20.8923	21.4576
2021-02-10	E1	Nucleocapsid	37.0445	37.0445
2021-02-10	E1	BCoV	24.3744	24.9967
2021-02-10	E1	Envelope	37.9528	37.9528
2021-02-10	E1	PMMoV	21.5154	21.4576
2021-02-10	E1	Nucleocapsid	NA	37.0445
2021-02-10	E1	BCoV	25.1445	24.9967
2021-02-10	E1	Envelope	NA	37.9528
2021-02-10	Isolation	PMMoV	22.5794	22.6728
2021-02-10	Isolation	Nucleocapsid	NA	NA
2021-02-10	Isolation	BCoV	25.751	25.7992
2021-02-10	Isolation	Envelope	NA	NA
2021-02-10	Isolation	PMMoV	22.6276	22.6728
2021-02-10	Isolation	Nucleocapsid	NA	NA
2021-02-10	Isolation	BCoV	25.778	25.7992
2021-02-10	Isolation	Envelope	NA	NA
2021-02-10	Isolation	PMMoV	22.8113	22.6728
2021-02-10	Isolation	Nucleocapsid	NA	NA
2021-02-10	Isolation	BCoV	25.8685	25.7992
2021-02-10	Isolation	Envelope	NA	NA
2021-02-10	C	PMMoV	20.3712	21.2432
2021-02-10	C	Nucleocapsid	34.2874	34.2874
2021-02-10	C	BCoV	24.3368	25.4091
2021-02-10	C	Envelope	35.2113	36.855
2021-02-10	C	PMMoV	21.8477	21.2432
2021-02-10	C	Nucleocapsid	NA	34.2874
2021-02-10	C	BCoV	26.1898	25.4091
2021-02-10	C	Envelope	NA	36.855
2021-02-10	C	PMMoV	21.5107	21.2432
2021-02-10	C	Nucleocapsid	NA	34.2874
2021-02-10	C	BCoV	25.7007	25.4091
2021-02-10	C	Envelope	38.4986	36.855
2021-02-10	Extraction Blank	PMMoV	27.7327	28.4827
2021-02-10	Extraction Blank	Nucleocapsid	NA	NA
2021-02-10	Extraction Blank	BCoV	33.7097	34.0275
2021-02-10	Extraction Blank	Envelope	NA	NA
2021-02-10	Extraction Blank	PMMoV	28.8237	28.4827
2021-02-10	Extraction Blank	Nucleocapsid	NA	NA
2021-02-10	Extraction Blank	BCoV	33.6178	34.0275
2021-02-10	Extraction Blank	Envelope	NA	NA
2021-02-10	Extraction Blank	PMMoV	28.8917	28.4827
2021-02-10	Extraction Blank	Nucleocapsid	NA	NA
2021-02-10	Extraction Blank	BCoV	34.7551	34.0275
2021-02-10	Extraction Blank	Envelope	NA	NA
2021-02-19	G(FEDCBA)	PMMoV	20.6199	20.2205
2021-02-19	G(FEDCBA)	Nucleocapsid	32.6083	32.3132
2021-02-19	G(FEDCBA)	BCoV	24.5482	24.2726
2021-02-19	G(FEDCBA)	Envelope	35.2939	34.3695
2021-02-19	G(FEDCBA)	PMMoV	20.2597	20.2205
2021-02-19	G(FEDCBA)	Nucleocapsid	33.2332	32.3132
2021-02-19	G(FEDCBA)	BCoV	24.2357	24.2726
2021-02-19	G(FEDCBA)	Envelope	33.8795	34.3695
2021-02-19	G(FEDCBA)	PMMoV	19.7819	20.2205
2021-02-19	G(FEDCBA)	Nucleocapsid	31.098	32.3132
2021-02-19	G(FEDCBA)	BCoV	24.0338	24.2726
2021-02-19	G(FEDCBA)	Envelope	33.9351	34.3695
2021-02-19	K	PMMoV	22.5415	22.4386
2021-02-19	K	Nucleocapsid	36.2182	36.6673
2021-02-19	K	BCoV	23.7704	23.6641
2021-02-19	K	Envelope	37.5407	37.5407
2021-02-19	K	PMMoV	22.4559	22.4386
2021-02-19	K	Nucleocapsid	NA	36.6673
2021-02-19	K	BCoV	23.6348	23.6641
2021-02-19	K	Envelope	NA	37.5407
2021-02-19	K	PMMoV	22.3185	22.4386
2021-02-19	K	Nucleocapsid	37.1165	36.6673
2021-02-19	K	BCoV	23.5871	23.6641
2021-02-19	K	Envelope	NA	37.5407
2021-02-19	B(A)	PMMoV	19.8944	20.0039
2021-02-19	B(A)	Nucleocapsid	33.1963	33.0022
2021-02-19	B(A)	BCoV	23.5617	23.6326
2021-02-19	B(A)	Envelope	35.6599	35.9181
2021-02-19	B(A)	PMMoV	20.0544	20.0039
2021-02-19	B(A)	Nucleocapsid	32.8455	33.0022
2021-02-19	B(A)	BCoV	23.6719	23.6326
2021-02-19	B(A)	Envelope	36.4334	35.9181
2021-02-19	B(A)	PMMoV	20.063	20.0039
2021-02-19	B(A)	Nucleocapsid	32.9647	33.0022
2021-02-19	B(A)	BCoV	23.6644	23.6326
2021-02-19	B(A)	Envelope	35.661	35.9181
2021-02-19	J	PMMoV	22.9737	22.7967
2021-02-19	J	Nucleocapsid	NA	36.8897
2021-02-19	J	BCoV	21.7429	21.611
2021-02-19	J	Envelope	NA	NA
2021-02-19	J	PMMoV	22.6453	22.7967
2021-02-19	J	Nucleocapsid	NA	36.8897
2021-02-19	J	BCoV	21.5278	21.611
2021-02-19	J	Envelope	NA	NA
2021-02-19	J	PMMoV	22.7712	22.7967
2021-02-19	J	Nucleocapsid	36.8897	36.8897
2021-02-19	J	BCoV	21.5624	21.611
2021-02-19	J	Envelope	NA	NA
2021-02-19	O	PMMoV	19.9349	19.7591
2021-02-19	O	Nucleocapsid	33.9804	33.7632
2021-02-19	O	BCoV	24.6232	24.4662
2021-02-19	O	Envelope	35.7644	36.0816
2021-02-19	O	PMMoV	19.8918	19.7591
2021-02-19	O	Nucleocapsid	33.7565	33.7632
2021-02-19	O	BCoV	24.5071	24.4662
2021-02-19	O	Envelope	36.1756	36.0816
2021-02-19	O	PMMoV	19.4506	19.7591
2021-02-19	O	Nucleocapsid	33.5527	33.7632
2021-02-19	O	BCoV	24.2683	24.4662
2021-02-19	O	Envelope	36.3047	36.0816
2021-02-19	D1	PMMoV	24.3045	24.2589
2021-02-19	D1	Nucleocapsid	NA	NA
2021-02-19	D1	BCoV	23.5111	23.4676
2021-02-19	D1	Envelope	NA	NA
2021-02-19	D1	PMMoV	24.1832	24.2589
2021-02-19	D1	Nucleocapsid	NA	NA
2021-02-19	D1	BCoV	23.381	23.4676
2021-02-19	D1	Envelope	NA	NA
2021-02-19	D1	PMMoV	24.289	24.2589
2021-02-19	D1	Nucleocapsid	NA	NA
2021-02-19	D1	BCoV	23.5108	23.4676
2021-02-19	D1	Envelope	NA	NA
2021-02-19	D2	PMMoV	22.7908	22.829
2021-02-19	D2	Nucleocapsid	NA	37.3723
2021-02-19	D2	BCoV	24.2481	24.2127
2021-02-19	D2	Envelope	NA	37.633
2021-02-19	D2	PMMoV	22.8544	22.829
2021-02-19	D2	Nucleocapsid	37.3723	37.3723
2021-02-19	D2	BCoV	24.268	24.2127
2021-02-19	D2	Envelope	37.6194	37.633
2021-02-19	D2	PMMoV	22.8416	22.829
2021-02-19	D2	Nucleocapsid	NA	37.3723
2021-02-19	D2	BCoV	24.1219	24.2127
2021-02-19	D2	Envelope	37.6466	37.633
2021-02-19	Q	PMMoV	22.0007	21.7515
2021-02-19	Q	Nucleocapsid	NA	35.8723
2021-02-19	Q	BCoV	24.567	24.364
2021-02-19	Q	Envelope	NA	37.3488
2021-02-19	Q	PMMoV	21.6179	21.7515
2021-02-19	Q	Nucleocapsid	35.8723	35.8723
2021-02-19	Q	BCoV	24.2335	24.364
2021-02-19	Q	Envelope	37.3488	37.3488
2021-02-19	Q	PMMoV	21.636	21.7515
2021-02-19	Q	Nucleocapsid	NA	35.8723
2021-02-19	Q	BCoV	24.2915	24.364
2021-02-19	Q	Envelope	NA	37.3488
2021-02-19	E1	PMMoV	22.7267	22.6825
2021-02-19	E1	Nucleocapsid	35.9998	36.4299
2021-02-19	E1	BCoV	24.5423	24.4098
2021-02-19	E1	Envelope	37.6412	37.7576
2021-02-19	E1	PMMoV	22.6421	22.6825
2021-02-19	E1	Nucleocapsid	NA	36.4299
2021-02-19	E1	BCoV	24.3723	24.4098
2021-02-19	E1	Envelope	NA	37.7576
2021-02-19	E1	PMMoV	22.6786	22.6825
2021-02-19	E1	Nucleocapsid	36.8601	36.4299
2021-02-19	E1	BCoV	24.3149	24.4098
2021-02-19	E1	Envelope	37.874	37.7576
2021-02-19	Isolation	PMMoV	22.174	21.9415
2021-02-19	Isolation	Nucleocapsid	25.6851	25.3197
2021-02-19	Isolation	BCoV	24.3495	24.1413
2021-02-19	Isolation	Envelope	26.8743	26.6204
2021-02-19	Isolation	PMMoV	21.8692	21.9415
2021-02-19	Isolation	Nucleocapsid	25.127	25.3197
2021-02-19	Isolation	BCoV	24.013	24.1413
2021-02-19	Isolation	Envelope	26.4341	26.6204
2021-02-19	Isolation	PMMoV	21.7812	21.9415
2021-02-19	Isolation	Nucleocapsid	25.1471	25.3197
2021-02-19	Isolation	BCoV	24.0615	24.1413
2021-02-19	Isolation	Envelope	26.5529	26.6204
2021-02-19	E2(CBA)	PMMoV	22.774	22.5606
2021-02-19	E2(CBA)	Nucleocapsid	34.7829	34.8447
2021-02-19	E2(CBA)	BCoV	25.3094	25.1096
2021-02-19	E2(CBA)	Envelope	37.5642	36.5852
2021-02-19	E2(CBA)	PMMoV	22.3959	22.5606
2021-02-19	E2(CBA)	Nucleocapsid	35.4944	34.8447
2021-02-19	E2(CBA)	BCoV	24.9017	25.1096
2021-02-19	E2(CBA)	Envelope	35.666	36.5852
2021-02-19	E2(CBA)	PMMoV	22.5119	22.5606
2021-02-19	E2(CBA)	Nucleocapsid	34.2568	34.8447
2021-02-19	E2(CBA)	BCoV	25.1178	25.1096
2021-02-19	E2(CBA)	Envelope	36.5255	36.5852
2021-02-19	C	PMMoV	23.0026	23.1341
2021-02-19	C	Nucleocapsid	32.8199	32.7722
2021-02-19	C	BCoV	24.0429	24.1486
2021-02-19	C	Envelope	35.5525	35.8605
2021-02-19	C	PMMoV	23.0602	23.1341
2021-02-19	C	Nucleocapsid	32.4236	32.7722
2021-02-19	C	BCoV	24.1453	24.1486
2021-02-19	C	Envelope	36.0807	35.8605
2021-02-19	C	PMMoV	23.3393	23.1341
2021-02-19	C	Nucleocapsid	33.073	32.7722
2021-02-19	C	BCoV	24.2577	24.1486
2021-02-19	C	Envelope	35.9484	35.8605
2021-02-19	S	PMMoV	21.9411	21.7535
2021-02-19	S	Nucleocapsid	38.1033	37.1651
2021-02-19	S	BCoV	24.7746	24.6276
2021-02-19	S	Envelope	38	38
2021-02-19	S	PMMoV	21.6816	21.7535
2021-02-19	S	Nucleocapsid	36.2268	37.1651
2021-02-19	S	BCoV	24.5791	24.6276
2021-02-19	S	Envelope	NA	38
2021-02-19	S	PMMoV	21.6379	21.7535
2021-02-19	S	Nucleocapsid	NA	37.1651
2021-02-19	S	BCoV	24.5291	24.6276
2021-02-19	S	Envelope	NA	38
2021-02-19	Extraction Blank	PMMoV	25.1467	25.1522
2021-02-19	Extraction Blank	Nucleocapsid	37.3959	36.9047
2021-02-19	Extraction Blank	BCoV	25.1833	25.2191
2021-02-19	Extraction Blank	Envelope	NA	NA
2021-02-19	Extraction Blank	PMMoV	25.2299	25.1522
2021-02-19	Extraction Blank	Nucleocapsid	36.4135	36.9047
2021-02-19	Extraction Blank	BCoV	25.3994	25.2191
2021-02-19	Extraction Blank	Envelope	NA	NA
2021-02-19	Extraction Blank	PMMoV	25.0802	25.1522
2021-02-19	Extraction Blank	Nucleocapsid	NA	36.9047
2021-02-19	Extraction Blank	BCoV	25.0746	25.2191
2021-02-19	Extraction Blank	Envelope	NA	NA
2021-02-20	R	PMMoV	23.8025	23.0074
2021-02-20	R	Nucleocapsid	NA	36.0255
2021-02-20	R	BCoV	25.8636	25.5825
2021-02-20	R	Envelope	37.8669	36.2278
2021-02-20	R	PMMoV	22.4693	23.0074
2021-02-20	R	Nucleocapsid	34.9352	36.0255
2021-02-20	R	BCoV	25.3786	25.5825
2021-02-20	R	Envelope	35.3966	36.2278
2021-02-20	R	PMMoV	22.7504	23.0074
2021-02-20	R	Nucleocapsid	37.1158	36.0255
2021-02-20	R	BCoV	25.5053	25.5825
2021-02-20	R	Envelope	35.4198	36.2278
2021-02-20	P	PMMoV	21.1391	21.175
2021-02-20	P	Nucleocapsid	38.8671	38.3127
2021-02-20	P	BCoV	24.5187	24.4948
2021-02-20	P	Envelope	37.8431	37.598
2021-02-20	P	PMMoV	21.2473	21.175
2021-02-20	P	Nucleocapsid	37.4801	38.3127
2021-02-20	P	BCoV	24.5607	24.4948
2021-02-20	P	Envelope	37.9565	37.598
2021-02-20	P	PMMoV	21.1388	21.175
2021-02-20	P	Nucleocapsid	38.591	38.3127
2021-02-20	P	BCoV	24.405	24.4948
2021-02-20	P	Envelope	36.9945	37.598
2021-02-20	F	PMMoV	27.7442	27.9216
2021-02-20	F	Nucleocapsid	NA	NA
2021-02-20	F	BCoV	31.104	31.1
2021-02-20	F	Envelope	NA	NA
2021-02-20	F	PMMoV	27.6218	27.9216
2021-02-20	F	Nucleocapsid	NA	NA
2021-02-20	F	BCoV	30.8988	31.1
2021-02-20	F	Envelope	NA	NA
2021-02-20	F	PMMoV	28.3988	27.9216
2021-02-20	F	Nucleocapsid	NA	NA
2021-02-20	F	BCoV	31.2971	31.1
2021-02-20	F	Envelope	NA	NA
2021-02-20	G(FEDCBA)	PMMoV	22.6174	22.5304
2021-02-20	G(FEDCBA)	Nucleocapsid	NA	39.6314
2021-02-20	G(FEDCBA)	BCoV	26.1701	26.1774
2021-02-20	G(FEDCBA)	Envelope	38.665	38.9783
2021-02-20	G(FEDCBA)	PMMoV	22.3128	22.5304
2021-02-20	G(FEDCBA)	Nucleocapsid	39.6314	39.6314
2021-02-20	G(FEDCBA)	BCoV	26.1339	26.1774
2021-02-20	G(FEDCBA)	Envelope	NA	38.9783
2021-02-20	G(FEDCBA)	PMMoV	22.6609	22.5304
2021-02-20	G(FEDCBA)	Nucleocapsid	NA	39.6314
2021-02-20	G(FEDCBA)	BCoV	26.2283	26.1774
2021-02-20	G(FEDCBA)	Envelope	39.2916	38.9783
2021-02-20	K	PMMoV	25.8613	25.6139
2021-02-20	K	Nucleocapsid	NA	NA
2021-02-20	K	BCoV	28.6923	28.5785
2021-02-20	K	Envelope	NA	39.9116
2021-02-20	K	PMMoV	25.4494	25.6139
2021-02-20	K	Nucleocapsid	NA	NA
2021-02-20	K	BCoV	28.5016	28.5785
2021-02-20	K	Envelope	39.9116	39.9116
2021-02-20	K	PMMoV	25.531	25.6139
2021-02-20	K	Nucleocapsid	NA	NA
2021-02-20	K	BCoV	28.5417	28.5785
2021-02-20	K	Envelope	NA	39.9116
2021-02-20	B(A)	PMMoV	26.1923	26.5943
2021-02-20	B(A)	Nucleocapsid	NA	NA
2021-02-20	B(A)	BCoV	27.3031	27.5434
2021-02-20	B(A)	Envelope	NA	NA
2021-02-20	B(A)	PMMoV	26.4345	26.5943
2021-02-20	B(A)	Nucleocapsid	NA	NA
2021-02-20	B(A)	BCoV	27.6105	27.5434
2021-02-20	B(A)	Envelope	NA	NA
2021-02-20	B(A)	PMMoV	27.1562	26.5943
2021-02-20	B(A)	Nucleocapsid	NA	NA
2021-02-20	B(A)	BCoV	27.7166	27.5434
2021-02-20	B(A)	Envelope	NA	NA
2021-02-20	A	PMMoV	22.1751	22.1205
2021-02-20	A	Nucleocapsid	NA	NA
2021-02-20	A	BCoV	27.2026	27.0555
2021-02-20	A	Envelope	39.5234	39.5234
2021-02-20	A	PMMoV	22.6799	22.1205
2021-02-20	A	Nucleocapsid	NA	NA
2021-02-20	A	BCoV	27.2973	27.0555
2021-02-20	A	Envelope	NA	39.5234
2021-02-20	A	PMMoV	21.5065	22.1205
2021-02-20	A	Nucleocapsid	NA	NA
2021-02-20	A	BCoV	26.6667	27.0555
2021-02-20	A	Envelope	NA	39.5234
2021-02-20	L(Admin)	PMMoV	25.3128	25.574
2021-02-20	L(Admin)	Nucleocapsid	NA	NA
2021-02-20	L(Admin)	BCoV	27.9512	27.9719
2021-02-20	L(Admin)	Envelope	NA	NA
2021-02-20	L(Admin)	PMMoV	25.2709	25.574
2021-02-20	L(Admin)	Nucleocapsid	NA	NA
2021-02-20	L(Admin)	BCoV	27.7876	27.9719
2021-02-20	L(Admin)	Envelope	NA	NA
2021-02-20	L(Admin)	PMMoV	26.1384	25.574
2021-02-20	L(Admin)	Nucleocapsid	NA	NA
2021-02-20	L(Admin)	BCoV	28.177	27.9719
2021-02-20	L(Admin)	Envelope	NA	NA
2021-02-20	O	PMMoV	26.1714	26.1355
2021-02-20	O	Nucleocapsid	NA	NA
2021-02-20	O	BCoV	26.6152	26.4488
2021-02-20	O	Envelope	NA	NA
2021-02-20	O	PMMoV	26.8581	26.1355
2021-02-20	O	Nucleocapsid	NA	NA
2021-02-20	O	BCoV	26.6381	26.4488
2021-02-20	O	Envelope	NA	NA
2021-02-20	O	PMMoV	25.377	26.1355
2021-02-20	O	Nucleocapsid	NA	NA
2021-02-20	O	BCoV	26.0933	26.4488
2021-02-20	O	Envelope	NA	NA
2021-02-20	D1	PMMoV	27.4001	27.9448
2021-02-20	D1	Nucleocapsid	NA	NA
2021-02-20	D1	BCoV	29.5818	29.836
2021-02-20	D1	Envelope	NA	NA
2021-02-20	D1	PMMoV	27.682	27.9448
2021-02-20	D1	Nucleocapsid	NA	NA
2021-02-20	D1	BCoV	29.9065	29.836
2021-02-20	D1	Envelope	NA	NA
2021-02-20	D1	PMMoV	28.7524	27.9448
2021-02-20	D1	Nucleocapsid	NA	NA
2021-02-20	D1	BCoV	30.0198	29.836
2021-02-20	D1	Envelope	NA	NA
2021-02-20	I(H)	PMMoV	24.3329	24.3092
2021-02-20	I(H)	Nucleocapsid	NA	NA
2021-02-20	I(H)	BCoV	26.9377	26.9401
2021-02-20	I(H)	Envelope	NA	NA
2021-02-20	I(H)	PMMoV	24.1722	24.3092
2021-02-20	I(H)	Nucleocapsid	NA	NA
2021-02-20	I(H)	BCoV	26.7848	26.9401
2021-02-20	I(H)	Envelope	NA	NA
2021-02-20	I(H)	PMMoV	24.4226	24.3092
2021-02-20	I(H)	Nucleocapsid	NA	NA
2021-02-20	I(H)	BCoV	27.0976	26.9401
2021-02-20	I(H)	Envelope	NA	NA
2021-02-20	D2	PMMoV	27.663	27.1856
2021-02-20	D2	Nucleocapsid	NA	NA
2021-02-20	D2	BCoV	29.9849	29.7294
2021-02-20	D2	Envelope	NA	NA
2021-02-20	D2	PMMoV	26.8619	27.1856
2021-02-20	D2	Nucleocapsid	NA	NA
2021-02-20	D2	BCoV	29.4684	29.7294
2021-02-20	D2	Envelope	NA	NA
2021-02-20	D2	PMMoV	27.032	27.1856
2021-02-20	D2	Nucleocapsid	NA	NA
2021-02-20	D2	BCoV	29.735	29.7294
2021-02-20	D2	Envelope	NA	NA
2021-02-20	N	PMMoV	20.8364	20.8366
2021-02-20	N	Nucleocapsid	29.2051	29.4278
2021-02-20	N	BCoV	24.8365	24.7283
2021-02-20	N	Envelope	28.8427	29.1149
2021-02-20	N	PMMoV	20.9943	20.8366
2021-02-20	N	Nucleocapsid	29.8351	29.4278
2021-02-20	N	BCoV	24.7652	24.7283
2021-02-20	N	Envelope	29.4829	29.1149
2021-02-20	N	PMMoV	20.6791	20.8366
2021-02-20	N	Nucleocapsid	29.2433	29.4278
2021-02-20	N	BCoV	24.5832	24.7283
2021-02-20	N	Envelope	29.0191	29.1149
2021-02-20	Q	PMMoV	24.136	23.5555
2021-02-20	Q	Nucleocapsid	32.6	32.024
2021-02-20	Q	BCoV	27.6488	27.162
2021-02-20	Q	Envelope	31.3317	31.2497
2021-02-20	Q	PMMoV	23.1391	23.5555
2021-02-20	Q	Nucleocapsid	31.7623	32.024
2021-02-20	Q	BCoV	26.8518	27.162
2021-02-20	Q	Envelope	31.1058	31.2497
2021-02-20	Q	PMMoV	23.3915	23.5555
2021-02-20	Q	Nucleocapsid	31.7097	32.024
2021-02-20	Q	BCoV	26.9855	27.162
2021-02-20	Q	Envelope	31.3114	31.2497
2021-02-20	E1	PMMoV	29.2927	28.3213
2021-02-20	E1	Nucleocapsid	NA	NA
2021-02-20	E1	BCoV	31.4592	30.7662
2021-02-20	E1	Envelope	NA	34.4448
2021-02-20	E1	PMMoV	28.6575	28.3213
2021-02-20	E1	Nucleocapsid	NA	NA
2021-02-20	E1	BCoV	30.9343	30.7662
2021-02-20	E1	Envelope	37.3975	34.4448
2021-02-20	E1	PMMoV	27.0137	28.3213
2021-02-20	E1	Nucleocapsid	NA	NA
2021-02-20	E1	BCoV	29.905	30.7662
2021-02-20	E1	Envelope	31.4921	34.4448
2021-02-20	Isolation	PMMoV	21.9482	22.1387
2021-02-20	Isolation	Nucleocapsid	35.0321	35.8459
2021-02-20	Isolation	BCoV	24.5731	24.6889
2021-02-20	Isolation	Envelope	35.2764	36.3455
2021-02-20	Isolation	PMMoV	22.3022	22.1387
2021-02-20	Isolation	Nucleocapsid	36.5751	35.8459
2021-02-20	Isolation	BCoV	24.7807	24.6889
2021-02-20	Isolation	Envelope	36.7744	36.3455
2021-02-20	Isolation	PMMoV	22.1656	22.1387
2021-02-20	Isolation	Nucleocapsid	35.9304	35.8459
2021-02-20	Isolation	BCoV	24.7131	24.6889
2021-02-20	Isolation	Envelope	36.9858	36.3455
2021-02-20	E2(CBA)	PMMoV	23.9175	24.0042
2021-02-20	E2(CBA)	Nucleocapsid	NA	NA
2021-02-20	E2(CBA)	BCoV	26.9467	27.1001
2021-02-20	E2(CBA)	Envelope	36.7948	38.0168
2021-02-20	E2(CBA)	PMMoV	24.2259	24.0042
2021-02-20	E2(CBA)	Nucleocapsid	NA	NA
2021-02-20	E2(CBA)	BCoV	27.3266	27.1001
2021-02-20	E2(CBA)	Envelope	37.5843	38.0168
2021-02-20	E2(CBA)	PMMoV	23.8692	24.0042
2021-02-20	E2(CBA)	Nucleocapsid	NA	NA
2021-02-20	E2(CBA)	BCoV	27.0271	27.1001
2021-02-20	E2(CBA)	Envelope	39.6712	38.0168
2021-02-20	C	PMMoV	20.2134	20.0894
2021-02-20	C	Nucleocapsid	NA	39.0112
2021-02-20	C	BCoV	26.3763	26.33
2021-02-20	C	Envelope	NA	NA
2021-02-20	C	PMMoV	20.0715	20.0894
2021-02-20	C	Nucleocapsid	NA	39.0112
2021-02-20	C	BCoV	26.2827	26.33
2021-02-20	C	Envelope	NA	NA
2021-02-20	C	PMMoV	19.9834	20.0894
2021-02-20	C	Nucleocapsid	39.0112	39.0112
2021-02-20	C	BCoV	26.3309	26.33
2021-02-20	C	Envelope	NA	NA
2021-02-20	S	PMMoV	25.4937	25.1905
2021-02-20	S	Nucleocapsid	35.7183	34.9831
2021-02-20	S	BCoV	29.0596	28.9067
2021-02-20	S	Envelope	33.1801	33.0479
2021-02-20	S	PMMoV	24.9766	25.1905
2021-02-20	S	Nucleocapsid	34.8144	34.9831
2021-02-20	S	BCoV	28.7982	28.9067
2021-02-20	S	Envelope	33.1018	33.0479
2021-02-20	S	PMMoV	25.1012	25.1905
2021-02-20	S	Nucleocapsid	34.4168	34.9831
2021-02-20	S	BCoV	28.8623	28.9067
2021-02-20	S	Envelope	32.8616	33.0479
2021-02-20	Extraction Blank	PMMoV	32.2701	32.1126
2021-02-20	Extraction Blank	Nucleocapsid	NA	NA
2021-02-20	Extraction Blank	BCoV	33.0209	32.8676
2021-02-20	Extraction Blank	Envelope	NA	NA
2021-02-20	Extraction Blank	PMMoV	31.9639	32.1126
2021-02-20	Extraction Blank	Nucleocapsid	NA	NA
2021-02-20	Extraction Blank	BCoV	32.7241	32.8676
2021-02-20	Extraction Blank	Envelope	NA	NA
2021-02-20	Extraction Blank	PMMoV	32.1038	32.1126
2021-02-20	Extraction Blank	Nucleocapsid	NA	NA
2021-02-20	Extraction Blank	BCoV	32.8577	32.8676
2021-02-20	Extraction Blank	Envelope	NA	NA
2021-02-21	R	PMMoV	22.6203	22.2581
2021-02-21	R	Nucleocapsid	NA	35.2919
2021-02-21	R	BCoV	24.088	23.9888
2021-02-21	R	Envelope	36.2276	35.0735
2021-02-21	R	PMMoV	22.2049	22.2581
2021-02-21	R	Nucleocapsid	35.2142	35.2919
2021-02-21	R	BCoV	23.9916	23.9888
2021-02-21	R	Envelope	34.9544	35.0735
2021-02-21	R	PMMoV	21.9491	22.2581
2021-02-21	R	Nucleocapsid	35.3696	35.2919
2021-02-21	R	BCoV	23.8867	23.9888
2021-02-21	R	Envelope	34.0385	35.0735
2021-02-21	P	PMMoV	20.5045	20.525
2021-02-21	P	Nucleocapsid	33.406	33.1869
2021-02-21	P	BCoV	24.0964	24.0664
2021-02-21	P	Envelope	33.5917	33.031
2021-02-21	P	PMMoV	20.5352	20.525
2021-02-21	P	Nucleocapsid	33.111	33.1869
2021-02-21	P	BCoV	24.0642	24.0664
2021-02-21	P	Envelope	32.7811	33.031
2021-02-21	P	PMMoV	20.5354	20.525
2021-02-21	P	Nucleocapsid	33.0438	33.1869
2021-02-21	P	BCoV	24.0386	24.0664
2021-02-21	P	Envelope	32.7203	33.031
2021-02-21	F	PMMoV	21.7584	21.9238
2021-02-21	F	Nucleocapsid	39.2669	38.0289
2021-02-21	F	BCoV	26.175	26.2731
2021-02-21	F	Envelope	36.9786	36.4634
2021-02-21	F	PMMoV	21.9524	21.9238
2021-02-21	F	Nucleocapsid	36.6394	38.0289
2021-02-21	F	BCoV	26.304	26.2731
2021-02-21	F	Envelope	36.4013	36.4634
2021-02-21	F	PMMoV	22.0607	21.9238
2021-02-21	F	Nucleocapsid	38.1805	38.0289
2021-02-21	F	BCoV	26.3404	26.2731
2021-02-21	F	Envelope	36.0102	36.4634
2021-02-21	G(FEDCBA)	PMMoV	21.7755	21.7142
2021-02-21	G(FEDCBA)	Nucleocapsid	35.299	33.4401
2021-02-21	G(FEDCBA)	BCoV	23.8808	23.7813
2021-02-21	G(FEDCBA)	Envelope	32.7344	32.3284
2021-02-21	G(FEDCBA)	PMMoV	21.8272	21.7142
2021-02-21	G(FEDCBA)	Nucleocapsid	32.8375	33.4401
2021-02-21	G(FEDCBA)	BCoV	23.7204	23.7813
2021-02-21	G(FEDCBA)	Envelope	32.2809	32.3284
2021-02-21	G(FEDCBA)	PMMoV	21.5397	21.7142
2021-02-21	G(FEDCBA)	Nucleocapsid	32.1837	33.4401
2021-02-21	G(FEDCBA)	BCoV	23.7425	23.7813
2021-02-21	G(FEDCBA)	Envelope	31.97	32.3284
2021-02-21	K	PMMoV	21.3319	21.3951
2021-02-21	K	Nucleocapsid	34.4546	34.6603
2021-02-21	K	BCoV	24.3391	24.2644
2021-02-21	K	Envelope	34.1859	34.5766
2021-02-21	K	PMMoV	21.7423	21.3951
2021-02-21	K	Nucleocapsid	35.1644	34.6603
2021-02-21	K	BCoV	24.4464	24.2644
2021-02-21	K	Envelope	35.2083	34.5766
2021-02-21	K	PMMoV	21.1112	21.3951
2021-02-21	K	Nucleocapsid	34.3618	34.6603
2021-02-21	K	BCoV	24.0078	24.2644
2021-02-21	K	Envelope	34.3356	34.5766
2021-02-21	B(A)	PMMoV	21.4733	21.3075
2021-02-21	B(A)	Nucleocapsid	37.3931	37.4494
2021-02-21	B(A)	BCoV	23.5772	23.4136
2021-02-21	B(A)	Envelope	NA	36.7889
2021-02-21	B(A)	PMMoV	21.2008	21.3075
2021-02-21	B(A)	Nucleocapsid	NA	37.4494
2021-02-21	B(A)	BCoV	23.3247	23.4136
2021-02-21	B(A)	Envelope	NA	36.7889
2021-02-21	B(A)	PMMoV	21.2484	21.3075
2021-02-21	B(A)	Nucleocapsid	37.5056	37.4494
2021-02-21	B(A)	BCoV	23.3388	23.4136
2021-02-21	B(A)	Envelope	36.7889	36.7889
2021-02-21	A	PMMoV	23.0709	22.4896
2021-02-21	A	Nucleocapsid	NA	38.0316
2021-02-21	A	BCoV	24.6505	24.1148
2021-02-21	A	Envelope	38	38
2021-02-21	A	PMMoV	22.6677	22.4896
2021-02-21	A	Nucleocapsid	38.0316	38.0316
2021-02-21	A	BCoV	24.1921	24.1148
2021-02-21	A	Envelope	NA	38
2021-02-21	A	PMMoV	21.73	22.4896
2021-02-21	A	Nucleocapsid	NA	38.0316
2021-02-21	A	BCoV	23.5019	24.1148
2021-02-21	A	Envelope	NA	38
2021-02-21	H	PMMoV	20.8462	21.0119
2021-02-21	H	Nucleocapsid	32.5611	33.2757
2021-02-21	H	BCoV	24.1897	24.3244
2021-02-21	H	Envelope	32.412	32.7939
2021-02-21	H	PMMoV	20.9832	21.0119
2021-02-21	H	Nucleocapsid	33.5106	33.2757
2021-02-21	H	BCoV	24.3759	24.3244
2021-02-21	H	Envelope	33.2547	32.7939
2021-02-21	H	PMMoV	21.2063	21.0119
2021-02-21	H	Nucleocapsid	33.7554	33.2757
2021-02-21	H	BCoV	24.4075	24.3244
2021-02-21	H	Envelope	32.7151	32.7939
2021-02-21	O	PMMoV	20.3582	23.2259
2021-02-21	O	Nucleocapsid	NA	NA
2021-02-21	O	BCoV	24.0091	28.3498
2021-02-21	O	Envelope	NA	NA
2021-02-21	O	PMMoV	20.9095	23.2259
2021-02-21	O	Nucleocapsid	NA	NA
2021-02-21	O	BCoV	24.3404	28.3498
2021-02-21	O	Envelope	NA	NA
2021-02-21	O	PMMoV	28.4101	23.2259
2021-02-21	O	Nucleocapsid	NA	NA
2021-02-21	O	BCoV	36.6999	28.3498
2021-02-21	O	Envelope	NA	NA
2021-02-21	J	PMMoV	22.3711	22.2419
2021-02-21	J	Nucleocapsid	35.099	34.5125
2021-02-21	J	BCoV	24.6237	24.4069
2021-02-21	J	Envelope	34.6346	34.2031
2021-02-21	J	PMMoV	22.3038	22.2419
2021-02-21	J	Nucleocapsid	34.471	34.5125
2021-02-21	J	BCoV	24.5024	24.4069
2021-02-21	J	Envelope	34.417	34.2031
2021-02-21	J	PMMoV	22.0508	22.2419
2021-02-21	J	Nucleocapsid	33.9675	34.5125
2021-02-21	J	BCoV	24.0947	24.4069
2021-02-21	J	Envelope	33.5576	34.2031
2021-02-21	D1	PMMoV	22.7428	22.8368
2021-02-21	D1	Nucleocapsid	NA	37.8631
2021-02-21	D1	BCoV	23.7211	23.7941
2021-02-21	D1	Envelope	NA	NA
2021-02-21	D1	PMMoV	22.957	22.8368
2021-02-21	D1	Nucleocapsid	NA	37.8631
2021-02-21	D1	BCoV	23.869	23.7941
2021-02-21	D1	Envelope	NA	NA
2021-02-21	D1	PMMoV	22.8106	22.8368
2021-02-21	D1	Nucleocapsid	37.8631	37.8631
2021-02-21	D1	BCoV	23.7921	23.7941
2021-02-21	D1	Envelope	NA	NA
2021-02-21	M	PMMoV	21.4338	21.4086
2021-02-21	M	Nucleocapsid	34.559	34.7969
2021-02-21	M	BCoV	24.1848	24.2213
2021-02-21	M	Envelope	34.656	34.6742
2021-02-21	M	PMMoV	21.4939	21.4086
2021-02-21	M	Nucleocapsid	34.2364	34.7969
2021-02-21	M	BCoV	23.9702	24.2213
2021-02-21	M	Envelope	35.0811	34.6742
2021-02-21	M	PMMoV	21.2981	21.4086
2021-02-21	M	Nucleocapsid	35.5954	34.7969
2021-02-21	M	BCoV	24.509	24.2213
2021-02-21	M	Envelope	34.2855	34.6742
2021-02-21	I(H)	PMMoV	21.8624	21.7914
2021-02-21	I(H)	Nucleocapsid	34.4929	34.3193
2021-02-21	I(H)	BCoV	24.4303	24.3709
2021-02-21	I(H)	Envelope	34.0412	34.3344
2021-02-21	I(H)	PMMoV	21.7837	21.7914
2021-02-21	I(H)	Nucleocapsid	34.1978	34.3193
2021-02-21	I(H)	BCoV	24.3764	24.3709
2021-02-21	I(H)	Envelope	34.3802	34.3344
2021-02-21	I(H)	PMMoV	21.7282	21.7914
2021-02-21	I(H)	Nucleocapsid	34.2672	34.3193
2021-02-21	I(H)	BCoV	24.3061	24.3709
2021-02-21	I(H)	Envelope	34.5818	34.3344
2021-02-21	D2	PMMoV	23.1737	23.3336
2021-02-21	D2	Nucleocapsid	30.8824	31.1241
2021-02-21	D2	BCoV	23.8955	23.9957
2021-02-21	D2	Envelope	30.673	30.7352
2021-02-21	D2	PMMoV	23.4985	23.3336
2021-02-21	D2	Nucleocapsid	31.3101	31.1241
2021-02-21	D2	BCoV	24.1475	23.9957
2021-02-21	D2	Envelope	30.8908	30.7352
2021-02-21	D2	PMMoV	23.3284	23.3336
2021-02-21	D2	Nucleocapsid	31.18	31.1241
2021-02-21	D2	BCoV	23.9442	23.9957
2021-02-21	D2	Envelope	30.6418	30.7352
2021-02-21	N	PMMoV	25.264	25.2902
2021-02-21	N	Nucleocapsid	NA	NA
2021-02-21	N	BCoV	24.9395	24.998
2021-02-21	N	Envelope	NA	NA
2021-02-21	N	PMMoV	25.2419	25.2902
2021-02-21	N	Nucleocapsid	NA	NA
2021-02-21	N	BCoV	24.8731	24.998
2021-02-21	N	Envelope	NA	NA
2021-02-21	N	PMMoV	25.3646	25.2902
2021-02-21	N	Nucleocapsid	NA	NA
2021-02-21	N	BCoV	25.1813	24.998
2021-02-21	N	Envelope	NA	NA
2021-02-21	Q	PMMoV	21.9837	21.6917
2021-02-21	Q	Nucleocapsid	36.5846	36.4967
2021-02-21	Q	BCoV	24.7956	24.5736
2021-02-21	Q	Envelope	36.7333	36.2105
2021-02-21	Q	PMMoV	21.617	21.6917
2021-02-21	Q	Nucleocapsid	37.291	36.4967
2021-02-21	Q	BCoV	24.6159	24.5736
2021-02-21	Q	Envelope	35.8822	36.2105
2021-02-21	Q	PMMoV	21.4745	21.6917
2021-02-21	Q	Nucleocapsid	35.6145	36.4967
2021-02-21	Q	BCoV	24.3093	24.5736
2021-02-21	Q	Envelope	36.0159	36.2105
2021-02-21	E1	PMMoV	21.0493	20.9323
2021-02-21	E1	Nucleocapsid	30.6148	30.6516
2021-02-21	E1	BCoV	25.0258	24.8044
2021-02-21	E1	Envelope	30.1697	30.0207
2021-02-21	E1	PMMoV	20.842	20.9323
2021-02-21	E1	Nucleocapsid	30.4443	30.6516
2021-02-21	E1	BCoV	24.682	24.8044
2021-02-21	E1	Envelope	29.9294	30.0207
2021-02-21	E1	PMMoV	20.9056	20.9323
2021-02-21	E1	Nucleocapsid	30.8956	30.6516
2021-02-21	E1	BCoV	24.7053	24.8044
2021-02-21	E1	Envelope	29.963	30.0207
2021-02-21	Isolation	PMMoV	20.6569	20.509
2021-02-21	Isolation	Nucleocapsid	27.9787	27.8437
2021-02-21	Isolation	BCoV	25.0822	24.8909
2021-02-21	Isolation	Envelope	27.4566	27.4017
2021-02-21	Isolation	PMMoV	20.4254	20.509
2021-02-21	Isolation	Nucleocapsid	27.789	27.8437
2021-02-21	Isolation	BCoV	24.7924	24.8909
2021-02-21	Isolation	Envelope	27.3956	27.4017
2021-02-21	Isolation	PMMoV	20.4448	20.509
2021-02-21	Isolation	Nucleocapsid	27.7634	27.8437
2021-02-21	Isolation	BCoV	24.7982	24.8909
2021-02-21	Isolation	Envelope	27.3529	27.4017
2021-02-21	E2(CBA)	PMMoV	21.168	21.2813
2021-02-21	E2(CBA)	Nucleocapsid	34.3737	34.2411
2021-02-21	E2(CBA)	BCoV	23.7187	23.7713
2021-02-21	E2(CBA)	Envelope	33.6464	34.2555
2021-02-21	E2(CBA)	PMMoV	21.5893	21.2813
2021-02-21	E2(CBA)	Nucleocapsid	34.0832	34.2411
2021-02-21	E2(CBA)	BCoV	23.9833	23.7713
2021-02-21	E2(CBA)	Envelope	33.8622	34.2555
2021-02-21	E2(CBA)	PMMoV	21.0867	21.2813
2021-02-21	E2(CBA)	Nucleocapsid	34.2665	34.2411
2021-02-21	E2(CBA)	BCoV	23.6119	23.7713
2021-02-21	E2(CBA)	Envelope	35.2579	34.2555
2021-02-21	C	PMMoV	21.8793	21.5886
2021-02-21	C	Nucleocapsid	32.7703	32.4671
2021-02-21	C	BCoV	24.2865	24.0848
2021-02-21	C	Envelope	32.8077	32.4552
2021-02-21	C	PMMoV	21.3492	21.5886
2021-02-21	C	Nucleocapsid	32.054	32.4671
2021-02-21	C	BCoV	23.9155	24.0848
2021-02-21	C	Envelope	32.211	32.4552
2021-02-21	C	PMMoV	21.5372	21.5886
2021-02-21	C	Nucleocapsid	32.577	32.4671
2021-02-21	C	BCoV	24.0523	24.0848
2021-02-21	C	Envelope	32.347	32.4552
2021-02-21	Extraction Blank	PMMoV	27.1628	27.09
2021-02-21	Extraction Blank	Nucleocapsid	NA	39.8032
2021-02-21	Extraction Blank	BCoV	26.1349	25.7812
2021-02-21	Extraction Blank	Envelope	NA	NA
2021-02-21	Extraction Blank	PMMoV	27.0924	27.09
2021-02-21	Extraction Blank	Nucleocapsid	39.8032	39.8032
2021-02-21	Extraction Blank	BCoV	25.6293	25.7812
2021-02-21	Extraction Blank	Envelope	NA	NA
2021-02-21	Extraction Blank	PMMoV	27.0148	27.09
2021-02-21	Extraction Blank	Nucleocapsid	NA	39.8032
2021-02-21	Extraction Blank	BCoV	25.5795	25.7812
2021-02-21	Extraction Blank	Envelope	NA	NA
2021-02-22	R	PMMoV	21.5406	21.0869
2021-02-22	R	Nucleocapsid	NA	31.1732
2021-02-22	R	BCoV	23.5858	23.4887
2021-02-22	R	Envelope	31.737	30.9965
2021-02-22	R	PMMoV	21.1018	21.0869
2021-02-22	R	Nucleocapsid	31.6884	31.1732
2021-02-22	R	BCoV	23.5588	23.4887
2021-02-22	R	Envelope	30.6996	30.9965
2021-02-22	R	PMMoV	20.6183	21.0869
2021-02-22	R	Nucleocapsid	30.658	31.1732
2021-02-22	R	BCoV	23.3214	23.4887
2021-02-22	R	Envelope	30.5529	30.9965
2021-02-22	P	PMMoV	24.191	24.3255
2021-02-22	P	Nucleocapsid	NA	NA
2021-02-22	P	BCoV	26.8525	26.9191
2021-02-22	P	Envelope	NA	NA
2021-02-22	P	PMMoV	24.4002	24.3255
2021-02-22	P	Nucleocapsid	NA	NA
2021-02-22	P	BCoV	26.9919	26.9191
2021-02-22	P	Envelope	NA	NA
2021-02-22	P	PMMoV	24.3853	24.3255
2021-02-22	P	Nucleocapsid	NA	NA
2021-02-22	P	BCoV	26.913	26.9191
2021-02-22	P	Envelope	NA	NA
2021-02-22	F	PMMoV	26.3232	26.2504
2021-02-22	F	Nucleocapsid	NA	NA
2021-02-22	F	BCoV	27.1867	27.0647
2021-02-22	F	Envelope	37.2184	37.0427
2021-02-22	F	PMMoV	26.027	26.2504
2021-02-22	F	Nucleocapsid	NA	NA
2021-02-22	F	BCoV	26.9415	27.0647
2021-02-22	F	Envelope	36.2135	37.0427
2021-02-22	F	PMMoV	26.4011	26.2504
2021-02-22	F	Nucleocapsid	NA	NA
2021-02-22	F	BCoV	27.066	27.0647
2021-02-22	F	Envelope	37.6963	37.0427
2021-02-22	G(FEDCBA)	PMMoV	24.8673	24.6239
2021-02-22	G(FEDCBA)	Nucleocapsid	NA	39.8668
2021-02-22	G(FEDCBA)	BCoV	26.5608	26.317
2021-02-22	G(FEDCBA)	Envelope	38.7884	36.0816
2021-02-22	G(FEDCBA)	PMMoV	25.7432	24.6239
2021-02-22	G(FEDCBA)	Nucleocapsid	NA	39.8668
2021-02-22	G(FEDCBA)	BCoV	26.657	26.317
2021-02-22	G(FEDCBA)	Envelope	NA	36.0816
2021-02-22	G(FEDCBA)	PMMoV	23.261	24.6239
2021-02-22	G(FEDCBA)	Nucleocapsid	39.8668	39.8668
2021-02-22	G(FEDCBA)	BCoV	25.7332	26.317
2021-02-22	G(FEDCBA)	Envelope	33.3747	36.0816
2021-02-22	K	PMMoV	22.8696	22.5501
2021-02-22	K	Nucleocapsid	NA	NA
2021-02-22	K	BCoV	25.6289	25.396
2021-02-22	K	Envelope	NA	NA
2021-02-22	K	PMMoV	22.476	22.5501
2021-02-22	K	Nucleocapsid	NA	NA
2021-02-22	K	BCoV	25.3823	25.396
2021-02-22	K	Envelope	NA	NA
2021-02-22	K	PMMoV	22.3045	22.5501
2021-02-22	K	Nucleocapsid	NA	NA
2021-02-22	K	BCoV	25.1769	25.396
2021-02-22	K	Envelope	NA	NA
2021-02-22	B(A)	PMMoV	35.8568	32.1913
2021-02-22	B(A)	Nucleocapsid	NA	NA
2021-02-22	B(A)	BCoV	30.1456	29.0726
2021-02-22	B(A)	Envelope	NA	NA
2021-02-22	B(A)	PMMoV	28.6514	32.1913
2021-02-22	B(A)	Nucleocapsid	NA	NA
2021-02-22	B(A)	BCoV	28.0831	29.0726
2021-02-22	B(A)	Envelope	NA	NA
2021-02-22	B(A)	PMMoV	32.0656	32.1913
2021-02-22	B(A)	Nucleocapsid	NA	NA
2021-02-22	B(A)	BCoV	28.9892	29.0726
2021-02-22	B(A)	Envelope	NA	NA
2021-02-22	A	PMMoV	20.654	20.2344
2021-02-22	A	Nucleocapsid	NA	38.0863
2021-02-22	A	BCoV	23.3329	23.0356
2021-02-22	A	Envelope	NA	NA
2021-02-22	A	PMMoV	20.4745	20.2344
2021-02-22	A	Nucleocapsid	38.0863	38.0863
2021-02-22	A	BCoV	23.2188	23.0356
2021-02-22	A	Envelope	NA	NA
2021-02-22	A	PMMoV	19.5747	20.2344
2021-02-22	A	Nucleocapsid	NA	38.0863
2021-02-22	A	BCoV	22.5551	23.0356
2021-02-22	A	Envelope	NA	NA
2021-02-22	H	PMMoV	24.8863	24.8143
2021-02-22	H	Nucleocapsid	NA	NA
2021-02-22	H	BCoV	26.8591	26.8705
2021-02-22	H	Envelope	38.2973	37.6554
2021-02-22	H	PMMoV	24.9507	24.8143
2021-02-22	H	Nucleocapsid	NA	NA
2021-02-22	H	BCoV	26.9042	26.8705
2021-02-22	H	Envelope	NA	37.6554
2021-02-22	H	PMMoV	24.6059	24.8143
2021-02-22	H	Nucleocapsid	NA	NA
2021-02-22	H	BCoV	26.8481	26.8705
2021-02-22	H	Envelope	37.0135	37.6554
2021-02-22	L(Admin)	PMMoV	24.2783	24.3375
2021-02-22	L(Admin)	Nucleocapsid	NA	NA
2021-02-22	L(Admin)	BCoV	26.0182	25.988
2021-02-22	L(Admin)	Envelope	NA	NA
2021-02-22	L(Admin)	PMMoV	24.2441	24.3375
2021-02-22	L(Admin)	Nucleocapsid	NA	NA
2021-02-22	L(Admin)	BCoV	25.9595	25.988
2021-02-22	L(Admin)	Envelope	NA	NA
2021-02-22	L(Admin)	PMMoV	24.49	24.3375
2021-02-22	L(Admin)	Nucleocapsid	NA	NA
2021-02-22	L(Admin)	BCoV	25.9863	25.988
2021-02-22	L(Admin)	Envelope	NA	NA
2021-02-22	O	PMMoV	19.2716	19.2255
2021-02-22	O	Nucleocapsid	35.402	35.5047
2021-02-22	O	BCoV	23.5528	23.442
2021-02-22	O	Envelope	35.4824	35.1081
2021-02-22	O	PMMoV	19.4405	19.2255
2021-02-22	O	Nucleocapsid	36.2938	35.5047
2021-02-22	O	BCoV	23.5424	23.442
2021-02-22	O	Envelope	35.1606	35.1081
2021-02-22	O	PMMoV	18.9645	19.2255
2021-02-22	O	Nucleocapsid	34.8184	35.5047
2021-02-22	O	BCoV	23.2307	23.442
2021-02-22	O	Envelope	34.6812	35.1081
2021-02-22	J	PMMoV	29.7832	27.5991
2021-02-22	J	Nucleocapsid	NA	NA
2021-02-22	J	BCoV	28.3348	27.7222
2021-02-22	J	Envelope	NA	NA
2021-02-22	J	PMMoV	26.1884	27.5991
2021-02-22	J	Nucleocapsid	NA	NA
2021-02-22	J	BCoV	27.271	27.7222
2021-02-22	J	Envelope	NA	NA
2021-02-22	J	PMMoV	26.8258	27.5991
2021-02-22	J	Nucleocapsid	NA	NA
2021-02-22	J	BCoV	27.5607	27.7222
2021-02-22	J	Envelope	NA	NA
2021-02-22	D1	PMMoV	23.6677	23.409
2021-02-22	D1	Nucleocapsid	NA	NA
2021-02-22	D1	BCoV	24.7707	24.6052
2021-02-22	D1	Envelope	NA	38.7204
2021-02-22	D1	PMMoV	23.2201	23.409
2021-02-22	D1	Nucleocapsid	NA	NA
2021-02-22	D1	BCoV	24.5264	24.6052
2021-02-22	D1	Envelope	38.7204	38.7204
2021-02-22	D1	PMMoV	23.3393	23.409
2021-02-22	D1	Nucleocapsid	NA	NA
2021-02-22	D1	BCoV	24.5184	24.6052
2021-02-22	D1	Envelope	NA	38.7204
2021-02-22	M	PMMoV	22.7242	23.6338
2021-02-22	M	Nucleocapsid	38.6028	38.6028
2021-02-22	M	BCoV	25.682	26.1897
2021-02-22	M	Envelope	36.8705	37.4214
2021-02-22	M	PMMoV	23.885	23.6338
2021-02-22	M	Nucleocapsid	NA	38.6028
2021-02-22	M	BCoV	26.3766	26.1897
2021-02-22	M	Envelope	37.9724	37.4214
2021-02-22	M	PMMoV	24.2923	23.6338
2021-02-22	M	Nucleocapsid	NA	38.6028
2021-02-22	M	BCoV	26.5104	26.1897
2021-02-22	M	Envelope	NA	37.4214
2021-02-22	I(H)	PMMoV	21.0935	21.0786
2021-02-22	I(H)	Nucleocapsid	33.6218	33.6237
2021-02-22	I(H)	BCoV	23.8226	23.8517
2021-02-22	I(H)	Envelope	32.9621	33.2182
2021-02-22	I(H)	PMMoV	21.1653	21.0786
2021-02-22	I(H)	Nucleocapsid	33.5429	33.6237
2021-02-22	I(H)	BCoV	23.8684	23.8517
2021-02-22	I(H)	Envelope	33.5953	33.2182
2021-02-22	I(H)	PMMoV	20.9769	21.0786
2021-02-22	I(H)	Nucleocapsid	33.7063	33.6237
2021-02-22	I(H)	BCoV	23.8642	23.8517
2021-02-22	I(H)	Envelope	33.0974	33.2182
2021-02-22	D2	PMMoV	25.0222	24.9665
2021-02-22	D2	Nucleocapsid	32.0057	32.1523
2021-02-22	D2	BCoV	26.0527	25.9527
2021-02-22	D2	Envelope	29.7594	29.9211
2021-02-22	D2	PMMoV	24.8374	24.9665
2021-02-22	D2	Nucleocapsid	31.6776	32.1523
2021-02-22	D2	BCoV	25.8313	25.9527
2021-02-22	D2	Envelope	29.6228	29.9211
2021-02-22	D2	PMMoV	25.0398	24.9665
2021-02-22	D2	Nucleocapsid	32.7736	32.1523
2021-02-22	D2	BCoV	25.974	25.9527
2021-02-22	D2	Envelope	30.3811	29.9211
2021-02-22	N	PMMoV	26.9733	27.552
2021-02-22	N	Nucleocapsid	NA	NA
2021-02-22	N	BCoV	26.8903	27.0423
2021-02-22	N	Envelope	NA	NA
2021-02-22	N	PMMoV	28.6069	27.552
2021-02-22	N	Nucleocapsid	NA	NA
2021-02-22	N	BCoV	27.4129	27.0423
2021-02-22	N	Envelope	NA	NA
2021-02-22	N	PMMoV	27.0759	27.552
2021-02-22	N	Nucleocapsid	NA	NA
2021-02-22	N	BCoV	26.8237	27.0423
2021-02-22	N	Envelope	NA	NA
2021-02-22	Q	PMMoV	21.9608	21.4888
2021-02-22	Q	Nucleocapsid	34.7793	33.3886
2021-02-22	Q	BCoV	25.045	24.8494
2021-02-22	Q	Envelope	32.7553	32.2238
2021-02-22	Q	PMMoV	21.218	21.4888
2021-02-22	Q	Nucleocapsid	32.5871	33.3886
2021-02-22	Q	BCoV	24.7845	24.8494
2021-02-22	Q	Envelope	31.545	32.2238
2021-02-22	Q	PMMoV	21.2876	21.4888
2021-02-22	Q	Nucleocapsid	32.7993	33.3886
2021-02-22	Q	BCoV	24.7185	24.8494
2021-02-22	Q	Envelope	32.371	32.2238
2021-02-22	E1	PMMoV	23.1999	23.2289
2021-02-22	E1	Nucleocapsid	NA	NA
2021-02-22	E1	BCoV	25.8882	25.8024
2021-02-22	E1	Envelope	39.5769	39.1141
2021-02-22	E1	PMMoV	23.1686	23.2289
2021-02-22	E1	Nucleocapsid	NA	NA
2021-02-22	E1	BCoV	25.7656	25.8024
2021-02-22	E1	Envelope	38.6513	39.1141
2021-02-22	E1	PMMoV	23.3182	23.2289
2021-02-22	E1	Nucleocapsid	NA	NA
2021-02-22	E1	BCoV	25.7535	25.8024
2021-02-22	E1	Envelope	NA	39.1141
2021-02-22	Isolation	PMMoV	20.7532	20.738
2021-02-22	Isolation	Nucleocapsid	26.8346	26.7263
2021-02-22	Isolation	BCoV	24.626	24.615
2021-02-22	Isolation	Envelope	26.4471	26.3421
2021-02-22	Isolation	PMMoV	20.7228	20.738
2021-02-22	Isolation	Nucleocapsid	26.6179	26.7263
2021-02-22	Isolation	BCoV	24.604	24.615
2021-02-22	Isolation	Envelope	26.2372	26.3421
2021-02-22	E2(CBA)	PMMoV	23.6244	23.828
2021-02-22	E2(CBA)	Nucleocapsid	39.7071	39.3607
2021-02-22	E2(CBA)	BCoV	27.0763	27.051
2021-02-22	E2(CBA)	Envelope	31.9795	32.8034
2021-02-22	E2(CBA)	PMMoV	23.8324	23.828
2021-02-22	E2(CBA)	Nucleocapsid	38.7258	39.3607
2021-02-22	E2(CBA)	BCoV	26.9413	27.051
2021-02-22	E2(CBA)	Envelope	32.8649	32.8034
2021-02-22	E2(CBA)	PMMoV	24.0272	23.828
2021-02-22	E2(CBA)	Nucleocapsid	39.6492	39.3607
2021-02-22	E2(CBA)	BCoV	27.1355	27.051
2021-02-22	E2(CBA)	Envelope	33.5658	32.8034
2021-02-22	C	PMMoV	19.6098	19.4748
2021-02-22	C	Nucleocapsid	32.2356	32.1449
2021-02-22	C	BCoV	25.0127	25.0796
2021-02-22	C	Envelope	31.5183	31.2874
2021-02-22	C	PMMoV	19.3034	19.4748
2021-02-22	C	Nucleocapsid	31.7409	32.1449
2021-02-22	C	BCoV	25.0289	25.0796
2021-02-22	C	Envelope	31.1187	31.2874
2021-02-22	C	PMMoV	19.5113	19.4748
2021-02-22	C	Nucleocapsid	32.4582	32.1449
2021-02-22	C	BCoV	25.1972	25.0796
2021-02-22	C	Envelope	31.2252	31.2874
2021-02-22	S	PMMoV	24.9348	24.6442
2021-02-22	S	Nucleocapsid	NA	NA
2021-02-22	S	BCoV	28.5609	28.4415
2021-02-22	S	Envelope	NA	NA
2021-02-22	S	PMMoV	24.1644	24.6442
2021-02-22	S	Nucleocapsid	NA	NA
2021-02-22	S	BCoV	28.2818	28.4415
2021-02-22	S	Envelope	NA	NA
2021-02-22	S	PMMoV	24.8334	24.6442
2021-02-22	S	Nucleocapsid	NA	NA
2021-02-22	S	BCoV	28.4819	28.4415
2021-02-22	S	Envelope	NA	NA
2021-02-22	Extraction Blank	PMMoV	33.3602	33.2979
2021-02-22	Extraction Blank	Nucleocapsid	NA	NA
2021-02-22	Extraction Blank	BCoV	35.5694	35.9583
2021-02-22	Extraction Blank	Envelope	NA	NA
2021-02-22	Extraction Blank	PMMoV	33.5152	33.2979
2021-02-22	Extraction Blank	Nucleocapsid	NA	NA
2021-02-22	Extraction Blank	BCoV	36.5249	35.9583
2021-02-22	Extraction Blank	Envelope	NA	NA
2021-02-22	Extraction Blank	PMMoV	33.0183	33.2979
2021-02-22	Extraction Blank	Nucleocapsid	NA	NA
2021-02-22	Extraction Blank	BCoV	35.7805	35.9583
2021-02-22	Extraction Blank	Envelope	NA	NA
2021-02-23	R	PMMoV	22.8097	22.6136
2021-02-23	R	Nucleocapsid	37.7223	35.8134
2021-02-23	R	BCoV	23.9086	23.9151
2021-02-23	R	Envelope	38.5946	37.4244
2021-02-23	R	PMMoV	22.5654	22.6136
2021-02-23	R	Nucleocapsid	36.5275	35.8134
2021-02-23	R	BCoV	23.9494	23.9151
2021-02-23	R	Envelope	36.9671	37.4244
2021-02-23	R	PMMoV	22.4656	22.6136
2021-02-23	R	Nucleocapsid	33.1903	35.8134
2021-02-23	R	BCoV	23.8873	23.9151
2021-02-23	R	Envelope	36.7115	37.4244
2021-02-23	P	PMMoV	21.6294	21.7389
2021-02-23	P	Nucleocapsid	33.5169	33.7779
2021-02-23	P	BCoV	24.099	24.1659
2021-02-23	P	Envelope	35.7758	35.4563
2021-02-23	P	PMMoV	21.6726	21.7389
2021-02-23	P	Nucleocapsid	34.0561	33.7779
2021-02-23	P	BCoV	24.1418	24.1659
2021-02-23	P	Envelope	35.4494	35.4563
2021-02-23	P	PMMoV	21.9146	21.7389
2021-02-23	P	Nucleocapsid	33.7607	33.7779
2021-02-23	P	BCoV	24.2568	24.1659
2021-02-23	P	Envelope	35.1436	35.4563
2021-02-23	F	PMMoV	22.5813	22.7073
2021-02-23	F	Nucleocapsid	34.4593	34.8029
2021-02-23	F	BCoV	24.9906	25.1299
2021-02-23	F	Envelope	36.7537	37.4942
2021-02-23	F	PMMoV	22.7279	22.7073
2021-02-23	F	Nucleocapsid	35.6426	34.8029
2021-02-23	F	BCoV	25.196	25.1299
2021-02-23	F	Envelope	37.7289	37.4942
2021-02-23	F	PMMoV	22.8127	22.7073
2021-02-23	F	Nucleocapsid	34.3068	34.8029
2021-02-23	F	BCoV	25.2032	25.1299
2021-02-23	F	Envelope	38	37.4942
2021-02-23	G(FEDCBA)	PMMoV	22.0439	21.6996
2021-02-23	G(FEDCBA)	Nucleocapsid	30.847	30.5584
2021-02-23	G(FEDCBA)	BCoV	24.3776	24.0144
2021-02-23	G(FEDCBA)	Envelope	32.7887	32.1465
2021-02-23	G(FEDCBA)	PMMoV	21.6757	21.6996
2021-02-23	G(FEDCBA)	Nucleocapsid	30.8586	30.5584
2021-02-23	G(FEDCBA)	BCoV	23.9027	24.0144
2021-02-23	G(FEDCBA)	Envelope	31.8055	32.1465
2021-02-23	G(FEDCBA)	PMMoV	21.3793	21.6996
2021-02-23	G(FEDCBA)	Nucleocapsid	29.9696	30.5584
2021-02-23	G(FEDCBA)	BCoV	23.7629	24.0144
2021-02-23	G(FEDCBA)	Envelope	31.8453	32.1465
2021-02-23	K	PMMoV	20.9287	20.9395
2021-02-23	K	Nucleocapsid	33.0854	32.9965
2021-02-23	K	BCoV	24.2683	24.2552
2021-02-23	K	Envelope	34.6308	35.3785
2021-02-23	K	PMMoV	20.9424	20.9395
2021-02-23	K	Nucleocapsid	32.9595	32.9965
2021-02-23	K	BCoV	24.1928	24.2552
2021-02-23	K	Envelope	35.5806	35.3785
2021-02-23	K	PMMoV	20.9473	20.9395
2021-02-23	K	Nucleocapsid	32.9445	32.9965
2021-02-23	K	BCoV	24.3046	24.2552
2021-02-23	K	Envelope	35.9241	35.3785
2021-02-23	B(A)	PMMoV	20.9447	20.8714
2021-02-23	B(A)	Nucleocapsid	NA	35.5839
2021-02-23	B(A)	BCoV	24.114	24.033
2021-02-23	B(A)	Envelope	NA	36.3637
2021-02-23	B(A)	PMMoV	20.7586	20.8714
2021-02-23	B(A)	Nucleocapsid	35.4028	35.5839
2021-02-23	B(A)	BCoV	23.9401	24.033
2021-02-23	B(A)	Envelope	36.3637	36.3637
2021-02-23	B(A)	PMMoV	20.9108	20.8714
2021-02-23	B(A)	Nucleocapsid	35.7649	35.5839
2021-02-23	B(A)	BCoV	24.0448	24.033
2021-02-23	B(A)	Envelope	NA	36.3637
2021-02-23	A	PMMoV	22.3088	21.9897
2021-02-23	A	Nucleocapsid	35.125	35.1488
2021-02-23	A	BCoV	24.207	23.8971
2021-02-23	A	Envelope	NA	NA
2021-02-23	A	PMMoV	22.3392	21.9897
2021-02-23	A	Nucleocapsid	35.45	35.1488
2021-02-23	A	BCoV	24.0956	23.8971
2021-02-23	A	Envelope	NA	NA
2021-02-23	A	PMMoV	21.3211	21.9897
2021-02-23	A	Nucleocapsid	34.8714	35.1488
2021-02-23	A	BCoV	23.3886	23.8971
2021-02-23	A	Envelope	NA	NA
2021-02-23	J	PMMoV	21.1702	21.246
2021-02-23	J	Nucleocapsid	30.673	30.8957
2021-02-23	J	BCoV	23.3149	23.3807
2021-02-23	J	Envelope	32.5424	32.7568
2021-02-23	J	PMMoV	21.2565	21.246
2021-02-23	J	Nucleocapsid	31.1555	30.8957
2021-02-23	J	BCoV	23.4298	23.3807
2021-02-23	J	Envelope	32.5772	32.7568
2021-02-23	J	PMMoV	21.3115	21.246
2021-02-23	J	Nucleocapsid	30.8586	30.8957
2021-02-23	J	BCoV	23.3974	23.3807
2021-02-23	J	Envelope	33.1507	32.7568
2021-02-23	L(Admin)	PMMoV	21.149	21.1365
2021-02-23	L(Admin)	Nucleocapsid	35.3539	36.699
2021-02-23	L(Admin)	BCoV	23.8604	23.8262
2021-02-23	L(Admin)	Envelope	NA	NA
2021-02-23	L(Admin)	PMMoV	21.105	21.1365
2021-02-23	L(Admin)	Nucleocapsid	NA	36.699
2021-02-23	L(Admin)	BCoV	23.8033	23.8262
2021-02-23	L(Admin)	Envelope	NA	NA
2021-02-23	L(Admin)	PMMoV	21.1554	21.1365
2021-02-23	L(Admin)	Nucleocapsid	38.0441	36.699
2021-02-23	L(Admin)	BCoV	23.8149	23.8262
2021-02-23	L(Admin)	Envelope	NA	NA
2021-02-23	O	PMMoV	20.4393	20.0646
2021-02-23	O	Nucleocapsid	35.3265	34.0933
2021-02-23	O	BCoV	24.1434	23.9044
2021-02-23	O	Envelope	35.3213	35.6914
2021-02-23	O	PMMoV	20.0886	20.0646
2021-02-23	O	Nucleocapsid	33.4808	34.0933
2021-02-23	O	BCoV	23.8996	23.9044
2021-02-23	O	Envelope	36.6344	35.6914
2021-02-23	O	PMMoV	19.6658	20.0646
2021-02-23	O	Nucleocapsid	33.4726	34.0933
2021-02-23	O	BCoV	23.6703	23.9044
2021-02-23	O	Envelope	35.1186	35.6914
2021-02-23	H	PMMoV	22.599	22.5138
2021-02-23	H	Nucleocapsid	31.5908	31.9198
2021-02-23	H	BCoV	24.3138	24.2342
2021-02-23	H	Envelope	33.6019	33.804
2021-02-23	H	PMMoV	22.4827	22.5138
2021-02-23	H	Nucleocapsid	32.0413	31.9198
2021-02-23	H	BCoV	24.2036	24.2342
2021-02-23	H	Envelope	33.8904	33.804
2021-02-23	H	PMMoV	22.4596	22.5138
2021-02-23	H	Nucleocapsid	32.1272	31.9198
2021-02-23	H	BCoV	24.1852	24.2342
2021-02-23	H	Envelope	33.9196	33.804
2021-02-23	D1	PMMoV	20.6735	20.5983
2021-02-23	D1	Nucleocapsid	34.897	34.897
2021-02-23	D1	BCoV	23.5012	23.4572
2021-02-23	D1	Envelope	NA	NA
2021-02-23	D1	PMMoV	20.4573	20.5983
2021-02-23	D1	Nucleocapsid	NA	34.897
2021-02-23	D1	BCoV	23.357	23.4572
2021-02-23	D1	Envelope	NA	NA
2021-02-23	D1	PMMoV	20.6641	20.5983
2021-02-23	D1	Nucleocapsid	NA	34.897
2021-02-23	D1	BCoV	23.5135	23.4572
2021-02-23	D1	Envelope	NA	NA
2021-02-23	M	PMMoV	22.3696	22.2584
2021-02-23	M	Nucleocapsid	29.9184	29.7751
2021-02-23	M	BCoV	24.6218	24.5051
2021-02-23	M	Envelope	31.0206	30.9833
2021-02-23	M	PMMoV	22.1507	22.2584
2021-02-23	M	Nucleocapsid	29.8723	29.7751
[truncated: 17,010 more rows]

## Sheet: S7
Supplemental Table 7. Cq values for all blanks considered
Date	Cq	Well	Target
2021-02-07	29.7065	C7	PMMoV
2021-02-07	NA	C7	Nucleocapsid
2021-02-07	38.6797	C7	BCoV
2021-02-07	NA	C7	Envelope
2021-02-07	29.9954	C8	PMMoV
2021-02-07	NA	C8	Nucleocapsid
2021-02-07	36.7894	C8	BCoV
2021-02-07	NA	C8	Envelope
2021-02-07	29.7849	C9	PMMoV
2021-02-07	NA	C9	Nucleocapsid
2021-02-07	37.5254	C9	BCoV
2021-02-07	NA	C9	Envelope
2021-02-07	29.8506	D7	PMMoV
2021-02-07	35.9859	D7	Nucleocapsid
2021-02-07	35.8146	D7	BCoV
2021-02-07	NA	D7	Envelope
2021-02-07	29.5662	D8	PMMoV
2021-02-07	NA	D8	Nucleocapsid
2021-02-07	37.4615	D8	BCoV
2021-02-07	NA	D8	Envelope
2021-02-07	29.8417	D9	PMMoV
2021-02-07	NA	D9	Nucleocapsid
2021-02-07	38.5794	D9	BCoV
2021-02-07	NA	D9	Envelope
2021-02-07	30.3554	G10	PMMoV
2021-02-07	NA	G10	Nucleocapsid
2021-02-07	36.1114	G10	BCoV
2021-02-07	NA	G10	Envelope
2021-02-07	29.645	G11	PMMoV
2021-02-07	NA	G11	Nucleocapsid
2021-02-07	36.9499	G11	BCoV
2021-02-07	NA	G11	Envelope
2021-02-07	29.5321	G12	PMMoV
2021-02-07	NA	G12	Nucleocapsid
2021-02-07	37.5128	G12	BCoV
2021-02-07	NA	G12	Envelope
2021-02-07	27.9841	H7	PMMoV
2021-02-07	NA	H7	Nucleocapsid
2021-02-07	28.5672	H7	BCoV
2021-02-07	NA	H7	Envelope
2021-02-07	27.9852	H8	PMMoV
2021-02-07	NA	H8	Nucleocapsid
2021-02-07	28.7275	H8	BCoV
2021-02-07	NA	H8	Envelope
2021-02-07	27.9515	H9	PMMoV
2021-02-07	NA	H9	Nucleocapsid
2021-02-07	28.5592	H9	BCoV
2021-02-07	NA	H9	Envelope
2021-02-07	31.1001	H10	PMMoV
2021-02-07	NA	H10	Nucleocapsid
2021-02-07	NA	H10	BCoV
2021-02-07	NA	H10	Envelope
2021-02-07	29.8082	H11	PMMoV
2021-02-07	37.1036	H11	Nucleocapsid
2021-02-07	37.1994	H11	BCoV
2021-02-07	NA	H11	Envelope
2021-02-08	37.4301	G10	PMMoV
2021-02-08	NA	G10	Nucleocapsid
2021-02-08	NA	G10	BCoV
2021-02-08	NA	G10	Envelope
2021-02-08	30.7297	G11	PMMoV
2021-02-08	NA	G11	Nucleocapsid
2021-02-08	35.1846	G11	BCoV
2021-02-08	NA	G11	Envelope
2021-02-08	30.0028	G12	PMMoV
2021-02-08	36.0152	G12	Nucleocapsid
2021-02-08	33.4059	G12	BCoV
2021-02-08	36.5626	G12	Envelope
2021-02-08	29.2593	H7	PMMoV
2021-02-08	NA	H7	Nucleocapsid
2021-02-08	33.3546	H7	BCoV
2021-02-08	NA	H7	Envelope
2021-02-08	30.0447	H8	PMMoV
2021-02-08	NA	H8	Nucleocapsid
2021-02-08	33.0123	H8	BCoV
2021-02-08	NA	H8	Envelope
2021-02-08	32.2206	H10	PMMoV
2021-02-08	NA	H10	Nucleocapsid
2021-02-08	38.8559	H10	BCoV
2021-02-08	NA	H10	Envelope
2021-02-09	31.1357	B4	PMMoV
2021-02-09	37.0245	B4	Nucleocapsid
2021-02-09	NA	B4	BCoV
2021-02-09	NA	B4	Envelope
2021-02-09	30.9545	B5	PMMoV
2021-02-09	NA	B5	Nucleocapsid
2021-02-09	35.0721	B5	BCoV
2021-02-09	NA	B5	Envelope
2021-02-09	31.2326	B6	PMMoV
2021-02-09	NA	B6	Nucleocapsid
2021-02-09	37.7389	B6	BCoV
2021-02-09	NA	B6	Envelope
2021-02-09	30.681	D1	PMMoV
2021-02-09	NA	D1	Nucleocapsid
2021-02-09	36.4446	D1	BCoV
2021-02-09	NA	D1	Envelope
2021-02-09	31.161	D2	PMMoV
2021-02-09	NA	D2	Nucleocapsid
2021-02-09	35.5444	D2	BCoV
2021-02-09	NA	D2	Envelope
2021-02-09	31.0308	D3	PMMoV
2021-02-09	NA	D3	Nucleocapsid
2021-02-09	NA	D3	BCoV
2021-02-09	NA	D3	Envelope
2021-02-09	30.9673	F1	PMMoV
2021-02-09	NA	F1	Nucleocapsid
2021-02-09	35.7543	F1	BCoV
2021-02-09	NA	F1	Envelope
2021-02-09	31.1184	F2	PMMoV
2021-02-09	NA	F2	Nucleocapsid
2021-02-09	36.389	F2	BCoV
2021-02-09	NA	F2	Envelope
2021-02-09	30.9653	F3	PMMoV
2021-02-09	36.513	F3	Nucleocapsid
2021-02-09	36.705	F3	BCoV
2021-02-09	NA	F3	Envelope
2021-02-09	31.2508	G4	PMMoV
2021-02-09	NA	G4	Nucleocapsid
2021-02-09	39.1902	G4	BCoV
2021-02-09	NA	G4	Envelope
2021-02-09	30.9775	G5	PMMoV
2021-02-09	NA	G5	Nucleocapsid
2021-02-09	37.832	G5	BCoV
2021-02-09	NA	G5	Envelope
2021-02-09	31.2185	G6	PMMoV
2021-02-09	NA	G6	Nucleocapsid
2021-02-09	NA	G6	BCoV
2021-02-09	NA	G6	Envelope
2021-02-09	31.4452	G10	PMMoV
2021-02-09	35.0161	G10	Nucleocapsid
2021-02-09	37.8088	G10	BCoV
2021-02-09	NA	G10	Envelope
2021-02-09	31.1945	G11	PMMoV
2021-02-09	37.5589	G11	Nucleocapsid
2021-02-09	36.7281	G11	BCoV
2021-02-09	NA	G11	Envelope
2021-02-09	31.191	G12	PMMoV
2021-02-09	NA	G12	Nucleocapsid
2021-02-09	NA	G12	BCoV
2021-02-09	NA	G12	Envelope
2021-02-09	26.3652	H7	PMMoV
2021-02-09	NA	H7	Nucleocapsid
2021-02-09	29.1948	H7	BCoV
2021-02-09	NA	H7	Envelope
2021-02-09	26.3549	H8	PMMoV
2021-02-09	NA	H8	Nucleocapsid
2021-02-09	29.3495	H8	BCoV
2021-02-09	NA	H8	Envelope
2021-02-09	26.2809	H9	PMMoV
2021-02-09	NA	H9	Nucleocapsid
2021-02-09	29.1327	H9	BCoV
2021-02-09	NA	H9	Envelope
2021-02-09	NA	H10	PMMoV
2021-02-09	NA	H10	Nucleocapsid
2021-02-09	NA	H10	BCoV
2021-02-09	NA	H10	Envelope
2021-02-09	NA	H11	PMMoV
2021-02-09	NA	H11	Nucleocapsid
2021-02-09	NA	H11	BCoV
2021-02-09	NA	H11	Envelope
2021-02-10	30.0569	A1	PMMoV
2021-02-10	NA	A1	Nucleocapsid
2021-02-10	NA	A1	BCoV
2021-02-10	NA	A1	Envelope
2021-02-10	29.989	A2	PMMoV
2021-02-10	NA	A2	Nucleocapsid
2021-02-10	NA	A2	BCoV
2021-02-10	NA	A2	Envelope
2021-02-10	29.8305	A3	PMMoV
2021-02-10	NA	A3	Nucleocapsid
2021-02-10	36.3183	A3	BCoV
2021-02-10	NA	A3	Envelope
2021-02-10	30.2186	A4	PMMoV
2021-02-10	NA	A4	Nucleocapsid
2021-02-10	NA	A4	BCoV
2021-02-10	NA	A4	Envelope
2021-02-10	29.9761	A5	PMMoV
2021-02-10	36.1667	A5	Nucleocapsid
2021-02-10	NA	A5	BCoV
2021-02-10	NA	A5	Envelope
2021-02-10	30.0261	A6	PMMoV
2021-02-10	NA	A6	Nucleocapsid
2021-02-10	36.4139	A6	BCoV
2021-02-10	NA	A6	Envelope
2021-02-10	30.306	D7	PMMoV
2021-02-10	NA	D7	Nucleocapsid
2021-02-10	NA	D7	BCoV
2021-02-10	NA	D7	Envelope
2021-02-10	29.4986	D8	PMMoV
2021-02-10	37.825	D8	Nucleocapsid
2021-02-10	37.1932	D8	BCoV
2021-02-10	NA	D8	Envelope
2021-02-10	30.1816	D9	PMMoV
2021-02-10	NA	D9	Nucleocapsid
2021-02-10	36.286	D9	BCoV
2021-02-10	NA	D9	Envelope
2021-02-10	30.2469	E1	PMMoV
2021-02-10	NA	E1	Nucleocapsid
2021-02-10	36.1122	E1	BCoV
2021-02-10	NA	E1	Envelope
2021-02-10	30.0168	E2	PMMoV
2021-02-10	NA	E2	Nucleocapsid
2021-02-10	37.6219	E2	BCoV
2021-02-10	NA	E2	Envelope
2021-02-10	29.9919	E3	PMMoV
2021-02-10	NA	E3	Nucleocapsid
2021-02-10	37.901	E3	BCoV
2021-02-10	NA	E3	Envelope
2021-02-10	29.902	E7	PMMoV
2021-02-10	NA	E7	Nucleocapsid
2021-02-10	36.9614	E7	BCoV
2021-02-10	NA	E7	Envelope
2021-02-10	30.278	E8	PMMoV
2021-02-10	NA	E8	Nucleocapsid
2021-02-10	NA	E8	BCoV
2021-02-10	NA	E8	Envelope
2021-02-10	30.1755	E9	PMMoV
2021-02-10	NA	E9	Nucleocapsid
2021-02-10	37.698	E9	BCoV
2021-02-10	NA	E9	Envelope
2021-02-10	30.5981	F4	PMMoV
2021-02-10	NA	F4	Nucleocapsid
2021-02-10	35.5416	F4	BCoV
2021-02-10	NA	F4	Envelope
2021-02-10	30.4461	F5	PMMoV
2021-02-10	NA	F5	Nucleocapsid
2021-02-10	36.7782	F5	BCoV
2021-02-10	NA	F5	Envelope
2021-02-10	30.3003	F6	PMMoV
2021-02-10	36.248	F6	Nucleocapsid
2021-02-10	36.3944	F6	BCoV
2021-02-10	NA	F6	Envelope
2021-02-10	30.3934	G4	PMMoV
2021-02-10	NA	G4	Nucleocapsid
2021-02-10	37.4367	G4	BCoV
2021-02-10	NA	G4	Envelope
2021-02-10	30.3485	G5	PMMoV
2021-02-10	NA	G5	Nucleocapsid
2021-02-10	35.985	G5	BCoV
2021-02-10	NA	G5	Envelope
2021-02-10	30.2461	G6	PMMoV
2021-02-10	NA	G6	Nucleocapsid
2021-02-10	38.2052	G6	BCoV
2021-02-10	NA	G6	Envelope
2021-02-10	30.4164	G7	PMMoV
2021-02-10	NA	G7	Nucleocapsid
2021-02-10	NA	G7	BCoV
2021-02-10	NA	G7	Envelope
2021-02-10	30.315	G8	PMMoV
2021-02-10	36.7329	G8	Nucleocapsid
2021-02-10	37.5301	G8	BCoV
2021-02-10	NA	G8	Envelope
2021-02-10	30.0184	G9	PMMoV
2021-02-10	NA	G9	Nucleocapsid
2021-02-10	36.7994	G9	BCoV
2021-02-10	NA	G9	Envelope
2021-02-10	30.1432	G10	PMMoV
2021-02-10	NA	G10	Nucleocapsid
2021-02-10	39.223	G10	BCoV
2021-02-10	NA	G10	Envelope
2021-02-10	30.048	G11	PMMoV
2021-02-10	NA	G11	Nucleocapsid
2021-02-10	37.7714	G11	BCoV
2021-02-10	NA	G11	Envelope
2021-02-10	30.2417	G12	PMMoV
2021-02-10	NA	G12	Nucleocapsid
2021-02-10	NA	G12	BCoV
2021-02-10	NA	G12	Envelope
2021-02-10	30.2006	H4	PMMoV
2021-02-10	36.3761	H4	Nucleocapsid
2021-02-10	38.1259	H4	BCoV
2021-02-10	NA	H4	Envelope
2021-02-10	30.233	H5	PMMoV
2021-02-10	NA	H5	Nucleocapsid
2021-02-10	38.0765	H5	BCoV
2021-02-10	NA	H5	Envelope
2021-02-10	30.6212	H6	PMMoV
2021-02-10	NA	H6	Nucleocapsid
2021-02-10	NA	H6	BCoV
2021-02-10	NA	H6	Envelope
2021-02-10	27.7327	H7	PMMoV
2021-02-10	NA	H7	Nucleocapsid
2021-02-10	33.7097	H7	BCoV
2021-02-10	NA	H7	Envelope
2021-02-10	28.8237	H8	PMMoV
2021-02-10	NA	H8	Nucleocapsid
2021-02-10	33.6178	H8	BCoV
2021-02-10	NA	H8	Envelope
2021-02-10	28.8917	H9	PMMoV
2021-02-10	NA	H9	Nucleocapsid
2021-02-10	34.7551	H9	BCoV
2021-02-10	NA	H9	Envelope
2021-02-10	NA	H10	PMMoV
2021-02-10	NA	H10	Nucleocapsid
2021-02-10	NA	H10	BCoV
2021-02-10	NA	H10	Envelope
2021-02-19	38.2204	A1	PMMoV
2021-02-19	37.8523	A1	Nucleocapsid
2021-02-19	NA	A1	BCoV
2021-02-19	NA	A1	Envelope
2021-02-19	34.4999	A2	PMMoV
2021-02-19	NA	A2	Nucleocapsid
2021-02-19	NA	A2	BCoV
2021-02-19	NA	A2	Envelope
2021-02-19	29.9342	A3	PMMoV
2021-02-19	NA	A3	Nucleocapsid
2021-02-19	NA	A3	BCoV
2021-02-19	NA	A3	Envelope
2021-02-19	29.9881	A4	PMMoV
2021-02-19	34.9051	A4	Nucleocapsid
2021-02-19	36.7876	A4	BCoV
2021-02-19	NA	A4	Envelope
2021-02-19	29.1323	A5	PMMoV
2021-02-19	38.0187	A5	Nucleocapsid
2021-02-19	37.5208	A5	BCoV
2021-02-19	NA	A5	Envelope
2021-02-19	29.2834	A6	PMMoV
2021-02-19	NA	A6	Nucleocapsid
2021-02-19	37.4389	A6	BCoV
2021-02-19	NA	A6	Envelope
2021-02-19	30.1233	A7	PMMoV
2021-02-19	35.7655	A7	Nucleocapsid
2021-02-19	37.5532	A7	BCoV
2021-02-19	NA	A7	Envelope
2021-02-19	30.1493	A8	PMMoV
2021-02-19	NA	A8	Nucleocapsid
2021-02-19	NA	A8	BCoV
2021-02-19	NA	A8	Envelope
2021-02-19	30.4932	A9	PMMoV
2021-02-19	NA	A9	Nucleocapsid
2021-02-19	NA	A9	BCoV
2021-02-19	NA	A9	Envelope
2021-02-19	30.4028	C1	PMMoV
2021-02-19	NA	C1	Nucleocapsid
2021-02-19	35.9836	C1	BCoV
2021-02-19	NA	C1	Envelope
2021-02-19	29.9835	C2	PMMoV
2021-02-19	NA	C2	Nucleocapsid
2021-02-19	38.3652	C2	BCoV
2021-02-19	NA	C2	Envelope
2021-02-19	29.2889	C3	PMMoV
2021-02-19	35.683	C3	Nucleocapsid
2021-02-19	37.3356	C3	BCoV
2021-02-19	NA	C3	Envelope
2021-02-19	29.7474	C7	PMMoV
2021-02-19	NA	C7	Nucleocapsid
2021-02-19	36.3576	C7	BCoV
2021-02-19	NA	C7	Envelope
2021-02-19	29.9239	C8	PMMoV
2021-02-19	36.2081	C8	Nucleocapsid
2021-02-19	35.6791	C8	BCoV
2021-02-19	NA	C8	Envelope
2021-02-19	30.0527	C9	PMMoV
2021-02-19	NA	C9	Nucleocapsid
2021-02-19	37.5876	C9	BCoV
2021-02-19	NA	C9	Envelope
2021-02-19	29.5668	D4	PMMoV
2021-02-19	34.8445	D4	Nucleocapsid
2021-02-19	37.4033	D4	BCoV
2021-02-19	NA	D4	Envelope
2021-02-19	29.8876	D5	PMMoV
2021-02-19	NA	D5	Nucleocapsid
2021-02-19	36.2297	D5	BCoV
2021-02-19	NA	D5	Envelope
2021-02-19	29.593	D6	PMMoV
2021-02-19	35.4969	D6	Nucleocapsid
2021-02-19	NA	D6	BCoV
2021-02-19	NA	D6	Envelope
2021-02-19	30.2965	E1	PMMoV
2021-02-19	NA	E1	Nucleocapsid
2021-02-19	38.6191	E1	BCoV
2021-02-19	NA	E1	Envelope
2021-02-19	29.8184	E2	PMMoV
2021-02-19	34.4579	E2	Nucleocapsid
2021-02-19	38.1188	E2	BCoV
2021-02-19	NA	E2	Envelope
2021-02-19	29.8847	E3	PMMoV
2021-02-19	NA	E3	Nucleocapsid
2021-02-19	35.0856	E3	BCoV
2021-02-19	NA	E3	Envelope
2021-02-19	29.5153	E4	PMMoV
2021-02-19	NA	E4	Nucleocapsid
2021-02-19	35.8935	E4	BCoV
2021-02-19	NA	E4	Envelope
2021-02-19	29.7533	E5	PMMoV
2021-02-19	NA	E5	Nucleocapsid
2021-02-19	37.5344	E5	BCoV
2021-02-19	NA	E5	Envelope
2021-02-19	29.4897	E6	PMMoV
2021-02-19	NA	E6	Nucleocapsid
2021-02-19	NA	E6	BCoV
2021-02-19	NA	E6	Envelope
2021-02-19	30.322	F1	PMMoV
2021-02-19	NA	F1	Nucleocapsid
2021-02-19	NA	F1	BCoV
2021-02-19	NA	F1	Envelope
2021-02-19	30.3411	F2	PMMoV
2021-02-19	NA	F2	Nucleocapsid
2021-02-19	NA	F2	BCoV
2021-02-19	NA	F2	Envelope
2021-02-19	29.7187	F3	PMMoV
2021-02-19	35.4393	F3	Nucleocapsid
2021-02-19	36.2843	F3	BCoV
2021-02-19	NA	F3	Envelope
2021-02-19	29.7926	G4	PMMoV
2021-02-19	35.7688	G4	Nucleocapsid
2021-02-19	37.6181	G4	BCoV
2021-02-19	NA	G4	Envelope
2021-02-19	29.9086	G5	PMMoV
2021-02-19	NA	G5	Nucleocapsid
2021-02-19	35.1003	G5	BCoV
2021-02-19	NA	G5	Envelope
2021-02-19	29.9034	G6	PMMoV
2021-02-19	35.7343	G6	Nucleocapsid
2021-02-19	36.0935	G6	BCoV
2021-02-19	NA	G6	Envelope
2021-02-19	30.5313	G10	PMMoV
2021-02-19	NA	G10	Nucleocapsid
2021-02-19	35.346	G10	BCoV
2021-02-19	NA	G10	Envelope
2021-02-19	30.3331	G11	PMMoV
2021-02-19	NA	G11	Nucleocapsid
2021-02-19	36.492	G11	BCoV
2021-02-19	NA	G11	Envelope
2021-02-19	30.121	G12	PMMoV
2021-02-19	NA	G12	Nucleocapsid
2021-02-19	36.1025	G12	BCoV
2021-02-19	NA	G12	Envelope
2021-02-19	25.1467	H7	PMMoV
2021-02-19	37.3959	H7	Nucleocapsid
2021-02-19	25.1833	H7	BCoV
2021-02-19	NA	H7	Envelope
2021-02-19	25.2299	H8	PMMoV
2021-02-19	36.4135	H8	Nucleocapsid
2021-02-19	25.3994	H8	BCoV
2021-02-19	NA	H8	Envelope
2021-02-19	25.0802	H9	PMMoV
2021-02-19	NA	H9	Nucleocapsid
2021-02-19	25.0746	H9	BCoV
2021-02-19	NA	H9	Envelope
2021-02-20	29.4326	A10	PMMoV
2021-02-20	NA	A10	Nucleocapsid
2021-02-20	NA	A10	BCoV
2021-02-20	NA	A10	Envelope
2021-02-20	30.9571	A11	PMMoV
2021-02-20	NA	A11	Nucleocapsid
2021-02-20	NA	A11	BCoV
2021-02-20	NA	A11	Envelope
2021-02-20	NA	A12	PMMoV
2021-02-20	NA	A12	Nucleocapsid
2021-02-20	NA	A12	BCoV
2021-02-20	NA	A12	Envelope
2021-02-20	31.4997	C4	PMMoV
2021-02-20	NA	C4	Nucleocapsid
2021-02-20	NA	C4	BCoV
2021-02-20	NA	C4	Envelope
2021-02-20	30.3195	C5	PMMoV
2021-02-20	NA	C5	Nucleocapsid
2021-02-20	NA	C5	BCoV
2021-02-20	NA	C5	Envelope
2021-02-20	30.8642	C6	PMMoV
2021-02-20	39.3133	C6	Nucleocapsid
2021-02-20	NA	C6	BCoV
2021-02-20	NA	C6	Envelope
2021-02-20	30.8944	D4	PMMoV
2021-02-20	NA	D4	Nucleocapsid
2021-02-20	NA	D4	BCoV
2021-02-20	NA	D4	Envelope
2021-02-20	31.6963	D5	PMMoV
2021-02-20	NA	D5	Nucleocapsid
2021-02-20	NA	D5	BCoV
2021-02-20	NA	D5	Envelope
2021-02-20	30.8646	D6	PMMoV
2021-02-20	NA	D6	Nucleocapsid
2021-02-20	NA	D6	BCoV
2021-02-20	NA	D6	Envelope
2021-02-20	29.7266	E1	PMMoV
2021-02-20	NA	E1	Nucleocapsid
2021-02-20	NA	E1	BCoV
2021-02-20	NA	E1	Envelope
2021-02-20	32.3221	E2	PMMoV
2021-02-20	NA	E2	Nucleocapsid
2021-02-20	NA	E2	BCoV
2021-02-20	NA	E2	Envelope
2021-02-20	31.1681	E3	PMMoV
2021-02-20	NA	E3	Nucleocapsid
2021-02-20	NA	E3	BCoV
2021-02-20	NA	E3	Envelope
2021-02-20	29.985	G4	PMMoV
2021-02-20	37.1993	G4	Nucleocapsid
2021-02-20	38.3848	G4	BCoV
2021-02-20	NA	G4	Envelope
2021-02-20	30.8827	G5	PMMoV
2021-02-20	NA	G5	Nucleocapsid
2021-02-20	NA	G5	BCoV
2021-02-20	NA	G5	Envelope
2021-02-20	30.5244	G6	PMMoV
2021-02-20	37.0737	G6	Nucleocapsid
2021-02-20	NA	G6	BCoV
2021-02-20	NA	G6	Envelope
2021-02-20	32.2701	H7	PMMoV
2021-02-20	NA	H7	Nucleocapsid
2021-02-20	33.0209	H7	BCoV
2021-02-20	NA	H7	Envelope
2021-02-20	31.9639	H8	PMMoV
2021-02-20	NA	H8	Nucleocapsid
2021-02-20	32.7241	H8	BCoV
2021-02-20	NA	H8	Envelope
2021-02-20	32.1038	H9	PMMoV
2021-02-20	NA	H9	Nucleocapsid
2021-02-20	32.8577	H9	BCoV
2021-02-20	NA	H9	Envelope
2021-02-20	31.3231	H10	PMMoV
2021-02-20	NA	H10	Nucleocapsid
2021-02-20	NA	H10	BCoV
2021-02-20	NA	H10	Envelope
2021-02-20	30.7608	H11	PMMoV
2021-02-20	38.2044	H11	Nucleocapsid
2021-02-20	NA	H11	BCoV
2021-02-20	NA	H11	Envelope
2021-02-21	28.7222	C7	PMMoV
2021-02-21	NA	C7	Nucleocapsid
2021-02-21	36.838	C7	BCoV
2021-02-21	NA	C7	Envelope
2021-02-21	29.0163	C8	PMMoV
2021-02-21	NA	C8	Nucleocapsid
2021-02-21	36.4849	C8	BCoV
2021-02-21	NA	C8	Envelope
2021-02-21	29.171	C9	PMMoV
2021-02-21	NA	C9	Nucleocapsid
2021-02-21	37.9183	C9	BCoV
2021-02-21	NA	C9	Envelope
2021-02-21	29.2935	G4	PMMoV
2021-02-21	NA	G4	Nucleocapsid
2021-02-21	38.088	G4	BCoV
2021-02-21	NA	G4	Envelope
2021-02-21	29.3061	G5	PMMoV
2021-02-21	NA	G5	Nucleocapsid
2021-02-21	38.5806	G5	BCoV
2021-02-21	NA	G5	Envelope
2021-02-21	29.1082	G6	PMMoV
2021-02-21	NA	G6	Nucleocapsid
2021-02-21	35.7608	G6	BCoV
2021-02-21	NA	G6	Envelope
2021-02-21	29.4385	G10	PMMoV
2021-02-21	NA	G10	Nucleocapsid
2021-02-21	37.9041	G10	BCoV
2021-02-21	NA	G10	Envelope
2021-02-21	30.3589	G11	PMMoV
2021-02-21	39.894	G11	Nucleocapsid
2021-02-21	37.0245	G11	BCoV
2021-02-21	NA	G11	Envelope
2021-02-21	29.5869	G12	PMMoV
2021-02-21	NA	G12	Nucleocapsid
2021-02-21	NA	G12	BCoV
2021-02-21	NA	G12	Envelope
2021-02-21	29.8173	H4	PMMoV
2021-02-21	NA	H4	Nucleocapsid
2021-02-21	35.7306	H4	BCoV
2021-02-21	NA	H4	Envelope
2021-02-21	29.5932	H5	PMMoV
2021-02-21	38.5426	H5	Nucleocapsid
2021-02-21	38.1215	H5	BCoV
2021-02-21	NA	H5	Envelope
2021-02-21	29.5804	H6	PMMoV
2021-02-21	39.2591	H6	Nucleocapsid
2021-02-21	NA	H6	BCoV
2021-02-21	NA	H6	Envelope
2021-02-21	27.1628	H7	PMMoV
2021-02-21	NA	H7	Nucleocapsid
2021-02-21	26.1349	H7	BCoV
2021-02-21	NA	H7	Envelope
2021-02-21	27.0924	H8	PMMoV
2021-02-21	39.8032	H8	Nucleocapsid
2021-02-21	25.6293	H8	BCoV
2021-02-21	NA	H8	Envelope
2021-02-21	27.0148	H9	PMMoV
2021-02-21	NA	H9	Nucleocapsid
2021-02-21	25.5795	H9	BCoV
2021-02-21	NA	H9	Envelope
2021-02-21	29.4541	H10	PMMoV
2021-02-21	NA	H10	Nucleocapsid
2021-02-21	36.5287	H10	BCoV
2021-02-21	NA	H10	Envelope
2021-02-21	29.3335	H11	PMMoV
2021-02-21	NA	H11	Nucleocapsid
2021-02-21	35.7123	H11	BCoV
2021-02-21	NA	H11	Envelope
2021-02-22	31.7083	A10	PMMoV
2021-02-22	NA	A10	Nucleocapsid
2021-02-22	NA	A10	BCoV
2021-02-22	NA	A10	Envelope
2021-02-22	31.7201	A11	PMMoV
2021-02-22	36.6984	A11	Nucleocapsid
2021-02-22	NA	A11	BCoV
2021-02-22	NA	A11	Envelope
2021-02-22	37.1487	A12	PMMoV
2021-02-22	NA	A12	Nucleocapsid
2021-02-22	NA	A12	BCoV
2021-02-22	NA	A12	Envelope
2021-02-22	31.6935	G3	PMMoV
2021-02-22	37.6709	G3	Nucleocapsid
2021-02-22	NA	G3	BCoV
2021-02-22	NA	G3	Envelope
2021-02-22	31.5592	G4	PMMoV
2021-02-22	NA	G4	Nucleocapsid
2021-02-22	NA	G4	BCoV
2021-02-22	NA	G4	Envelope
2021-02-22	31.5879	G5	PMMoV
2021-02-22	NA	G5	Nucleocapsid
2021-02-22	NA	G5	BCoV
2021-02-22	NA	G5	Envelope
2021-02-22	31.2024	G6	PMMoV
2021-02-22	37.5797	G6	Nucleocapsid
2021-02-22	NA	G6	BCoV
2021-02-22	NA	G6	Envelope
2021-02-22	33.3602	H7	PMMoV
2021-02-22	NA	H7	Nucleocapsid
2021-02-22	35.5694	H7	BCoV
2021-02-22	NA	H7	Envelope
2021-02-22	33.5152	H8	PMMoV
2021-02-22	NA	H8	Nucleocapsid
2021-02-22	36.5249	H8	BCoV
2021-02-22	NA	H8	Envelope
2021-02-22	33.0183	H9	PMMoV
2021-02-22	NA	H9	Nucleocapsid
2021-02-22	35.7805	H9	BCoV
2021-02-22	NA	H9	Envelope
2021-02-22	31.5974	H10	PMMoV
2021-02-22	NA	H10	Nucleocapsid
2021-02-22	NA	H10	BCoV
2021-02-22	NA	H10	Envelope
2021-02-22	31.7627	H11	PMMoV
2021-02-22	NA	H11	Nucleocapsid
2021-02-22	NA	H11	BCoV
2021-02-22	NA	H11	Envelope
2021-02-23	30.1163	G10	PMMoV
2021-02-23	NA	G10	Nucleocapsid
2021-02-23	37.8208	G10	BCoV
2021-02-23	NA	G10	Envelope
2021-02-23	27.7525	G11	PMMoV
2021-02-23	NA	G11	Nucleocapsid
2021-02-23	32.4523	G11	BCoV
2021-02-23	NA	G11	Envelope
2021-02-23	27.1571	H7	PMMoV
2021-02-23	NA	H7	Nucleocapsid
2021-02-23	29.1751	H7	BCoV
2021-02-23	NA	H7	Envelope
2021-02-23	27.1009	H8	PMMoV
2021-02-23	37.4573	H8	Nucleocapsid
2021-02-23	29.1686	H8	BCoV
2021-02-23	NA	H8	Envelope
2021-02-23	27.0052	H9	PMMoV
2021-02-23	NA	H9	Nucleocapsid
2021-02-23	29.0412	H9	BCoV
2021-02-23	NA	H9	Envelope
2021-02-24	30.7622	G10	PMMoV
2021-02-24	36.5518	G10	Nucleocapsid
2021-02-24	35.986	G10	BCoV
2021-02-24	NA	G10	Envelope
2021-02-24	30.7114	G11	PMMoV
2021-02-24	NA	G11	Nucleocapsid
2021-02-24	35.9549	G11	BCoV
2021-02-24	NA	G11	Envelope
2021-02-24	30.5139	G12	PMMoV
2021-02-24	NA	G12	Nucleocapsid
2021-02-24	35.8423	G12	BCoV
2021-02-24	NA	G12	Envelope
2021-02-24	29.9159	H7	PMMoV
2021-02-24	37.3556	H7	Nucleocapsid
2021-02-24	32.2325	H7	BCoV
2021-02-24	NA	H7	Envelope
2021-02-24	29.6847	H8	PMMoV
2021-02-24	NA	H8	Nucleocapsid
2021-02-24	31.6575	H8	BCoV
2021-02-24	NA	H8	Envelope
2021-02-24	30.0404	H9	PMMoV
2021-02-24	NA	H9	Nucleocapsid
2021-02-24	31.4359	H9	BCoV
2021-02-24	NA	H9	Envelope
2021-02-25	30.2475	G10	PMMoV
2021-02-25	NA	G10	Nucleocapsid
2021-02-25	35.6798	G10	BCoV
2021-02-25	NA	G10	Envelope
2021-02-25	30.6279	G11	PMMoV
2021-02-25	NA	G11	Nucleocapsid
2021-02-25	36.3612	G11	BCoV
2021-02-25	NA	G11	Envelope
2021-02-25	30.852	G12	PMMoV
2021-02-25	NA	G12	Nucleocapsid
2021-02-25	35.8779	G12	BCoV
2021-02-25	NA	G12	Envelope
2021-02-25	28.132	H7	PMMoV
2021-02-25	NA	H7	Nucleocapsid
2021-02-25	30.9225	H7	BCoV
2021-02-25	NA	H7	Envelope
2021-02-25	28.0011	H8	PMMoV
2021-02-25	NA	H8	Nucleocapsid
2021-02-25	30.8437	H8	BCoV
2021-02-25	NA	H8	Envelope
2021-02-25	27.9965	H9	PMMoV
2021-02-25	35.2979	H9	Nucleocapsid
2021-02-25	31.21	H9	BCoV
2021-02-25	37.6994	H9	Envelope
2021-02-25	30.6432	H10	PMMoV
2021-02-25	NA	H10	Nucleocapsid
2021-02-25	35.6228	H10	BCoV
2021-02-25	NA	H10	Envelope
2021-02-25	30.5761	H11	PMMoV
2021-02-25	NA	H11	Nucleocapsid
2021-02-25	38.1237	H11	BCoV
2021-02-25	NA	H11	Envelope
2021-02-26	29.339	G10	PMMoV
2021-02-26	NA	G10	Nucleocapsid
2021-02-26	34.7805	G10	BCoV
2021-02-26	NA	G10	Envelope
2021-02-26	28.9634	G11	PMMoV
2021-02-26	38.6776	G11	Nucleocapsid
2021-02-26	33.8239	G11	BCoV
2021-02-26	NA	G11	Envelope
2021-02-26	28.8996	G12	PMMoV
2021-02-26	37.0111	G12	Nucleocapsid
2021-02-26	34.244	G12	BCoV
2021-02-26	NA	G12	Envelope
2021-02-26	29.0279	H7	PMMoV
2021-02-26	NA	H7	Nucleocapsid
2021-02-26	31.8856	H7	BCoV
2021-02-26	NA	H7	Envelope
2021-02-26	29.0009	H8	PMMoV
2021-02-26	NA	H8	Nucleocapsid
2021-02-26	31.8772	H8	BCoV
2021-02-26	NA	H8	Envelope
2021-02-26	28.9098	H9	PMMoV
2021-02-26	36.5203	H9	Nucleocapsid
2021-02-26	32.3866	H9	BCoV
2021-02-26	NA	H9	Envelope
2021-02-26	29.0997	H10	PMMoV
2021-02-26	NA	H10	Nucleocapsid
2021-02-26	36.3801	H10	BCoV
2021-02-26	NA	H10	Envelope
2021-02-26	29.019	H11	PMMoV
2021-02-26	NA	H11	Nucleocapsid
2021-02-26	33.7895	H11	BCoV
2021-02-26	NA	H11	Envelope
2021-02-26	28.6436	H12	PMMoV
2021-02-26	NA	H12	Nucleocapsid
2021-02-26	33.5386	H12	BCoV
2021-02-26	NA	H12	Envelope
2021-02-27	30.2705	G10	PMMoV
2021-02-27	NA	G10	Nucleocapsid
2021-02-27	36.796	G10	BCoV
2021-02-27	NA	G10	Envelope
2021-02-27	30.4835	G11	PMMoV
2021-02-27	NA	G11	Nucleocapsid
2021-02-27	NA	G11	BCoV
2021-02-27	NA	G11	Envelope
2021-02-27	30.5833	G12	PMMoV
2021-02-27	38.2324	G12	Nucleocapsid
2021-02-27	37.2514	G12	BCoV
2021-02-27	NA	G12	Envelope
2021-02-27	27.1365	H7	PMMoV
2021-02-27	38.6683	H7	Nucleocapsid
2021-02-27	27.2914	H7	BCoV
2021-02-27	NA	H7	Envelope
2021-02-27	27.2107	H8	PMMoV
2021-02-27	NA	H8	Nucleocapsid
2021-02-27	27.3562	H8	BCoV
2021-02-27	NA	H8	Envelope
2021-02-27	27.1582	H9	PMMoV
2021-02-27	NA	H9	Nucleocapsid
2021-02-27	27.3873	H9	BCoV
2021-02-27	NA	H9	Envelope
2021-02-27	30.7054	H10	PMMoV
2021-02-27	NA	H10	Nucleocapsid
2021-02-27	NA	H10	BCoV
2021-02-27	NA	H10	Envelope
2021-02-27	30.7303	H11	PMMoV
2021-02-27	NA	H11	Nucleocapsid
2021-02-27	NA	H11	BCoV
2021-02-27	NA	H11	Envelope
2021-03-01	31.3253	G10	PMMoV
2021-03-01	NA	G10	Nucleocapsid
2021-03-01	NA	G10	BCoV
2021-03-01	NA	G10	Envelope
2021-03-01	31.2318	G11	PMMoV
2021-03-01	NA	G11	Nucleocapsid
2021-03-01	37.237	G11	BCoV
2021-03-01	NA	G11	Envelope
2021-03-01	29.1276	G12	PMMoV
2021-03-01	NA	G12	Nucleocapsid
2021-03-01	35.2775	G12	BCoV
2021-03-01	NA	G12	Envelope
2021-03-01	29.3524	H7	PMMoV
2021-03-01	39.0982	H7	Nucleocapsid
2021-03-01	27.5411	H7	BCoV
2021-03-01	NA	H7	Envelope
2021-03-01	29.7059	H8	PMMoV
2021-03-01	NA	H8	Nucleocapsid
2021-03-01	27.8057	H8	BCoV
2021-03-01	NA	H8	Envelope
2021-03-01	29.5892	H9	PMMoV
2021-03-01	NA	H9	Nucleocapsid
2021-03-01	27.4514	H9	BCoV
2021-03-01	35.4736	H9	Envelope
2021-03-02	29.9525	H7	PMMoV
2021-03-02	NA	H7	Nucleocapsid
2021-03-02	32.1866	H7	BCoV
2021-03-02	NA	H7	Envelope
2021-03-02	30.3269	H8	PMMoV
2021-03-02	35.8461	H8	Nucleocapsid
2021-03-02	32.0727	H8	BCoV
2021-03-02	NA	H8	Envelope
2021-03-02	27.9562	H9	PMMoV
2021-03-02	NA	H9	Nucleocapsid
2021-03-02	31.9753	H9	BCoV
2021-03-02	NA	H9	Envelope
2021-03-03	30.5131	G10	PMMoV
2021-03-03	NA	G10	Nucleocapsid
2021-03-03	37.3476	G10	BCoV
2021-03-03	NA	G10	Envelope
2021-03-03	30.2235	G11	PMMoV
2021-03-03	NA	G11	Nucleocapsid
2021-03-03	NA	G11	BCoV
2021-03-03	NA	G11	Envelope
2021-03-03	30.0915	G12	PMMoV
2021-03-03	NA	G12	Nucleocapsid
2021-03-03	36.2054	G12	BCoV
2021-03-03	NA	G12	Envelope
2021-03-03	30.3402	H7	PMMoV
2021-03-03	NA	H7	Nucleocapsid
2021-03-03	31.7419	H7	BCoV
2021-03-03	NA	H7	Envelope
2021-03-03	30.5397	H8	PMMoV
2021-03-03	NA	H8	Nucleocapsid
2021-03-03	31.4441	H8	BCoV
2021-03-03	NA	H8	Envelope
2021-03-03	30.4609	H9	PMMoV
2021-03-03	NA	H9	Nucleocapsid
2021-03-03	31.6765	H9	BCoV
2021-03-03	NA	H9	Envelope
2021-03-04	29.5051	G10	PMMoV
2021-03-04	NA	G10	Nucleocapsid
2021-03-04	35.4979	G10	BCoV
2021-03-04	NA	G10	Envelope
2021-03-04	29.3883	G11	PMMoV
2021-03-04	NA	G11	Nucleocapsid
2021-03-04	35.1251	G11	BCoV
2021-03-04	NA	G11	Envelope
2021-03-04	29.5489	G12	PMMoV
2021-03-04	NA	G12	Nucleocapsid
2021-03-04	33.8283	G12	BCoV
2021-03-04	NA	G12	Envelope
2021-03-04	29.5904	H7	PMMoV
2021-03-04	NA	H7	Nucleocapsid
2021-03-04	30.8675	H7	BCoV
2021-03-04	NA	H7	Envelope
2021-03-04	29.5456	H8	PMMoV
2021-03-04	NA	H8	Nucleocapsid
2021-03-04	30.9653	H8	BCoV
2021-03-04	NA	H8	Envelope
2021-03-04	29.3571	H9	PMMoV
2021-03-04	NA	H9	Nucleocapsid
2021-03-04	30.8783	H9	BCoV
2021-03-04	NA	H9	Envelope
2021-03-05	28.7741	D1	PMMoV
2021-03-05	NA	D1	Nucleocapsid
2021-03-05	35.9299	D1	BCoV
2021-03-05	NA	D1	Envelope
2021-03-05	30.4094	D2	PMMoV
2021-03-05	NA	D2	Nucleocapsid
2021-03-05	34.4804	D2	BCoV
2021-03-05	NA	D2	Envelope
2021-03-05	29.9971	D3	PMMoV
2021-03-05	35.1622	D3	Nucleocapsid
2021-03-05	36.8906	D3	BCoV
2021-03-05	NA	D3	Envelope
2021-03-05	30.5704	E1	PMMoV
2021-03-05	36.8143	E1	Nucleocapsid
2021-03-05	35.6971	E1	BCoV
2021-03-05	NA	E1	Envelope
2021-03-05	30.3926	E2	PMMoV
2021-03-05	NA	E2	Nucleocapsid
2021-03-05	NA	E2	BCoV
2021-03-05	NA	E2	Envelope
2021-03-05	30.2783	E3	PMMoV
2021-03-05	NA	E3	Nucleocapsid
2021-03-05	35.9875	E3	BCoV
2021-03-05	NA	E3	Envelope
2021-03-05	29.8709	G10	PMMoV
2021-03-05	NA	G10	Nucleocapsid
2021-03-05	34.3394	G10	BCoV
2021-03-05	NA	G10	Envelope
2021-03-05	29.8564	G11	PMMoV
2021-03-05	NA	G11	Nucleocapsid
2021-03-05	36.2088	G11	BCoV
2021-03-05	NA	G11	Envelope
2021-03-05	29.2714	H7	PMMoV
2021-03-05	35.3029	H7	Nucleocapsid
2021-03-05	26.8232	H7	BCoV
2021-03-05	NA	H7	Envelope
2021-03-05	29.2702	H8	PMMoV
2021-03-05	NA	H8	Nucleocapsid
2021-03-05	26.7735	H8	BCoV
2021-03-05	37.0049	H8	Envelope
2021-03-05	29.0918	H9	PMMoV
2021-03-05	NA	H9	Nucleocapsid
2021-03-05	26.6732	H9	BCoV
2021-03-05	NA	H9	Envelope
2021-03-06	30.3655	G10	PMMoV
2021-03-06	NA	G10	Nucleocapsid
2021-03-06	NA	G10	BCoV
2021-03-06	NA	G10	Envelope
2021-03-06	30.6662	G11	PMMoV
2021-03-06	NA	G11	Nucleocapsid
2021-03-06	NA	G11	BCoV
2021-03-06	NA	G11	Envelope
2021-03-06	30.7299	H7	PMMoV
2021-03-06	37.0711	H7	Nucleocapsid
2021-03-06	30.7757	H7	BCoV
2021-03-06	NA	H7	Envelope
2021-03-06	30.7684	H8	PMMoV
2021-03-06	39.9998	H8	Nucleocapsid
2021-03-06	30.6192	H8	BCoV
2021-03-06	NA	H8	Envelope
2021-03-06	30.4245	H9	PMMoV
2021-03-06	NA	H9	Nucleocapsid
2021-03-06	31.1427	H9	BCoV
2021-03-06	NA	H9	Envelope
2021-03-07	31.1969	G10	PMMoV
2021-03-07	36.2583	G10	Nucleocapsid
2021-03-07	NA	G10	BCoV
2021-03-07	NA	G10	Envelope
2021-03-07	29.4105	G11	PMMoV
2021-03-07	NA	G11	Nucleocapsid
2021-03-07	NA	G11	BCoV
2021-03-07	NA	G11	Envelope
2021-03-07	29.1953	H7	PMMoV
2021-03-07	36.3144	H7	Nucleocapsid
2021-03-07	26.117	H7	BCoV
2021-03-07	NA	H7	Envelope
2021-03-07	29.2367	H8	PMMoV
2021-03-07	39.1564	H8	Nucleocapsid
2021-03-07	26.078	H8	BCoV
2021-03-07	NA	H8	Envelope
2021-03-07	29.0313	H9	PMMoV
2021-03-07	36.2875	H9	Nucleocapsid
2021-03-07	25.8413	H9	BCoV
2021-03-07	NA	H9	Envelope
2021-03-08	NA	G10	PMMoV
2021-03-08	NA	G10	Nucleocapsid
2021-03-08	NA	G10	BCoV
2021-03-08	NA	G10	Envelope
2021-03-08	31.1967	G11	PMMoV
2021-03-08	NA	G11	Nucleocapsid
2021-03-08	NA	G11	BCoV
2021-03-08	NA	G11	Envelope
2021-03-08	31.537	G12	PMMoV
2021-03-08	NA	G12	Nucleocapsid
2021-03-08	NA	G12	BCoV
2021-03-08	NA	G12	Envelope
2021-03-08	30.9811	H7	PMMoV
2021-03-08	37.6554	H7	Nucleocapsid
2021-03-08	31.7468	H7	BCoV
2021-03-08	NA	H7	Envelope
2021-03-08	30.8304	H8	PMMoV
2021-03-08	NA	H8	Nucleocapsid
2021-03-08	32.1701	H8	BCoV
2021-03-08	NA	H8	Envelope
2021-03-08	30.8385	H9	PMMoV
2021-03-08	NA	H9	Nucleocapsid
2021-03-08	32.7583	H9	BCoV
2021-03-08	NA	H9	Envelope
2021-03-08	31.0044	H10	PMMoV
2021-03-08	NA	H10	Nucleocapsid
2021-03-08	NA	H10	BCoV
2021-03-08	NA	H10	Envelope
2021-03-09	31.4599	G9	PMMoV
2021-03-09	NA	G9	Nucleocapsid
2021-03-09	NA	G9	BCoV
2021-03-09	NA	G9	Envelope
2021-03-09	30.474	G11	PMMoV
2021-03-09	NA	G11	Nucleocapsid
2021-03-09	36.6254	G11	BCoV
2021-03-09	NA	G11	Envelope
2021-03-09	30.2781	G12	PMMoV
2021-03-09	NA	G12	Nucleocapsid
2021-03-09	36.2511	G12	BCoV
2021-03-09	NA	G12	Envelope
2021-03-09	29.9824	H7	PMMoV
2021-03-09	NA	H7	Nucleocapsid
2021-03-09	30.6402	H7	BCoV
2021-03-09	NA	H7	Envelope
2021-03-09	29.9911	H8	PMMoV
2021-03-09	NA	H8	Nucleocapsid
2021-03-09	30.367	H8	BCoV
2021-03-09	NA	H8	Envelope
2021-03-09	29.8594	H9	PMMoV
2021-03-09	NA	H9	Nucleocapsid
2021-03-09	30.7134	H9	BCoV
2021-03-09	NA	H9	Envelope
2021-03-10	29.9493	G10	PMMoV
2021-03-10	NA	G10	Nucleocapsid
2021-03-10	NA	G10	BCoV
2021-03-10	NA	G10	Envelope
2021-03-10	NA	G11	PMMoV
2021-03-10	NA	G11	Nucleocapsid
2021-03-10	NA	G11	BCoV
2021-03-10	NA	G11	Envelope
2021-03-10	29.6427	G12	PMMoV
2021-03-10	NA	G12	Nucleocapsid
2021-03-10	38.1861	G12	BCoV
2021-03-10	NA	G12	Envelope
2021-03-10	28.3293	H9	PMMoV
2021-03-10	NA	H9	Nucleocapsid
2021-03-10	32.5083	H9	BCoV
2021-03-10	NA	H9	Envelope
2021-03-10	29.754	H10	PMMoV
2021-03-10	NA	H10	Nucleocapsid
2021-03-10	NA	H10	BCoV
2021-03-10	NA	H10	Envelope
2021-03-10	29.6253	H11	PMMoV
2021-03-10	NA	H11	Nucleocapsid
2021-03-10	35.7544	H11	BCoV
2021-03-10	NA	H11	Envelope
2021-03-11	31.5623	D7	PMMoV
2021-03-11	NA	D7	Nucleocapsid
2021-03-11	37.5047	D7	BCoV
2021-03-11	NA	D7	Envelope
2021-03-11	31.4592	D8	PMMoV
2021-03-11	NA	D8	Nucleocapsid
2021-03-11	36.1366	D8	BCoV
2021-03-11	NA	D8	Envelope
2021-03-11	31.6204	D9	PMMoV
2021-03-11	NA	D9	Nucleocapsid
2021-03-11	NA	D9	BCoV
2021-03-11	NA	D9	Envelope
2021-03-11	31.1165	H7	PMMoV
2021-03-11	34.8776	H7	Nucleocapsid
2021-03-11	28.6062	H7	BCoV
2021-03-11	NA	H7	Envelope
2021-03-11	30.6849	H8	PMMoV
2021-03-11	NA	H8	Nucleocapsid
2021-03-11	28.8059	H8	BCoV
2021-03-11	NA	H8	Envelope
2021-03-11	30.884	H9	PMMoV
2021-03-11	NA	H9	Nucleocapsid
2021-03-11	29.0574	H9	BCoV
2021-03-11	NA	H9	Envelope
2021-03-12	31.1015	G10	PMMoV
2021-03-12	NA	G10	Nucleocapsid
2021-03-12	36.9343	G10	BCoV
2021-03-12	NA	G10	Envelope
2021-03-12	29.4011	G11	PMMoV
2021-03-12	NA	G11	Nucleocapsid
2021-03-12	35.628	G11	BCoV
2021-03-12	NA	G11	Envelope
2021-03-12	30.1326	H7	PMMoV
2021-03-12	36.9865	H7	Nucleocapsid
2021-03-12	29.052	H7	BCoV
2021-03-12	NA	H7	Envelope
2021-03-12	30.3297	H8	PMMoV
2021-03-12	NA	H8	Nucleocapsid
2021-03-12	29.1341	H8	BCoV
2021-03-12	NA	H8	Envelope
2021-03-12	30.0052	H9	PMMoV
2021-03-12	NA	H9	Nucleocapsid
2021-03-12	29.0165	H9	BCoV
2021-03-12	NA	H9	Envelope
2021-03-16	29.2652	G10	PMMoV
2021-03-16	NA	G10	Nucleocapsid
2021-03-16	36.8272	G10	BCoV
2021-03-16	NA	G10	Envelope
2021-03-16	29.3365	G11	PMMoV
2021-03-16	NA	G11	Nucleocapsid
2021-03-16	37.8954	G11	BCoV
2021-03-16	NA	G11	Envelope
2021-03-16	29.0748	G12	PMMoV
2021-03-16	38.7394	G12	Nucleocapsid
2021-03-16	36.2494	G12	BCoV
2021-03-16	NA	G12	Envelope
2021-03-16	29.3008	H7	PMMoV
2021-03-16	NA	H7	Nucleocapsid
2021-03-16	28.0837	H7	BCoV
2021-03-16	NA	H7	Envelope
2021-03-16	NA	H8	PMMoV
2021-03-16	NA	H8	Nucleocapsid
2021-03-16	36.2855	H8	BCoV
2021-03-16	NA	H8	Envelope
2021-03-16	29.1544	H9	PMMoV
2021-03-16	NA	H9	Nucleocapsid
2021-03-16	28.5556	H9	BCoV
2021-03-16	NA	H9	Envelope
2021-03-17	31.4457	G10	PMMoV
2021-03-17	NA	G10	Nucleocapsid
2021-03-17	38.7864	G10	BCoV
2021-03-17	NA	G10	Envelope
2021-03-17	31.3925	G11	PMMoV
2021-03-17	NA	G11	Nucleocapsid
2021-03-17	NA	G11	BCoV
2021-03-17	NA	G11	Envelope
2021-03-17	31.1145	G12	PMMoV
2021-03-17	NA	G12	Nucleocapsid
2021-03-17	38.0206	G12	BCoV
2021-03-17	NA	G12	Envelope
2021-03-17	31.2697	H7	PMMoV
2021-03-17	NA	H7	Nucleocapsid
2021-03-17	27.818	H7	BCoV
2021-03-17	NA	H7	Envelope
2021-03-17	30.9482	H8	PMMoV
2021-03-17	NA	H8	Nucleocapsid
2021-03-17	27.8509	H8	BCoV
2021-03-17	NA	H8	Envelope
2021-03-17	30.4386	H9	PMMoV
2021-03-17	NA	H9	Nucleocapsid
2021-03-17	27.6368	H9	BCoV
2021-03-17	NA	H9	Envelope
2021-03-17	30.2361	H10	PMMoV
2021-03-17	NA	H10	Nucleocapsid
2021-03-17	36.1179	H10	BCoV
2021-03-17	NA	H10	Envelope
2021-03-18	29.1594	G10	PMMoV
2021-03-18	NA	G10	Nucleocapsid
2021-03-18	37.5746	G10	BCoV
2021-03-18	NA	G10	Envelope
2021-03-18	30.2006	G11	PMMoV
2021-03-18	NA	G11	Nucleocapsid
2021-03-18	37.7396	G11	BCoV
2021-03-18	NA	G11	Envelope
2021-03-18	30.0334	G12	PMMoV
2021-03-18	NA	G12	Nucleocapsid
2021-03-18	NA	G12	BCoV
2021-03-18	NA	G12	Envelope
2021-03-18	31.065	H7	PMMoV
2021-03-18	NA	H7	Nucleocapsid
2021-03-18	30.7183	H7	BCoV
2021-03-18	NA	H7	Envelope
2021-03-18	31.1764	H8	PMMoV
2021-03-18	NA	H8	Nucleocapsid
2021-03-18	31.5597	H8	BCoV
2021-03-18	NA	H8	Envelope
2021-03-19	31.3799	G10	PMMoV
2021-03-19	NA	G10	Nucleocapsid
2021-03-19	38.1879	G10	BCoV
2021-03-19	NA	G10	Envelope
2021-03-19	31.114	G11	PMMoV
2021-03-19	NA	G11	Nucleocapsid
2021-03-19	NA	G11	BCoV
2021-03-19	NA	G11	Envelope
2021-03-19	31.2215	G12	PMMoV
2021-03-19	NA	G12	Nucleocapsid
2021-03-19	38.0432	G12	BCoV
2021-03-19	NA	G12	Envelope
2021-03-19	30.912	H7	PMMoV
2021-03-19	NA	H7	Nucleocapsid
2021-03-19	29.331	H7	BCoV
2021-03-19	NA	H7	Envelope
2021-03-19	30.9272	H8	PMMoV
2021-03-19	NA	H8	Nucleocapsid
2021-03-19	29.4761	H8	BCoV
2021-03-19	NA	H8	Envelope
2021-03-19	30.5166	H9	PMMoV
2021-03-19	NA	H9	Nucleocapsid
2021-03-19	29.2375	H9	BCoV
2021-03-19	NA	H9	Envelope
2021-03-19	31.3857	H10	PMMoV
2021-03-19	NA	H10	Nucleocapsid
2021-03-19	38.7234	H10	BCoV
2021-03-19	NA	H10	Envelope
2021-03-19	29.2211	H11	PMMoV
2021-03-19	38.3293	H11	Nucleocapsid
2021-03-19	37.3156	H11	BCoV
2021-03-19	NA	H11	Envelope
2021-03-20	NA	G10	PMMoV
2021-03-20	NA	G10	Nucleocapsid
2021-03-20	NA	G10	BCoV
2021-03-20	NA	G10	Envelope
2021-03-20	29.5597	G11	PMMoV
2021-03-20	NA	G11	Nucleocapsid
2021-03-20	NA	G11	BCoV
2021-03-20	NA	G11	Envelope
2021-03-20	29.824	G12	PMMoV
2021-03-20	NA	G12	Nucleocapsid
2021-03-20	36.3385	G12	BCoV
2021-03-20	NA	G12	Envelope
2021-03-20	21.336	H7	PMMoV
2021-03-20	NA	H7	Nucleocapsid
2021-03-20	25.0398	H7	BCoV
2021-03-20	NA	H7	Envelope
2021-03-20	21.1908	H8	PMMoV
2021-03-20	NA	H8	Nucleocapsid
2021-03-20	24.7967	H8	BCoV
2021-03-20	NA	H8	Envelope
2021-03-20	21.2422	H9	PMMoV
2021-03-20	NA	H9	Nucleocapsid
2021-03-20	24.9756	H9	BCoV
2021-03-20	NA	H9	Envelope
2021-03-20	29.7225	H10	PMMoV
2021-03-20	36.3811	H10	Nucleocapsid
2021-03-20	NA	H10	BCoV
2021-03-20	NA	H10	Envelope
2021-03-20	29.2834	H11	PMMoV
2021-03-20	NA	H11	Nucleocapsid
2021-03-20	NA	H11	BCoV
2021-03-20	NA	H11	Envelope
2021-03-20	29.8039	H12	PMMoV
2021-03-20	NA	H12	Nucleocapsid
2021-03-20	36.6786	H12	BCoV
2021-03-20	NA	H12	Envelope
2021-03-21	31.9653	A10	PMMoV
2021-03-21	NA	A10	Nucleocapsid
2021-03-21	36.2654	A10	BCoV
2021-03-21	NA	A10	Envelope
2021-03-21	32.178	A11	PMMoV
2021-03-21	39.9555	A11	Nucleocapsid
2021-03-21	36.2153	A11	BCoV
2021-03-21	NA	A11	Envelope
2021-03-21	39.6306	A12	PMMoV
2021-03-21	NA	A12	Nucleocapsid
2021-03-21	NA	A12	BCoV
2021-03-21	NA	A12	Envelope
2021-03-21	30.086	H7	PMMoV
2021-03-21	36.4449	H7	Nucleocapsid
2021-03-21	29.2433	H7	BCoV
2021-03-21	NA	H7	Envelope
2021-03-21	29.9423	H8	PMMoV
2021-03-21	NA	H8	Nucleocapsid
2021-03-21	29.0498	H8	BCoV
2021-03-21	NA	H8	Envelope
2021-03-21	30.1658	H9	PMMoV
2021-03-21	39.6119	H9	Nucleocapsid
2021-03-21	29.7603	H9	BCoV
2021-03-21	NA	H9	Envelope
2021-03-21	30.0798	H10	PMMoV
2021-03-21	NA	H10	Nucleocapsid
2021-03-21	33.2329	H10	BCoV
2021-03-21	NA	H10	Envelope
2021-03-21	30.5426	H11	PMMoV
2021-03-21	NA	H11	Nucleocapsid
2021-03-21	33.7671	H11	BCoV
2021-03-21	NA	H11	Envelope
2021-03-22	29.2275	A10	PMMoV
2021-03-22	NA	A10	Nucleocapsid
2021-03-22	NA	A10	BCoV
2021-03-22	NA	A10	Envelope
2021-03-22	29.4465	A11	PMMoV
2021-03-22	NA	A11	Nucleocapsid
2021-03-22	NA	A11	BCoV
2021-03-22	NA	A11	Envelope
2021-03-22	29.5333	A12	PMMoV
2021-03-22	NA	A12	Nucleocapsid
2021-03-22	NA	A12	BCoV
2021-03-22	NA	A12	Envelope
2021-03-22	29.9535	H7	PMMoV
2021-03-22	NA	H7	Nucleocapsid
2021-03-22	31.7845	H7	BCoV
2021-03-22	NA	H7	Envelope
2021-03-22	33.7062	H8	PMMoV
2021-03-22	NA	H8	Nucleocapsid
2021-03-22	32.6697	H8	BCoV
2021-03-22	NA	H8	Envelope
2021-03-22	30.0648	H9	PMMoV
2021-03-22	39.9721	H9	Nucleocapsid
2021-03-22	31.6038	H9	BCoV
2021-03-22	NA	H9	Envelope
2021-03-22	29.2747	H10	PMMoV
2021-03-22	NA	H10	Nucleocapsid
2021-03-22	NA	H10	BCoV
2021-03-22	NA	H10	Envelope
2021-03-22	29.3696	H11	PMMoV
2021-03-22	NA	H11	Nucleocapsid
2021-03-22	NA	H11	BCoV
2021-03-22	NA	H11	Envelope
2021-03-23	31.2151	A10	PMMoV
2021-03-23	NA	A10	Nucleocapsid
2021-03-23	NA	A10	BCoV
2021-03-23	NA	A10	Envelope
2021-03-23	31.1955	A11	PMMoV
2021-03-23	NA	A11	Nucleocapsid
2021-03-23	NA	A11	BCoV
2021-03-23	NA	A11	Envelope
2021-03-23	NA	A12	PMMoV
2021-03-23	NA	A12	Nucleocapsid
2021-03-23	NA	A12	BCoV
2021-03-23	NA	A12	Envelope
2021-03-23	28.7502	H7	PMMoV
2021-03-23	37.3591	H7	Nucleocapsid
2021-03-23	29.2997	H7	BCoV
2021-03-23	NA	H7	Envelope
2021-03-23	28.8391	H8	PMMoV
2021-03-23	36.2012	H8	Nucleocapsid
2021-03-23	28.9972	H8	BCoV
2021-03-23	NA	H8	Envelope
2021-03-23	28.6131	H9	PMMoV
2021-03-23	NA	H9	Nucleocapsid
2021-03-23	29.0623	H9	BCoV
2021-03-23	NA	H9	Envelope
2021-03-23	30.855	H10	PMMoV
2021-03-23	NA	H10	Nucleocapsid
2021-03-23	NA	H10	BCoV
2021-03-23	NA	H10	Envelope
2021-03-23	31.0434	H11	PMMoV
2021-03-23	38.6702	H11	Nucleocapsid
2021-03-23	NA	H11	BCoV
2021-03-23	NA	H11	Envelope
2021-03-24	28.4895	A10	PMMoV
2021-03-24	NA	A10	Nucleocapsid
2021-03-24	36.0427	A10	BCoV
2021-03-24	NA	A10	Envelope
2021-03-24	28.711	A11	PMMoV
2021-03-24	NA	A11	Nucleocapsid
2021-03-24	34.2326	A11	BCoV
2021-03-24	NA	A11	Envelope
2021-03-24	29.1201	A12	PMMoV
2021-03-24	37.0096	A12	Nucleocapsid
2021-03-24	34.5234	A12	BCoV
2021-03-24	NA	A12	Envelope
2021-03-24	32.5057	H7	PMMoV
2021-03-24	NA	H7	Nucleocapsid
2021-03-24	32.2757	H7	BCoV
2021-03-24	NA	H7	Envelope
2021-03-24	31.11	H9	PMMoV
2021-03-24	NA	H9	Nucleocapsid
2021-03-24	32.4017	H9	BCoV
2021-03-24	NA	H9	Envelope
2021-03-24	28.8519	H10	PMMoV
2021-03-24	NA	H10	Nucleocapsid
2021-03-24	35.7888	H10	BCoV
2021-03-24	NA	H10	Envelope
2021-03-24	28.594	H11	PMMoV
2021-03-24	NA	H11	Nucleocapsid
2021-03-24	34.9649	H11	BCoV
2021-03-24	NA	H11	Envelope
2021-03-24	28.7968	H12	PMMoV
2021-03-24	NA	H12	Nucleocapsid
2021-03-24	33.8953	H12	BCoV
2021-03-24	NA	H12	Envelope
2021-03-25	31.3826	A10	PMMoV
2021-03-25	NA	A10	Nucleocapsid
2021-03-25	36.2897	A10	BCoV
2021-03-25	NA	A10	Envelope
2021-03-25	31.4523	A11	PMMoV
2021-03-25	NA	A11	Nucleocapsid
2021-03-25	NA	A11	BCoV
2021-03-25	NA	A11	Envelope
2021-03-25	37.7117	A12	PMMoV
2021-03-25	NA	A12	Nucleocapsid
2021-03-25	NA	A12	BCoV
2021-03-25	NA	A12	Envelope
2021-03-25	31.6065	H4	PMMoV
2021-03-25	NA	H4	Nucleocapsid
2021-03-25	37.8114	H4	BCoV
2021-03-25	NA	H4	Envelope
2021-03-25	31.1176	H5	PMMoV
2021-03-25	34.5382	H5	Nucleocapsid
2021-03-25	37.3947	H5	BCoV
2021-03-25	NA	H5	Envelope
2021-03-25	31.3097	H6	PMMoV
2021-03-25	35.622	H6	Nucleocapsid
2021-03-25	36.7586	H6	BCoV
2021-03-25	NA	H6	Envelope
2021-03-25	29.7538	H7	PMMoV
2021-03-25	NA	H7	Nucleocapsid
2021-03-25	27.6317	H7	BCoV
2021-03-25	NA	H7	Envelope
2021-03-25	28.9063	H8	PMMoV
2021-03-25	33.7347	H8	Nucleocapsid
2021-03-25	27.5622	H8	BCoV
2021-03-25	NA	H8	Envelope
2021-03-25	29.8008	H9	PMMoV
2021-03-25	NA	H9	Nucleocapsid
2021-03-25	27.5969	H9	BCoV
2021-03-25	NA	H9	Envelope
2021-03-25	31.307	H10	PMMoV
2021-03-25	NA	H10	Nucleocapsid
2021-03-25	NA	H10	BCoV
2021-03-25	NA	H10	Envelope
2021-03-25	30.7197	H11	PMMoV
2021-03-25	36.0149	H11	Nucleocapsid
2021-03-25	NA	H11	BCoV
2021-03-25	NA	H11	Envelope
2021-03-26	32.3676	G10	PMMoV
2021-03-26	NA	G10	Nucleocapsid
2021-03-26	38.6854	G10	BCoV
2021-03-26	NA	G10	Envelope
2021-03-26	31.2468	G11	PMMoV
2021-03-26	NA	G11	Nucleocapsid
2021-03-26	37.5266	G11	BCoV
2021-03-26	NA	G11	Envelope
2021-03-26	30.7829	G12	PMMoV
2021-03-26	NA	G12	Nucleocapsid
2021-03-26	NA	G12	BCoV
2021-03-26	NA	G12	Envelope
2021-03-26	30.1715	H7	PMMoV
2021-03-26	NA	H7	Nucleocapsid
2021-03-26	31.3237	H7	BCoV
2021-03-26	NA	H7	Envelope
2021-03-26	30.1954	H8	PMMoV
2021-03-26	NA	H8	Nucleocapsid
2021-03-26	30.9772	H8	BCoV
2021-03-26	NA	H8	Envelope
2021-03-26	29.8212	H9	PMMoV
2021-03-26	NA	H9	Nucleocapsid
2021-03-26	31.1889	H9	BCoV
2021-03-26	NA	H9	Envelope
2021-03-26	29.986	H10	PMMoV
2021-03-26	39.8333	H10	Nucleocapsid
2021-03-26	NA	H10	BCoV
2021-03-26	NA	H10	Envelope
2021-03-26	30.0372	H11	PMMoV
2021-03-26	39.7307	H11	Nucleocapsid
2021-03-26	36.337	H11	BCoV
2021-03-26	NA	H11	Envelope
2021-03-26	29.6909	H12	PMMoV
2021-03-26	NA	H12	Nucleocapsid
2021-03-26	NA	H12	BCoV
2021-03-26	NA	H12	Envelope
2021-03-27	33.1484	A10	PMMoV
2021-03-27	37.86	A10	Nucleocapsid
2021-03-27	NA	A10	BCoV
2021-03-27	NA	A10	Envelope
2021-03-27	32.6664	A11	PMMoV
2021-03-27	NA	A11	Nucleocapsid
2021-03-27	NA	A11	BCoV
2021-03-27	NA	A11	Envelope
2021-03-27	NA	A12	PMMoV
2021-03-27	NA	A12	Nucleocapsid
2021-03-27	NA	A12	BCoV
2021-03-27	NA	A12	Envelope
2021-03-27	30.9325	H7	PMMoV
2021-03-27	NA	H7	Nucleocapsid
2021-03-27	29.0035	H7	BCoV
2021-03-27	37.7982	H7	Envelope
2021-03-27	30.7291	H8	PMMoV
2021-03-27	35.8487	H8	Nucleocapsid
2021-03-27	28.8073	H8	BCoV
2021-03-27	NA	H8	Envelope
2021-03-27	30.8119	H9	PMMoV
2021-03-27	39.2607	H9	Nucleocapsid
2021-03-27	28.5933	H9	BCoV
2021-03-27	NA	H9	Envelope
2021-03-27	32.7922	H10	PMMoV
2021-03-27	36.7821	H10	Nucleocapsid
2021-03-27	NA	H10	BCoV
2021-03-27	NA	H10	Envelope
2021-03-27	31.029	H11	PMMoV
2021-03-27	NA	H11	Nucleocapsid
2021-03-27	37.1578	H11	BCoV
2021-03-27	NA	H11	Envelope
2021-03-28	29.2076	G10	PMMoV
2021-03-28	NA	G10	Nucleocapsid
2021-03-28	35.4089	G10	BCoV
2021-03-28	NA	G10	Envelope
2021-03-28	30.6714	G11	PMMoV
2021-03-28	NA	G11	Nucleocapsid
2021-03-28	NA	G11	BCoV
2021-03-28	NA	G11	Envelope
2021-03-28	NA	G12	PMMoV
2021-03-28	NA	G12	Nucleocapsid
2021-03-28	NA	G12	BCoV
2021-03-28	NA	G12	Envelope
2021-03-28	29.4251	H7	PMMoV
2021-03-28	NA	H7	Nucleocapsid
2021-03-28	31.3602	H7	BCoV
2021-03-28	NA	H7	Envelope
2021-03-28	29.1365	H9	PMMoV
2021-03-28	NA	H9	Nucleocapsid
2021-03-28	31.4626	H9	BCoV
2021-03-28	NA	H9	Envelope
2021-03-28	29.1907	H10	PMMoV
2021-03-28	37.5927	H10	Nucleocapsid
2021-03-28	NA	H10	BCoV
2021-03-28	NA	H10	Envelope
2021-03-28	29.1561	H11	PMMoV
2021-03-28	NA	H11	Nucleocapsid
2021-03-28	35.5271	H11	BCoV
2021-03-28	NA	H11	Envelope
2021-03-28	28.7565	H12	PMMoV
2021-03-28	NA	H12	Nucleocapsid
2021-03-28	36.9809	H12	BCoV
2021-03-28	NA	H12	Envelope
2021-03-29	31.6336	A10	PMMoV
2021-03-29	NA	A10	Nucleocapsid
2021-03-29	NA	A10	BCoV
2021-03-29	NA	A10	Envelope
2021-03-29	29.7383	H7	PMMoV
2021-03-29	35.5432	H7	Nucleocapsid
2021-03-29	29.1271	H7	BCoV
2021-03-29	NA	H7	Envelope
2021-03-29	29.7017	H8	PMMoV
2021-03-29	36.9325	H8	Nucleocapsid
2021-03-29	29.2238	H8	BCoV
2021-03-29	NA	H8	Envelope
2021-03-29	29.6939	H9	PMMoV
2021-03-29	NA	H9	Nucleocapsid
2021-03-29	29.513	H9	BCoV
2021-03-29	NA	H9	Envelope
2021-03-30	30.9765	G10	PMMoV
2021-03-30	NA	G10	Nucleocapsid
2021-03-30	NA	G10	BCoV
2021-03-30	NA	G10	Envelope
2021-03-30	31.0127	G11	PMMoV
2021-03-30	NA	G11	Nucleocapsid
2021-03-30	NA	G11	BCoV
2021-03-30	NA	G11	Envelope
2021-03-30	30.9732	G12	PMMoV
2021-03-30	NA	G12	Nucleocapsid
2021-03-30	NA	G12	BCoV
2021-03-30	NA	G12	Envelope
2021-03-30	30.9597	H7	PMMoV
2021-03-30	NA	H7	Nucleocapsid
2021-03-30	30.1654	H7	BCoV
2021-03-30	NA	H7	Envelope
2021-03-30	30.7146	H8	PMMoV
2021-03-30	NA	H8	Nucleocapsid
2021-03-30	30.4473	H8	BCoV
2021-03-30	NA	H8	Envelope
2021-03-30	30.9658	H9	PMMoV
2021-03-30	NA	H9	Nucleocapsid
2021-03-30	29.9947	H9	BCoV
2021-03-30	NA	H9	Envelope
2021-03-30	31.0066	H10	PMMoV
2021-03-30	NA	H10	Nucleocapsid
2021-03-30	NA	H10	BCoV
2021-03-30	NA	H10	Envelope
2021-03-30	30.9739	H11	PMMoV
2021-03-30	NA	H11	Nucleocapsid
2021-03-30	NA	H11	BCoV
2021-03-30	NA	H11	Envelope
2021-03-31	31.5581	A10	PMMoV
2021-03-31	NA	A10	Nucleocapsid
2021-03-31	NA	A10	BCoV
2021-03-31	NA	A10	Envelope
2021-03-31	31.5644	A11	PMMoV
2021-03-31	NA	A11	Nucleocapsid
2021-03-31	NA	A11	BCoV
2021-03-31	NA	A11	Envelope
2021-03-31	NA	A12	PMMoV
2021-03-31	NA	A12	Nucleocapsid
2021-03-31	NA	A12	BCoV
2021-03-31	NA	A12	Envelope
2021-03-31	30.9666	G4	PMMoV
2021-03-31	NA	G4	Nucleocapsid
2021-03-31	38.485	G4	BCoV
2021-03-31	NA	G4	Envelope
2021-03-31	30.8173	G5	PMMoV
2021-03-31	NA	G5	Nucleocapsid
2021-03-31	NA	G5	BCoV
2021-03-31	NA	G5	Envelope
2021-03-31	30.0971	G6	PMMoV
2021-03-31	NA	G6	Nucleocapsid
2021-03-31	NA	G6	BCoV
2021-03-31	NA	G6	Envelope
2021-03-31	31.4964	H4	PMMoV
2021-03-31	NA	H4	Nucleocapsid
2021-03-31	37.7359	H4	BCoV
2021-03-31	NA	H4	Envelope
2021-03-31	31.0221	H5	PMMoV
2021-03-31	NA	H5	Nucleocapsid
2021-03-31	NA	H5	BCoV
2021-03-31	NA	H5	Envelope
2021-03-31	30.9705	H6	PMMoV
2021-03-31	36.4547	H6	Nucleocapsid
2021-03-31	NA	H6	BCoV
2021-03-31	NA	H6	Envelope
2021-03-31	29.4285	H7	PMMoV
2021-03-31	35.2964	H7	Nucleocapsid
2021-03-31	30.2987	H7	BCoV
2021-03-31	36.7414	H7	Envelope
2021-03-31	29.6812	H8	PMMoV
2021-03-31	NA	H8	Nucleocapsid
2021-03-31	30.7038	H8	BCoV
2021-03-31	NA	H8	Envelope
2021-03-31	29.2991	H9	PMMoV
2021-03-31	36.2948	H9	Nucleocapsid
2021-03-31	30.3113	H9	BCoV
2021-03-31	NA	H9	Envelope
2021-04-01	34.2204	G10	PMMoV
2021-04-01	NA	G10	Nucleocapsid
2021-04-01	NA	G10	BCoV
2021-04-01	NA	G10	Envelope
2021-04-01	29.9673	G11	PMMoV
2021-04-01	NA	G11	Nucleocapsid
2021-04-01	NA	G11	BCoV
2021-04-01	NA	G11	Envelope
2021-04-01	30.3277	G12	PMMoV
2021-04-01	NA	G12	Nucleocapsid
2021-04-01	NA	G12	BCoV
2021-04-01	NA	G12	Envelope
2021-04-01	30.4462	H7	PMMoV
2021-04-01	NA	H7	Nucleocapsid
2021-04-01	30.5634	H7	BCoV
2021-04-01	NA	H7	Envelope
2021-04-01	30.3012	H8	PMMoV
2021-04-01	NA	H8	Nucleocapsid
2021-04-01	30.9357	H8	BCoV
2021-04-01	NA	H8	Envelope
2021-04-01	30.791	H9	PMMoV
2021-04-01	NA	H9	Nucleocapsid
2021-04-01	31.8603	H9	BCoV
2021-04-01	NA	H9	Envelope
2021-04-01	30.2808	H10	PMMoV
2021-04-01	NA	H10	Nucleocapsid
2021-04-01	NA	H10	BCoV
2021-04-01	NA	H10	Envelope
2021-04-01	30.0298	H11	PMMoV
2021-04-01	NA	H11	Nucleocapsid
2021-04-01	35.9182	H11	BCoV
2021-04-01	NA	H11	Envelope
2021-04-01	29.8469	H12	PMMoV
2021-04-01	NA	H12	Nucleocapsid
2021-04-01	35.6883	H12	BCoV
2021-04-01	NA	H12	Envelope
2021-04-02	31.2884	G10	PMMoV
2021-04-02	NA	G10	Nucleocapsid
2021-04-02	NA	G10	BCoV
2021-04-02	NA	G10	Envelope
2021-04-02	30.5786	G11	PMMoV
2021-04-02	NA	G11	Nucleocapsid
2021-04-02	NA	G11	BCoV
2021-04-02	NA	G11	Envelope
2021-04-02	30.7283	G12	PMMoV
2021-04-02	NA	G12	Nucleocapsid
2021-04-02	37.5128	G12	BCoV
2021-04-02	NA	G12	Envelope
2021-04-02	30.7518	H7	PMMoV
2021-04-02	NA	H7	Nucleocapsid
2021-04-02	32.1914	H7	BCoV
2021-04-02	NA	H7	Envelope
2021-04-02	31.1918	H8	PMMoV
2021-04-02	NA	H8	Nucleocapsid
2021-04-02	31.712	H8	BCoV
2021-04-02	NA	H8	Envelope
2021-04-02	30.8069	H9	PMMoV
2021-04-02	NA	H9	Nucleocapsid
2021-04-02	32.1135	H9	BCoV
2021-04-02	NA	H9	Envelope
2021-04-02	31.6955	H10	PMMoV
2021-04-02	37.0008	H10	Nucleocapsid
2021-04-02	36.7106	H10	BCoV
2021-04-02	NA	H10	Envelope
2021-04-02	31.1624	H11	PMMoV
2021-04-02	NA	H11	Nucleocapsid
2021-04-02	NA	H11	BCoV
2021-04-02	NA	H11	Envelope
2021-04-02	31.0198	H12	PMMoV
2021-04-02	NA	H12	Nucleocapsid
2021-04-02	NA	H12	BCoV
2021-04-02	NA	H12	Envelope
2021-04-06	29.2751	A10	PMMoV
2021-04-06	NA	A10	Nucleocapsid
2021-04-06	36.8675	A10	BCoV
2021-04-06	NA	A10	Envelope
2021-04-06	30.3845	A11	PMMoV
2021-04-06	NA	A11	Nucleocapsid
2021-04-06	NA	A11	BCoV
2021-04-06	NA	A11	Envelope
2021-04-06	30.3126	H7	PMMoV
2021-04-06	36.79	H7	Nucleocapsid
2021-04-06	27.2955	H7	BCoV
2021-04-06	NA	H7	Envelope
2021-04-06	30.3232	H8	PMMoV
2021-04-06	NA	H8	Nucleocapsid
2021-04-06	26.827	H8	BCoV
2021-04-06	NA	H8	Envelope
2021-04-06	29.9424	H9	PMMoV
2021-04-06	36.5991	H9	Nucleocapsid
2021-04-06	26.767	H9	BCoV
2021-04-06	NA	H9	Envelope
2021-04-07	31.1753	H4	PMMoV
2021-04-07	NA	H4	Nucleocapsid
2021-04-07	NA	H4	BCoV
2021-04-07	NA	H4	Envelope
2021-04-07	31.1131	H5	PMMoV
2021-04-07	NA	H5	Nucleocapsid
2021-04-07	NA	H5	BCoV
2021-04-07	NA	H5	Envelope
2021-04-07	31.0004	H6	PMMoV
2021-04-07	NA	H6	Nucleocapsid
2021-04-07	37.2332	H6	BCoV
2021-04-07	NA	H6	Envelope
2021-04-07	29.756	H7	PMMoV
2021-04-07	37.3892	H7	Nucleocapsid
2021-04-07	29.9615	H7	BCoV
2021-04-07	NA	H7	Envelope
2021-04-07	29.5894	H8	PMMoV
2021-04-07	37.2993	H8	Nucleocapsid
2021-04-07	29.8799	H8	BCoV
2021-04-07	NA	H8	Envelope
2021-04-07	29.457	H9	PMMoV
2021-04-07	NA	H9	Nucleocapsid
2021-04-07	29.7018	H9	BCoV
2021-04-07	NA	H9	Envelope
2021-04-08	30.1391	A10	PMMoV
2021-04-08	13.4213	A10	Nucleocapsid
2021-04-08	39.4635	A10	BCoV
2021-04-08	14.4184	A10	Envelope
2021-04-08	30.8832	A11	PMMoV
2021-04-08	36.971	A11	Nucleocapsid
2021-04-08	NA	A11	BCoV
2021-04-08	NA	A11	Envelope
2021-04-08	31.2972	H7	PMMoV
2021-04-08	NA	H7	Nucleocapsid
2021-04-08	29.7933	H7	BCoV
2021-04-08	NA	H7	Envelope
2021-04-08	31.58	H8	PMMoV
2021-04-08	39.5454	H8	Nucleocapsid
2021-04-08	29.7539	H8	BCoV
2021-04-08	NA	H8	Envelope
2021-04-08	31.5301	H9	PMMoV
2021-04-08	NA	H9	Nucleocapsid
2021-04-08	29.8522	H9	BCoV
2021-04-08	NA	H9	Envelope
2021-04-09	NA	G10	PMMoV
2021-04-09	NA	G10	Nucleocapsid
2021-04-09	NA	G10	BCoV
2021-04-09	NA	G10	Envelope
2021-04-09	30.4494	G11	PMMoV
2021-04-09	NA	G11	Nucleocapsid
2021-04-09	NA	G11	BCoV
2021-04-09	NA	G11	Envelope
2021-04-09	NA	G12	PMMoV
2021-04-09	NA	G12	Nucleocapsid
2021-04-09	NA	G12	BCoV
2021-04-09	NA	G12	Envelope
2021-04-09	30.6135	H7	PMMoV
2021-04-09	NA	H7	Nucleocapsid
2021-04-09	32.305	H7	BCoV
2021-04-09	NA	H7	Envelope
2021-04-09	30.552	H8	PMMoV
2021-04-09	NA	H8	Nucleocapsid
2021-04-09	32.5337	H8	BCoV
2021-04-09	NA	H8	Envelope
2021-04-09	33.9531	H9	PMMoV
2021-04-09	NA	H9	Nucleocapsid
2021-04-09	34.6974	H9	BCoV
2021-04-09	NA	H9	Envelope
2021-04-09	30.031	H10	PMMoV
2021-04-09	NA	H10	Nucleocapsid
2021-04-09	NA	H10	BCoV
2021-04-09	NA	H10	Envelope
2021-04-09	29.9711	H11	PMMoV
2021-04-09	NA	H11	Nucleocapsid
2021-04-09	NA	H11	BCoV
2021-04-09	NA	H11	Envelope
2021-04-09	30.1626	H12	PMMoV
2021-04-09	NA	H12	Nucleocapsid
2021-04-09	NA	H12	BCoV
2021-04-09	NA	H12	Envelope
2021-04-10	31.2726	A10	PMMoV
2021-04-10	NA	A10	Nucleocapsid
2021-04-10	35.9516	A10	BCoV
2021-04-10	NA	A10	Envelope
2021-04-10	31.4053	A11	PMMoV
2021-04-10	35.8913	A11	Nucleocapsid
2021-04-10	35.71	A11	BCoV
2021-04-10	NA	A11	Envelope
2021-04-10	NA	A12	PMMoV
2021-04-10	NA	A12	Nucleocapsid
2021-04-10	NA	A12	BCoV
2021-04-10	NA	A12	Envelope
2021-04-10	31.2102	H7	PMMoV
2021-04-10	NA	H7	Nucleocapsid
2021-04-10	29.3163	H7	BCoV
2021-04-10	NA	H7	Envelope
2021-04-10	31.2053	H8	PMMoV
2021-04-10	NA	H8	Nucleocapsid
2021-04-10	29.0192	H8	BCoV
2021-04-10	NA	H8	Envelope
2021-04-10	30.7883	H9	PMMoV
2021-04-10	NA	H9	Nucleocapsid
2021-04-10	28.9019	H9	BCoV
2021-04-10	NA	H9	Envelope
2021-04-11	31.0046	G10	PMMoV
2021-04-11	NA	G10	Nucleocapsid
2021-04-11	NA	G10	BCoV
2021-04-11	NA	G10	Envelope
2021-04-11	35.9641	G11	PMMoV
2021-04-11	NA	G11	Nucleocapsid
2021-04-11	NA	G11	BCoV
2021-04-11	NA	G11	Envelope
2021-04-11	32.4625	G12	PMMoV
2021-04-11	NA	G12	Nucleocapsid
2021-04-11	NA	G12	BCoV
2021-04-11	NA	G12	Envelope
2021-04-11	30.938	H7	PMMoV
2021-04-11	36.5221	H7	Nucleocapsid
2021-04-11	30.6297	H7	BCoV
2021-04-11	NA	H7	Envelope
2021-04-11	30.3027	H8	PMMoV
2021-04-11	NA	H8	Nucleocapsid
2021-04-11	29.9379	H8	BCoV
2021-04-11	NA	H8	Envelope
2021-04-11	30.3963	H9	PMMoV
2021-04-11	NA	H9	Nucleocapsid
2021-04-11	30.08	H9	BCoV
2021-04-11	NA	H9	Envelope
2021-04-11	30.4499	H10	PMMoV
2021-04-11	NA	H10	Nucleocapsid
2021-04-11	36.8673	H10	BCoV
2021-04-11	NA	H10	Envelope
2021-04-11	30.1713	H11	PMMoV
2021-04-11	NA	H11	Nucleocapsid
2021-04-11	NA	H11	BCoV
2021-04-11	NA	H11	Envelope
2021-04-11	30.3566	H12	PMMoV
2021-04-11	NA	H12	Nucleocapsid
2021-04-11	36.2771	H12	BCoV
2021-04-11	NA	H12	Envelope
2021-04-12	32.5207	A10	PMMoV
2021-04-12	36.378	A10	Nucleocapsid
2021-04-12	NA	A10	BCoV
2021-04-12	NA	A10	Envelope
2021-04-12	32.5911	A11	PMMoV
2021-04-12	38.9925	A11	Nucleocapsid
2021-04-12	NA	A11	BCoV
2021-04-12	NA	A11	Envelope
2021-04-12	32.5409	H7	PMMoV
2021-04-12	NA	H7	Nucleocapsid
2021-04-12	28.8014	H7	BCoV
2021-04-12	NA	H7	Envelope
2021-04-12	31.9655	H8	PMMoV
2021-04-12	NA	H8	Nucleocapsid
2021-04-12	28.5284	H8	BCoV
2021-04-12	NA	H8	Envelope
2021-04-12	31.8683	H9	PMMoV
2021-04-12	NA	H9	Nucleocapsid
2021-04-12	28.365	H9	BCoV
2021-04-12	NA	H9	Envelope
2021-04-13	31.6923	G10	PMMoV
2021-04-13	NA	G10	Nucleocapsid
2021-04-13	36.8794	G10	BCoV
2021-04-13	NA	G10	Envelope
2021-04-13	35.3635	G11	PMMoV
2021-04-13	NA	G11	Nucleocapsid
2021-04-13	NA	G11	BCoV
2021-04-13	NA	G11	Envelope
2021-04-13	32.1892	G12	PMMoV
2021-04-13	NA	G12	Nucleocapsid
2021-04-13	37.3878	G12	BCoV
2021-04-13	NA	G12	Envelope
2021-04-13	32.1267	H7	PMMoV
2021-04-13	NA	H7	Nucleocapsid
2021-04-13	31.3066	H7	BCoV
2021-04-13	NA	H7	Envelope
2021-04-13	31.7692	H8	PMMoV
2021-04-13	NA	H8	Nucleocapsid
2021-04-13	31.3503	H8	BCoV
2021-04-13	NA	H8	Envelope
2021-04-13	31.7385	H9	PMMoV
2021-04-13	NA	H9	Nucleocapsid
2021-04-13	30.9727	H9	BCoV
2021-04-13	NA	H9	Envelope
2021-04-13	31.6715	H10	PMMoV
2021-04-13	NA	H10	Nucleocapsid
2021-04-13	38.4239	H10	BCoV
2021-04-13	NA	H10	Envelope
2021-04-13	31.6339	H11	PMMoV
2021-04-13	NA	H11	Nucleocapsid
2021-04-13	34.8781	H11	BCoV
2021-04-13	NA	H11	Envelope
2021-04-13	31.7272	H12	PMMoV
2021-04-13	NA	H12	Nucleocapsid
2021-04-13	36.9732	H12	BCoV
2021-04-13	NA	H12	Envelope
2021-04-14	30.5848	A10	PMMoV
2021-04-14	NA	A10	Nucleocapsid
2021-04-14	NA	A10	BCoV
2021-04-14	NA	A10	Envelope
2021-04-14	30.9097	A11	PMMoV
2021-04-14	37.7182	A11	Nucleocapsid
2021-04-14	NA	A11	BCoV
2021-04-14	NA	A11	Envelope
2021-04-14	32.4273	A12	PMMoV
2021-04-14	NA	A12	Nucleocapsid
2021-04-14	NA	A12	BCoV
2021-04-14	NA	A12	Envelope
2021-04-14	29.3203	H7	PMMoV
2021-04-14	NA	H7	Nucleocapsid
2021-04-14	30.0896	H7	BCoV
2021-04-14	NA	H7	Envelope
2021-04-14	29.3801	H8	PMMoV
2021-04-14	NA	H8	Nucleocapsid
2021-04-14	30.0168	H8	BCoV
2021-04-14	NA	H8	Envelope
2021-04-14	29.0398	H9	PMMoV
2021-04-14	37.509	H9	Nucleocapsid
2021-04-14	29.9012	H9	BCoV
2021-04-14	NA	H9	Envelope
2021-04-15	30.9869	G10	PMMoV
2021-04-15	NA	G10	Nucleocapsid
2021-04-15	NA	G10	BCoV
2021-04-15	NA	G10	Envelope
2021-04-15	31.7472	G11	PMMoV
2021-04-15	NA	G11	Nucleocapsid
2021-04-15	NA	G11	BCoV
2021-04-15	NA	G11	Envelope
2021-04-15	31.1149	G12	PMMoV
2021-04-15	NA	G12	Nucleocapsid
2021-04-15	NA	G12	BCoV
2021-04-15	NA	G12	Envelope
2021-04-15	31.6473	H7	PMMoV
2021-04-15	35.852	H7	Nucleocapsid
2021-04-15	31.4786	H7	BCoV
2021-04-15	NA	H7	Envelope
2021-04-15	31.549	H8	PMMoV
2021-04-15	NA	H8	Nucleocapsid
2021-04-15	31.2799	H8	BCoV
2021-04-15	NA	H8	Envelope
2021-04-15	31.2525	H9	PMMoV
2021-04-15	NA	H9	Nucleocapsid
2021-04-15	30.9479	H9	BCoV
2021-04-15	NA	H9	Envelope
2021-04-15	31.5031	H10	PMMoV
2021-04-15	NA	H10	Nucleocapsid
2021-04-15	NA	H10	BCoV
2021-04-15	NA	H10	Envelope
2021-04-15	31.4437	H11	PMMoV
2021-04-15	NA	H11	Nucleocapsid
2021-04-15	NA	H11	BCoV
2021-04-15	NA	H11	Envelope
2021-04-16	31.0127	G10	PMMoV
2021-04-16	NA	G10	Nucleocapsid
2021-04-16	38.2319	G10	BCoV
2021-04-16	NA	G10	Envelope
2021-04-16	31.2331	G11	PMMoV
2021-04-16	NA	G11	Nucleocapsid
2021-04-16	NA	G11	BCoV
2021-04-16	NA	G11	Envelope
2021-04-16	31.1267	G12	PMMoV
2021-04-16	NA	G12	Nucleocapsid
2021-04-16	NA	G12	BCoV
2021-04-16	NA	G12	Envelope
2021-04-16	30.3778	H7	PMMoV
2021-04-16	35.1295	H7	Nucleocapsid
2021-04-16	27.9	H7	BCoV
2021-04-16	NA	H7	Envelope
2021-04-16	29.9195	H8	PMMoV
2021-04-16	NA	H8	Nucleocapsid
2021-04-16	27.6423	H8	BCoV
2021-04-16	NA	H8	Envelope
2021-04-16	29.3278	H9	PMMoV
2021-04-16	NA	H9	Nucleocapsid
2021-04-16	27.7268	H9	BCoV
2021-04-16	37.4982	H9	Envelope
2021-04-17	30.5762	G10	PMMoV
2021-04-17	NA	G10	Nucleocapsid
2021-04-17	NA	G10	BCoV
2021-04-17	NA	G10	Envelope
2021-04-17	30.6202	G11	PMMoV
2021-04-17	NA	G11	Nucleocapsid
2021-04-17	NA	G11	BCoV
2021-04-17	NA	G11	Envelope
2021-04-17	30.6139	G12	PMMoV
2021-04-17	NA	G12	Nucleocapsid
2021-04-17	NA	G12	BCoV
2021-04-17	NA	G12	Envelope
2021-04-17	30.5551	H7	PMMoV
2021-04-17	NA	H7	Nucleocapsid
2021-04-17	29.9942	H7	BCoV
2021-04-17	NA	H7	Envelope
2021-04-17	30.736	H8	PMMoV
2021-04-17	37.9515	H8	Nucleocapsid
2021-04-17	30.0127	H8	BCoV
2021-04-17	NA	H8	Envelope
2021-04-17	30.623	H9	PMMoV
2021-04-17	37.1916	H9	Nucleocapsid
2021-04-17	29.898	H9	BCoV
2021-04-17	NA	H9	Envelope
2021-04-17	30.6392	H10	PMMoV
2021-04-17	NA	H10	Nucleocapsid
2021-04-17	NA	H10	BCoV
2021-04-17	NA	H10	Envelope
2021-04-17	30.4445	H11	PMMoV
2021-04-17	NA	H11	Nucleocapsid
2021-04-17	NA	H11	BCoV
2021-04-17	NA	H11	Envelope
2021-04-17	30.4197	H12	PMMoV
2021-04-17	NA	H12	Nucleocapsid
2021-04-17	36.4998	H12	BCoV
2021-04-17	NA	H12	Envelope
2021-04-18	31.0027	A10	PMMoV
2021-04-18	NA	A10	Nucleocapsid
2021-04-18	NA	A10	BCoV
2021-04-18	NA	A10	Envelope
2021-04-18	31.1721	A11	PMMoV
2021-04-18	NA	A11	Nucleocapsid
2021-04-18	NA	A11	BCoV
2021-04-18	NA	A11	Envelope
2021-04-18	35.1582	A12	PMMoV
2021-04-18	NA	A12	Nucleocapsid
2021-04-18	NA	A12	BCoV
2021-04-18	NA	A12	Envelope
2021-04-18	30.6817	H7	PMMoV
2021-04-18	NA	H7	Nucleocapsid
2021-04-18	30.3295	H7	BCoV
2021-04-18	NA	H7	Envelope
2021-04-18	30.5601	H8	PMMoV
2021-04-18	NA	H8	Nucleocapsid
[truncated: 442 more rows]

## Sheet: S8
Supplemental Table 8. Full processed results for all SENB+ Spring samples
Date	Target	Sample	Cq Mean Across Replicates	Mean copies/rxn	Mean copies/L	Slope	Above_LoQ	LoQ	Volume of concentrate (microL)	Sample volume processed (L)
2021-02-07	PMMoV	R	25.2473	35153.5	6.99006e+07	-4.08451	FALSE	107000	1710	0.03739
2021-02-07	Nucleocapsid	R	36.1964	2.70478	5378.3	-3.91195	FALSE	10	1710	0.03739
2021-02-07	BCoV	R	24.5554	124796	2.48149e+08	-3.64915	TRUE	1000	1710	0.03739
2021-02-07	Envelope	R	NA	NA	NA	NA	NA	NA	NA	NA
2021-02-07	PMMoV	P	21.0159	381386	8.88134e+08	-4.08451	TRUE	107000	1700	0.03174
2021-02-07	Nucleocapsid	P	NA	NA	NA	-3.91195	NA	10	1700	0.03174
2021-02-07	BCoV	P	25.284	78740.2	1.83363e+08	-3.64915	TRUE	1000	1700	0.03174
2021-02-07	Envelope	P	36.3923	2.71902	6331.78	-3.84965	FALSE	10	1700	0.03174
2021-02-07	PMMoV	F	23.3863	100398	1.05448e+08	-4.08451	FALSE	107000	1010	0.04181
2021-02-07	Nucleocapsid	F	NA	NA	NA	NA	NA	NA	NA	NA
2021-02-07	BCoV	F	23.8714	191860	2.0151e+08	-3.64915	TRUE	1000	1010	0.04181
2021-02-07	Envelope	F	NA	NA	NA	NA	NA	NA	NA	NA
2021-02-07	PMMoV	G(FEDCBA)	20.522	504271	4.73161e+08	-4.08451	TRUE	107000	920	0.04263
2021-02-07	Nucleocapsid	G(FEDCBA)	30.992	57.967	54390.8	-3.91195	TRUE	10	920	0.04263
2021-02-07	BCoV	G(FEDCBA)	23.3221	271415	2.54671e+08	-3.64915	TRUE	1000	920	0.04263
2021-02-07	Envelope	G(FEDCBA)	32.2478	32.866	30838.4	-3.84965	TRUE	10	920	0.04263
2021-02-07	PMMoV	K	23.6706	85418.8	2.61671e+07	-4.08451	FALSE	107000	280	0.03974
2021-02-07	Nucleocapsid	K	32.3936	26.283	8051.5	-3.91195	TRUE	10	280	0.03974
2021-02-07	BCoV	K	28.2368	12209.3	3.74019e+06	-3.64915	TRUE	1000	280	0.03974
2021-02-07	Envelope	K	32.748	24.7502	7581.95	-3.84965	TRUE	10	280	0.03974
2021-02-07	PMMoV	B(A)	21.0043	384653	4.70666e+08	-4.08451	TRUE	107000	1070	0.03802
2021-02-07	Nucleocapsid	B(A)	30.9868	58.1645	71170.8	-3.91195	TRUE	10	1070	0.03802
2021-02-07	BCoV	B(A)	23.9952	177556	2.17259e+08	-3.64915	TRUE	1000	1070	0.03802
2021-02-07	Envelope	B(A)	32.1553	34.5879	42322.2	-3.84965	TRUE	10	1070	0.03802
2021-02-07	PMMoV	A	20.7978	432868	9.08068e+08	-4.08451	TRUE	107000	1750	0.03627
2021-02-07	Nucleocapsid	A	34.331	8.2748	17358.8	-3.91195	FALSE	10	1750	0.03627
2021-02-07	BCoV	A	24.4539	133376	2.79794e+08	-3.64915	TRUE	1000	1750	0.03627
2021-02-07	Envelope	A	35.3316	5.16969	10844.9	-3.84965	FALSE	10	1750	0.03627
2021-02-07	PMMoV	H	21.6958	259965	2.98753e+08	-4.08451	TRUE	107000	1020	0.03859
2021-02-07	Nucleocapsid	H	34.5837	7.05276	8105.07	-3.91195	FALSE	10	1020	0.03859
2021-02-07	BCoV	H	24.4274	135008	1.55152e+08	-3.64915	TRUE	1000	1020	0.03859
2021-02-07	Envelope	H	36.1746	3.15576	3626.61	-3.84965	FALSE	10	1020	0.03859
2021-02-07	PMMoV	O	26.5723	16677.9	1.52747e+07	-4.08451	FALSE	107000	720	0.03418
2021-02-07	Nucleocapsid	O	NA	NA	NA	NA	NA	NA	NA	NA
2021-02-07	BCoV	O	28.9917	7699.87	7.05206e+06	-3.64915	TRUE	1000	720	0.03418
2021-02-07	Envelope	O	NA	NA	NA	NA	NA	NA	NA	NA
2021-02-07	PMMoV	J	21.2487	334392	7.17965e+08	-4.08451	TRUE	107000	1760	0.03564
2021-02-07	Nucleocapsid	J	37.4787	1.27143	2729.86	-3.91195	FALSE	10	1760	0.03564
2021-02-07	BCoV	J	25.2433	80680.8	1.73228e+08	-3.64915	TRUE	1000	1760	0.03564
2021-02-07	Envelope	J	NA	NA	NA	NA	NA	NA	NA	NA
2021-02-07	PMMoV	M	21.9179	229677	4.44254e+08	-4.08451	TRUE	107000	1590	0.03574
2021-02-07	Nucleocapsid	M	NA	NA	NA	NA	NA	NA	NA	NA
2021-02-07	BCoV	M	24.4849	130324	2.5208e+08	-3.64915	TRUE	1000	1590	0.03574
2021-02-07	Envelope	M	NA	NA	NA	NA	NA	NA	NA	NA
2021-02-07	PMMoV	I(H)	22.5161	163775	2.40275e+08	-4.08451	TRUE	107000	1070	0.03171
2021-02-07	Nucleocapsid	I(H)	37.736	1.09274	1603.16	-3.91195	FALSE	10	1070	0.03171
2021-02-07	BCoV	I(H)	24.6076	120604	1.76938e+08	-3.64915	TRUE	1000	1070	0.03171
2021-02-07	Envelope	I(H)	NA	NA	NA	NA	NA	NA	NA	NA
2021-02-07	PMMoV	D2	20.0318	664415	1.07023e+09	-4.08451	TRUE	107000	1250	0.03374
2021-02-07	Nucleocapsid	D2	37.5197	1.24113	1999.2	-3.91195	FALSE	10	1250	0.03374
2021-02-07	BCoV	D2	27.2248	23161	3.73073e+07	-3.64915	TRUE	1000	1250	0.03374
2021-02-07	Envelope	D2	NA	NA	NA	NA	NA	NA	NA	NA
2021-02-07	PMMoV	N	26.2897	19521.1	6.87326e+07	-4.08451	FALSE	107000	660	0.00815
2021-02-07	Nucleocapsid	N	37.4168	1.47786	5203.46	-3.91195	FALSE	10	660	0.00815
2021-02-07	BCoV	N	25.3842	73914.1	2.60247e+08	-3.64915	TRUE	1000	660	0.00815
2021-02-07	Envelope	N	37.0638	1.8196	6406.72	-3.84965	FALSE	10	660	0.00815
2021-02-07	PMMoV	Q	21.8347	240309	1.53037e+08	-4.08451	TRUE	107000	550	0.03755
2021-02-07	Nucleocapsid	Q	36.7606	2.10554	1340.88	-3.91195	FALSE	10	550	0.03755
2021-02-07	BCoV	Q	24.8058	106361	6.77338e+07	-3.64915	TRUE	1000	550	0.03755
2021-02-07	Envelope	Q	37.342	1.72235	1096.85	-3.84965	FALSE	10	550	0.03755
2021-02-07	PMMoV	E1	20.495	511587	4.05741e+08	-4.08451	TRUE	107000	780	0.04276
2021-02-07	Nucleocapsid	E1	38.2973	0.785305	622.827	-3.91195	FALSE	10	780	0.04276
2021-02-07	BCoV	E1	24.6359	118422	9.39207e+07	-3.64915	TRUE	1000	780	0.04276
2021-02-07	Envelope	E1	37.7275	1.22341	970.289	-3.84965	FALSE	10	780	0.04276
2021-02-07	PMMoV	Isolation	21.7598	251321	2.15436e+08	-4.08451	TRUE	107000	930	0.04717
2021-02-07	Nucleocapsid	Isolation	38.1417	0.860631	737.745	-3.91195	FALSE	10	930	0.04717
2021-02-07	BCoV	Isolation	24.1719	159119	1.36399e+08	-3.64915	TRUE	1000	930	0.04717
2021-02-07	Envelope	Isolation	NA	NA	NA	NA	NA	NA	NA	NA
2021-02-07	PMMoV	Admin	23.3497	102403	2.07171e+08	-4.08451	FALSE	107000	1670	0.03589
2021-02-07	Nucleocapsid	Admin	38.3613	0.756281	1530.02	-3.91195	FALSE	10	1670	0.03589
2021-02-07	BCoV	Admin	24.4727	131501	2.66038e+08	-3.64915	TRUE	1000	1670	0.03589
2021-02-07	Envelope	Admin	NA	NA	NA	NA	NA	NA	NA	NA
2021-02-07	PMMoV	E2(CBA)	21.0314	378160	6.63311e+08	-4.08451	TRUE	107000	1740	0.04313
2021-02-07	Nucleocapsid	E2(CBA)	31.3829	46.6707	81862.8	-3.91195	TRUE	10	1740	0.04313
2021-02-07	BCoV	E2(CBA)	24.5169	127768	2.24111e+08	-3.64915	TRUE	1000	1740	0.04313
2021-02-07	Envelope	E2(CBA)	32.2775	32.2019	56483.8	-3.84965	TRUE	10	1740	0.04313
2021-02-07	PMMoV	C	23.4122	99043.3	2.15248e+08	-4.08451	FALSE	107000	1700	0.03401
2021-02-07	Nucleocapsid	C	37.4662	1.28081	2783.55	-3.91195	FALSE	10	1700	0.03401
2021-02-07	BCoV	C	24.3095	145957	3.17205e+08	-3.64915	TRUE	1000	1700	0.03401
2021-02-07	Envelope	C	NA	NA	NA	NA	NA	NA	NA	NA
2021-02-07	PMMoV	S	25.0312	39722.2	3.10358e+07	-4.08451	FALSE	107000	170	0.00946
2021-02-07	Nucleocapsid	S	37.6826	1.12765	881.06	-3.91195	FALSE	10	170	0.00946
2021-02-07	BCoV	S	22.7714	384718	3.00589e+08	-3.64915	TRUE	1000	170	0.00946
2021-02-07	Envelope	S	NA	NA	NA	NA	NA	NA	NA	NA
2021-02-07	PMMoV	Extraction Blank	NA	NA	NA	NA	NA	NA	NA	NA
2021-02-07	Nucleocapsid	Extraction Blank	NA	NA	NA	NA	NA	NA	NA	NA
2021-02-07	BCoV	Extraction Blank	NA	NA	NA	NA	NA	NA	NA	NA
2021-02-07	Envelope	Extraction Blank	NA	NA	NA	NA	NA	NA	NA	NA
2021-02-08	PMMoV	R	22.1858	247696	3.48559e+08	-4.78007	TRUE	10700	970	0.02997
2021-02-08	Nucleocapsid	R	NA	NA	NA	NA	NA	NA	NA	NA
2021-02-08	BCoV	R	24.1842	107654	1.51491e+08	-3.71356	TRUE	1000	970	0.02997
2021-02-08	Envelope	R	NA	NA	NA	NA	NA	NA	NA	NA
2021-02-08	PMMoV	P	21.0654	424186	3.2704e+08	-4.78007	TRUE	10700	890	0.05019
2021-02-08	Nucleocapsid	P	35.5386	5.30157	4087.42	-3.88666	FALSE	10	890	0.05019
2021-02-08	BCoV	P	23.9829	121932	9.40076e+07	-3.71356	TRUE	1000	890	0.05019
2021-02-08	Envelope	P	33.8988	6.53658	5039.59	-3.79305	FALSE	10	890	0.05019
2021-02-08	PMMoV	F	20.1024	676223	1.00003e+09	-4.78007	TRUE	10700	1350	0.03969
2021-02-08	Nucleocapsid	F	NA	NA	NA	NA	NA	NA	NA	NA
2021-02-08	BCoV	F	25.1092	61048	9.0281e+07	-3.71356	TRUE	1000	1350	0.03969
2021-02-08	Envelope	F	NA	NA	NA	NA	NA	NA	NA	NA
2021-02-08	PMMoV	G(FEDCBA)	21.2643	384940	9.67988e+07	-4.78007	TRUE	10700	200	0.03458
2021-02-08	Nucleocapsid	G(FEDCBA)	34.0266	14.2955	3594.8	-3.88666	TRUE	10	200	0.03458
2021-02-08	BCoV	G(FEDCBA)	22.5968	286469	7.20369e+07	-3.71356	TRUE	1000	200	0.03458
2021-02-08	Envelope	G(FEDCBA)	33.3461	9.20992	2315.97	-3.79305	FALSE	10	200	0.03458
2021-02-08	PMMoV	K	19.9279	732907	9.9923e+08	-4.78007	TRUE	10700	910	0.02902
2021-02-08	Nucleocapsid	K	35.9617	4.11482	5610.05	-3.88666	FALSE	10	910	0.02902
2021-02-08	BCoV	K	24.5607	84730.6	1.1552e+08	-3.71356	TRUE	1000	910	0.02902
2021-02-08	Envelope	K	36.7172	1.13083	1541.75	-3.79305	FALSE	10	910	0.02902
2021-02-08	PMMoV	B(A)	22.1269	255233	2.21714e+08	-4.78007	TRUE	10700	780	0.03904
2021-02-08	Nucleocapsid	B(A)	37.6995	1.5081	1310.05	-3.88666	FALSE	10	780	0.03904
2021-02-08	BCoV	B(A)	24.2247	104269	9.05759e+07	-3.71356	TRUE	1000	780	0.03904
2021-02-08	Envelope	B(A)	36.9332	1.01639	882.908	-3.79305	FALSE	10	780	0.03904
2021-02-08	PMMoV	A	20.8383	472796	4.58585e+08	-4.78007	TRUE	10700	860	0.03855
2021-02-08	Nucleocapsid	A	NA	NA	NA	NA	NA	NA	NA	NA
2021-02-08	BCoV	A	23.8685	130048	1.26139e+08	-3.71356	TRUE	1000	860	0.03855
2021-02-08	Envelope	A	NA	NA	NA	NA	NA	NA	NA	NA
2021-02-08	PMMoV	H	21.5792	333796	4.57098e+08	-4.78007	TRUE	10700	1040	0.03302
2021-02-08	Nucleocapsid	H	NA	NA	NA	NA	NA	NA	NA	NA
2021-02-08	BCoV	H	24.6089	83059.3	1.13741e+08	-3.71356	TRUE	1000	1040	0.03302
2021-02-08	Envelope	H	NA	NA	NA	NA	NA	NA	NA	NA
2021-02-08	PMMoV	L(Admin)	20.4839	561351	6.16491e+08	-4.78007	TRUE	10700	950	0.03761
2021-02-08	Nucleocapsid	L(Admin)	NA	NA	NA	NA	NA	NA	NA	NA
2021-02-08	BCoV	L(Admin)	24.966	66292.1	7.28039e+07	-3.71356	TRUE	1000	950	0.03761
2021-02-08	Envelope	L(Admin)	NA	NA	NA	NA	NA	NA	NA	NA
2021-02-08	PMMoV	O	19.3333	976638	2.63899e+08	-4.78007	TRUE	10700	210	0.03379
2021-02-08	Nucleocapsid	O	36.1383	3.72905	1007.63	-3.88666	FALSE	10	210	0.03379
2021-02-08	BCoV	O	24.5104	87703	2.36983e+07	-3.71356	TRUE	1000	210	0.03379
2021-02-08	Envelope	O	35.4346	2.46451	665.938	-3.79305	FALSE	10	210	0.03379
2021-02-08	PMMoV	J	NA	NA	NA	NA	NA	NA	NA	NA
2021-02-08	Nucleocapsid	J	NA	NA	NA	NA	NA	NA	NA	NA
2021-02-08	BCoV	J	NA	NA	NA	NA	NA	NA	NA	NA
2021-02-08	Envelope	J	36.9666	0.963966	956.885	-3.79305	FALSE	10	800	0.03504
2021-02-08	PMMoV	D1	22.9698	169174	2.03566e+08	-4.78007	TRUE	10700	980	0.03541
2021-02-08	Nucleocapsid	D1	NA	NA	NA	NA	NA	NA	NA	NA
2021-02-08	BCoV	D1	26.1086	32423.7	3.90153e+07	-3.71356	TRUE	1000	980	0.03541
2021-02-08	Envelope	D1	NA	NA	NA	NA	NA	NA	NA	NA
2021-02-08	PMMoV	I(H)	NA	NA	NA	NA	NA	NA	NA	NA
2021-02-08	Nucleocapsid	I(H)	37.2449	1.92277	1491.31	-3.88666	FALSE	10	700	0.03924
2021-02-08	BCoV	I(H)	NA	NA	NA	NA	NA	NA	NA	NA
2021-02-08	Envelope	I(H)	36.2213	1.62473	1260.15	-3.79305	FALSE	10	700	0.03924
2021-02-08	PMMoV	D2	21.0252	433239	4.67987e+08	-4.78007	TRUE	10700	920	0.03703
2021-02-08	Nucleocapsid	D2	NA	NA	NA	NA	NA	NA	NA	NA
2021-02-08	BCoV	D2	NA	NA	NA	NA	NA	NA	NA	NA
2021-02-08	Envelope	D2	35.7663	1.99763	2157.85	-3.79305	FALSE	10	920	0.03703
2021-02-08	PMMoV	Isolation	20.8652	466258	NA	-4.78007	TRUE	10700	NA	NA
2021-02-08	Nucleocapsid	Isolation	NA	NA	NA	NA	NA	NA	NA	NA
2021-02-08	BCoV	Isolation	24.4744	89464.4	NA	-3.71356	TRUE	1000	NA	NA
2021-02-08	Envelope	Isolation	NA	NA	NA	NA	NA	NA	NA	NA
2021-02-08	PMMoV	Q	20.6271	523656	5.94473e+08	-4.78007	TRUE	10700	870	0.03332
2021-02-08	Nucleocapsid	Q	NA	NA	NA	-3.88666	NA	10	870	0.03332
2021-02-08	BCoV	Q	24.0709	115245	1.3083e+08	-3.71356	TRUE	1000	870	0.03332
2021-02-08	Envelope	Q	34.9973	3.58484	4069.64	-3.79305	FALSE	10	870	0.03332
2021-02-08	PMMoV	E1	21.2175	393478	4.7259e+08	-4.78007	TRUE	10700	1000	0.0362
2021-02-08	Nucleocapsid	E1	NA	NA	NA	NA	NA	NA	NA	NA
2021-02-08	BCoV	E1	25.0525	62403.7	7.49504e+07	-3.71356	TRUE	1000	1000	0.0362
2021-02-08	Envelope	E1	NA	NA	NA	NA	NA	NA	NA	NA
2021-02-08	PMMoV	Admin	23.7493	116449	1.06196e+08	-4.78007	TRUE	10700	710	0.03385
2021-02-08	Nucleocapsid	Admin	NA	NA	NA	NA	NA	NA	NA	NA
2021-02-08	BCoV	Admin	23.7824	137746	1.25617e+08	-3.71356	TRUE	1000	710	0.03385
2021-02-08	Envelope	Admin	NA	NA	NA	NA	NA	NA	NA	NA
2021-02-08	PMMoV	E2(CBA)	21.3187	374872	2.90449e+08	-4.78007	TRUE	10700	690	0.03872
2021-02-08	Nucleocapsid	E2(CBA)	32.531	31.5559	24449.3	-3.88666	TRUE	10	690	0.03872
2021-02-08	BCoV	E2(CBA)	23.1477	203418	1.57607e+08	-3.71356	TRUE	1000	690	0.03872
2021-02-08	Envelope	E2(CBA)	32.3126	16.4727	12762.9	-3.79305	TRUE	10	690	0.03872
2021-02-08	PMMoV	C	21.0625	425632	5.52005e+08	-4.78007	TRUE	10700	1220	0.0409
2021-02-08	Nucleocapsid	C	NA	NA	NA	NA	NA	NA	NA	NA
2021-02-08	BCoV	C	23.7189	143152	1.85655e+08	-3.71356	TRUE	1000	1220	0.0409
2021-02-08	Envelope	C	NA	NA	NA	NA	NA	NA	NA	NA
2021-02-08	PMMoV	Extraction Blank	NA	NA	NA	NA	NA	NA	NA	NA
2021-02-08	Nucleocapsid	Extraction Blank	NA	NA	NA	NA	NA	NA	NA	NA
2021-02-08	BCoV	Extraction Blank	NA	NA	NA	NA	NA	NA	NA	NA
2021-02-08	Envelope	Extraction Blank	NA	NA	NA	NA	NA	NA	NA	NA
2021-02-09	PMMoV	R	22.6184	155221	1.82622e+08	-4.0369	TRUE	107000	880	0.03252
2021-02-09	Nucleocapsid	R	37.0487	1.17201	1378.91	-3.66212	FALSE	10	880	0.03252
2021-02-09	BCoV	R	23.2522	175230	2.06164e+08	-3.68273	TRUE	1000	880	0.03252
2021-02-09	Envelope	R	NA	NA	NA	NA	NA	NA	NA	NA
2021-02-09	PMMoV	P	21.6042	276756	1.48554e+08	-4.0369	TRUE	107000	430	0.03483
2021-02-09	Nucleocapsid	P	35.7851	2.67421	1435.43	-3.66212	FALSE	10	430	0.03483
2021-02-09	BCoV	P	22.9192	215576	1.15714e+08	-3.68273	TRUE	1000	430	0.03483
2021-02-09	Envelope	P	36.6229	1.39095	746.617	-3.65309	FALSE	10	430	0.03483
2021-02-09	PMMoV	F	20.7214	458617	2.35265e+08	-4.0369	TRUE	107000	490	0.04153
2021-02-09	Nucleocapsid	F	35.7301	2.62988	1349.09	-3.66212	FALSE	10	490	0.04153
2021-02-09	BCoV	F	23.8075	123764	6.34895e+07	-3.68273	TRUE	1000	490	0.04153
2021-02-09	Envelope	F	37.9569	0.58417	299.672	-3.65309	FALSE	10	490	0.04153
2021-02-09	PMMoV	G(FEDCBA)	21.7401	256256	6.32678e+08	-4.0369	TRUE	107000	1770	0.03117
2021-02-09	Nucleocapsid	G(FEDCBA)	32.4954	20.6807	51059.1	-3.66212	TRUE	10	1770	0.03117
2021-02-09	BCoV	G(FEDCBA)	23.6294	138459	3.41844e+08	-3.68273	TRUE	1000	1770	0.03117
2021-02-09	Envelope	G(FEDCBA)	32.9868	13.6275	33645.3	-3.65309	TRUE	10	1770	0.03117
2021-02-09	PMMoV	B(A)	21.0132	388266	9.76833e+07	-4.0369	TRUE	107000	270	0.04666
2021-02-09	Nucleocapsid	B(A)	30.6477	64.389	16199.5	-3.66212	TRUE	10	270	0.04666
2021-02-09	BCoV	B(A)	22.0487	372269	9.36586e+07	-3.68273	TRUE	1000	270	0.04666
2021-02-09	Envelope	B(A)	31.4383	35.8603	9022.06	-3.65309	TRUE	10	270	0.04666
2021-02-09	PMMoV	A	21.363	318878	3.17477e+08	-4.0369	TRUE	107000	940	0.04105
2021-02-09	Nucleocapsid	A	33.1194	13.709	13648.7	-3.66212	TRUE	10	940	0.04105
2021-02-09	BCoV	A	22.617	261809	2.60658e+08	-3.68273	TRUE	1000	940	0.04105
2021-02-09	Envelope	A	33.7723	8.24684	8210.59	-3.65309	FALSE	10	940	0.04105
2021-02-09	PMMoV	H	21.4082	310007	3.63744e+08	-4.0369	TRUE	107000	1090	0.04039
2021-02-09	Nucleocapsid	H	35.5628	3.29195	3862.58	-3.66212	FALSE	10	1090	0.04039
2021-02-09	BCoV	H	23.2256	178665	2.09635e+08	-3.68273	TRUE	1000	1090	0.04039
2021-02-09	Envelope	H	36.7527	1.38882	1629.57	-3.65309	FALSE	10	1090	0.04039
2021-02-09	PMMoV	L(Admin)	20.6566	475379	4.28206e+08	-4.0369	TRUE	107000	970	0.04682
2021-02-09	Nucleocapsid	L(Admin)	32.5963	19.0698	17177.4	-3.66212	TRUE	10	970	0.04682
2021-02-09	BCoV	L(Admin)	23.3442	165436	1.49019e+08	-3.68273	TRUE	1000	970	0.04682
2021-02-09	Envelope	L(Admin)	33.7885	8.09565	7292.3	-3.65309	FALSE	10	970	0.04682
2021-02-09	PMMoV	J	22.7475	144262	3.23023e+07	-4.0369	TRUE	107000	230	0.04466
2021-02-09	Nucleocapsid	J	36.9196	1.24508	278.79	-3.66212	FALSE	10	230	0.04466
2021-02-09	BCoV	J	22.6634	253039	5.6659e+07	-3.68273	TRUE	1000	230	0.04466
2021-02-09	Envelope	J	NA	NA	NA	NA	NA	NA	NA	NA
2021-02-09	PMMoV	D1	23.1103	117220	1.64105e+08	-4.0369	TRUE	107000	1060	0.03292
2021-02-09	Nucleocapsid	D1	36.1559	2.26017	3164.16	-3.66212	FALSE	10	1060	0.03292
2021-02-09	BCoV	D1	23.6161	139532	1.9534e+08	-3.68273	TRUE	1000	1060	0.03292
2021-02-09	Envelope	D1	36.074	2.17369	3043.1	-3.65309	FALSE	10	1060	0.03292
2021-02-09	PMMoV	M	20.7043	462480	6.57415e+08	-4.0369	TRUE	107000	1450	0.04435
2021-02-09	Nucleocapsid	M	32.5824	19.0602	27094	-3.66212	TRUE	10	1450	0.04435
2021-02-09	BCoV	M	22.481	283632	4.03182e+08	-3.68273	TRUE	1000	1450	0.04435
2021-02-09	Envelope	M	33.7488	8.56541	12175.7	-3.65309	FALSE	10	1450	0.04435
2021-02-09	PMMoV	I(H)	20.9363	405115	2.46375e+08	-4.0369	TRUE	107000	590	0.04218
2021-02-09	Nucleocapsid	I(H)	NA	NA	NA	NA	NA	NA	NA	NA
2021-02-09	BCoV	I(H)	22.5928	264380	1.60785e+08	-3.68273	TRUE	1000	590	0.04218
2021-02-09	Envelope	I(H)	37.5497	0.755073	459.205	-3.65309	FALSE	10	590	0.04218
2021-02-09	PMMoV	D2	20.6557	475462	3.38981e+08	-4.0369	TRUE	107000	610	0.0372
2021-02-09	Nucleocapsid	D2	35.4644	3.2983	2351.52	-3.66212	FALSE	10	610	0.0372
2021-02-09	BCoV	D2	23.4469	155009	1.10514e+08	-3.68273	TRUE	1000	610	0.0372
2021-02-09	Envelope	D2	36.0907	2.23998	1596.99	-3.65309	FALSE	10	610	0.0372
2021-02-09	PMMoV	Q	21.4718	298469	6.9995e+08	-4.0369	TRUE	107000	1760	0.03263
2021-02-09	Nucleocapsid	Q	31.7874	31.5348	73953.4	-3.66212	TRUE	10	1760	0.03263
2021-02-09	BCoV	Q	23.9766	111300	2.61014e+08	-3.68273	TRUE	1000	1760	0.03263
2021-02-09	Envelope	Q	32.4148	19.5847	45928.7	-3.65309	TRUE	10	1760	0.03263
2021-02-09	PMMoV	E1	20.2006	617488	6.31544e+08	-4.0369	TRUE	107000	940	0.03996
2021-02-09	Nucleocapsid	E1	35.0843	4.02859	4120.29	-3.66212	FALSE	10	940	0.03996
2021-02-09	BCoV	E1	24.0516	106332	1.08752e+08	-3.68273	TRUE	1000	940	0.03996
2021-02-09	Envelope	E1	35.2557	3.20611	3279.09	-3.65309	FALSE	10	940	0.03996
2021-02-09	PMMoV	Isolation	21.0969	373380	5.353e+08	-4.0369	TRUE	107000	1010	0.03063
2021-02-09	Nucleocapsid	Isolation	34.3518	6.3292	9073.92	-3.66212	FALSE	10	1010	0.03063
2021-02-09	BCoV	Isolation	23.277	173959	2.49398e+08	-3.68273	TRUE	1000	1010	0.03063
2021-02-09	Envelope	Isolation	35.8349	2.33702	3350.49	-3.65309	FALSE	10	1010	0.03063
2021-02-09	PMMoV	E2(CBA)	20.8956	418440	2.69664e+08	-4.0369	TRUE	107000	580	0.03913
2021-02-09	Nucleocapsid	E2(CBA)	31.188	46.0455	29674.1	-3.66212	TRUE	10	580	0.03913
2021-02-09	BCoV	E2(CBA)	22.8931	220801	1.42296e+08	-3.68273	TRUE	1000	580	0.03913
2021-02-09	Envelope	E2(CBA)	31.7594	29.0929	18749	-3.65309	TRUE	10	580	0.03913
2021-02-09	PMMoV	C	21.2329	342184	3.6005e+08	-4.0369	TRUE	107000	1060	0.0438
2021-02-09	Nucleocapsid	C	33.3407	12.2568	12896.8	-3.66212	TRUE	10	1060	0.0438
2021-02-09	BCoV	C	23.1955	181392	1.90863e+08	-3.68273	TRUE	1000	1060	0.0438
2021-02-09	Envelope	C	34.7647	4.43826	4669.99	-3.65309	FALSE	10	1060	0.0438
2021-02-09	PMMoV	S	22.6185	155184	3.45112e+08	-4.0369	TRUE	107000	1780	0.0348
2021-02-09	Nucleocapsid	S	37.9403	0.65526	1457.23	-3.66212	FALSE	10	1780	0.0348
2021-02-09	BCoV	S	23.7748	126360	2.8101e+08	-3.68273	TRUE	1000	1780	0.0348
2021-02-09	Envelope	S	NA	NA	NA	NA	NA	NA	NA	NA
2021-02-09	PMMoV	Extraction Blank	NA	NA	NA	NA	NA	NA	NA	NA
2021-02-09	Nucleocapsid	Extraction Blank	NA	NA	NA	NA	NA	NA	NA	NA
2021-02-09	BCoV	Extraction Blank	NA	NA	NA	NA	NA	NA	NA	NA
2021-02-09	Envelope	Extraction Blank	NA	NA	NA	NA	NA	NA	NA	NA
2021-02-10	PMMoV	F	22.4144	266540	2.67383e+08	-5.46186	TRUE	107000	850	0.03684
2021-02-10	Nucleocapsid	F	NA	NA	NA	NA	NA	NA	NA	NA
2021-02-10	BCoV	F	NA	NA	NA	NA	NA	NA	NA	NA
2021-02-10	Envelope	F	NA	NA	NA	NA	NA	NA	NA	NA
2021-02-10	PMMoV	G(FEDCBA)	20.2104	676621	5.73137e+08	-5.46186	TRUE	107000	700	0.03593
2021-02-10	Nucleocapsid	G(FEDCBA)	30.3494	80.7757	68421.7	-3.69717	TRUE	10	700	0.03593
2021-02-10	BCoV	G(FEDCBA)	23.975	147239	1.2472e+08	-3.64759	TRUE	1000	700	0.03593
2021-02-10	Envelope	G(FEDCBA)	30.5401	69.0352	58476.8	-3.72716	TRUE	10	700	0.03593
2021-02-10	PMMoV	K	22.345	274949	2.16354e+08	-5.46186	TRUE	107000	710	0.03923
2021-02-10	Nucleocapsid	K	NA	NA	NA	NA	NA	NA	NA	NA
2021-02-10	BCoV	K	26.172	36885.5	2.90247e+07	-3.64759	TRUE	1000	710	0.03923
2021-02-10	Envelope	K	38.2066	0.605046	476.103	-3.72716	FALSE	10	710	0.03923
2021-02-10	PMMoV	A	20.303	649881	5.65257e+08	-5.46186	TRUE	107000	790	0.03949
2021-02-10	Nucleocapsid	A	NA	NA	NA	NA	NA	NA	NA	NA
2021-02-10	BCoV	A	25.0657	74894.5	6.51422e+07	-3.64759	TRUE	1000	790	0.03949
2021-02-10	Envelope	A	33.917	9.21503	8015.1	-3.72716	FALSE	10	790	0.03949
2021-02-10	PMMoV	H	22.3335	276312	2.47312e+08	-5.46186	TRUE	107000	850	0.04129
2021-02-10	Nucleocapsid	H	NA	NA	NA	NA	NA	NA	NA	NA
2021-02-10	BCoV	H	27.0406	21538.5	1.9278e+07	-3.64759	TRUE	1000	850	0.04129
2021-02-10	Envelope	H	NA	NA	NA	NA	NA	NA	NA	NA
2021-02-10	PMMoV	L(Admin)	22.7103	235664	2.84618e+08	-5.46186	TRUE	107000	1110	0.03996
2021-02-10	Nucleocapsid	L(Admin)	37.5056	0.937037	1131.69	-3.69717	FALSE	10	1110	0.03996
2021-02-10	BCoV	L(Admin)	25.2098	67176.7	8.11313e+07	-3.64759	TRUE	1000	1110	0.03996
2021-02-10	Envelope	L(Admin)	38.1012	0.718481	867.73	-3.72716	FALSE	10	1110	0.03996
2021-02-10	PMMoV	O	20.612	570337	5.55263e+08	-5.46186	TRUE	107000	820	0.03662
2021-02-10	Nucleocapsid	O	37.3773	1.04228	1014.73	-3.69717	FALSE	10	820	0.03662
2021-02-10	BCoV	O	25.6049	52238.9	5.08583e+07	-3.64759	TRUE	1000	820	0.03662
2021-02-10	Envelope	O	36.3449	1.95332	1901.7	-3.72716	FALSE	10	820	0.03662
2021-02-10	PMMoV	J	25.4625	73747	8.80433e+07	-5.46186	FALSE	107000	980	0.03569
2021-02-10	Nucleocapsid	J	NA	NA	NA	NA	NA	NA	NA	NA
2021-02-10	BCoV	J	26.7947	24946.1	2.97821e+07	-3.64759	TRUE	1000	980	0.03569
2021-02-10	Envelope	J	NA	NA	NA	NA	NA	NA	NA	NA
2021-02-10	PMMoV	I(H)	NA	NA	NA	NA	NA	NA	NA	NA
2021-02-10	Nucleocapsid	I(H)	NA	NA	NA	NA	NA	NA	NA	NA
2021-02-10	BCoV	I(H)	26.8335	24265.2	2.41909e+07	-3.64759	TRUE	1000	850	0.03707
2021-02-10	Envelope	I(H)	NA	NA	NA	NA	NA	NA	NA	NA
2021-02-10	PMMoV	N	22.7748	229062	3.52491e+08	-5.46186	TRUE	107000	1300	0.03673
2021-02-10	Nucleocapsid	N	NA	NA	NA	NA	NA	NA	NA	NA
2021-02-10	BCoV	N	24.0538	139073	2.14012e+08	-3.64759	TRUE	1000	1300	0.03673
2021-02-10	Envelope	N	NA	NA	NA	NA	NA	NA	NA	NA
2021-02-10	PMMoV	E1	21.7403	355736	3.03874e+08	-5.46186	TRUE	107000	790	0.04021
2021-02-10	Nucleocapsid	E1	37.0445	1.24728	1065.44	-3.69717	FALSE	10	790	0.04021
2021-02-10	BCoV	E1	25.3078	63348.1	5.41126e+07	-3.64759	TRUE	1000	790	0.04021
2021-02-10	Envelope	E1	37.9528	0.707719	604.542	-3.72716	FALSE	10	790	0.04021
2021-02-10	PMMoV	Isolation	22.6728	239239	2.78874e+08	-5.46186	TRUE	107000	970	0.03618
2021-02-10	Nucleocapsid	Isolation	NA	NA	NA	NA	NA	NA	NA	NA
2021-02-10	BCoV	Isolation	25.7992	46231.1	5.38902e+07	-3.64759	TRUE	1000	970	0.03618
2021-02-10	Envelope	Isolation	NA	NA	NA	NA	NA	NA	NA	NA
2021-02-10	PMMoV	C	21.6792	364305	3.90656e+08	-5.46186	TRUE	107000	880	0.03568
2021-02-10	Nucleocapsid	C	34.2874	6.9453	7447.67	-3.69717	FALSE	10	880	0.03568
2021-02-10	BCoV	C	25.9452	42641.5	4.5726e+07	-3.64759	TRUE	1000	880	0.03568
2021-02-10	Envelope	C	NA	NA	NA	-3.72716	NA	10	880	0.03568
2021-02-10	PMMoV	Extraction Blank	NA	NA	NA	NA	NA	NA	NA	NA
2021-02-10	Nucleocapsid	Extraction Blank	NA	NA	NA	NA	NA	NA	NA	NA
2021-02-10	BCoV	Extraction Blank	NA	NA	NA	NA	NA	NA	NA	NA
2021-02-10	Envelope	Extraction Blank	NA	NA	NA	NA	NA	NA	NA	NA
2021-02-19	PMMoV	G(FEDCBA)	20.2205	672917	1.16768e+09	-4.06188	TRUE	107000	1610	0.04034
2021-02-19	Nucleocapsid	G(FEDCBA)	32.9208	14.0899	24449.5	-3.75355	TRUE	10	1610	0.04034
2021-02-19	BCoV	G(FEDCBA)	24.2726	98105.9	1.70238e+08	-3.65957	TRUE	1000	1610	0.04034
2021-02-19	Envelope	G(FEDCBA)	34.3695	8.67899	15060.2	-3.72103	TRUE	1	1610	0.04034
2021-02-19	PMMoV	K	22.4386	188019	3.5963e+08	-4.06188	TRUE	107000	1450	0.03296
2021-02-19	Nucleocapsid	K	36.6673	1.44251	2759.13	-3.75355	FALSE	10	1450	0.03296
2021-02-19	BCoV	K	23.6641	142783	2.73105e+08	-3.65957	TRUE	1000	1450	0.03296
2021-02-19	Envelope	K	37.5407	1.13386	2168.77	-3.72103	TRUE	1	1450	0.03296
2021-02-19	PMMoV	B(A)	20.0039	747188	1.01989e+09	-4.06188	TRUE	107000	1020	0.03249
2021-02-19	Nucleocapsid	B(A)	33.0022	13.2132	18035.7	-3.75355	TRUE	10	1020	0.03249
2021-02-19	BCoV	B(A)	23.6326	145538	1.98655e+08	-3.65957	TRUE	1000	1020	0.03249
2021-02-19	Envelope	B(A)	35.9181	3.16966	4326.49	-3.72103	TRUE	1	1020	0.03249
2021-02-19	PMMoV	J	22.7967	153714	NA	-4.06188	TRUE	107000	NA	NA
2021-02-19	Nucleocapsid	J	36.8897	1.21224	NA	-3.75355	FALSE	10	NA	NA
2021-02-19	BCoV	J	21.611	519915	NA	-3.65957	TRUE	1000	NA	NA
2021-02-19	Envelope	J	NA	NA	NA	NA	NA	NA	NA	NA
2021-02-19	PMMoV	O	19.7591	864407	1.66176e+09	-4.06188	TRUE	107000	1720	0.0389
2021-02-19	Nucleocapsid	O	33.7632	8.29901	15954.3	-3.75355	FALSE	10	1720	0.0389
2021-02-19	BCoV	O	24.4662	86473.3	1.66239e+08	-3.65957	TRUE	1000	1720	0.0389
2021-02-19	Envelope	O	36.0816	2.8262	5433.18	-3.72103	TRUE	1	1720	0.0389
2021-02-19	PMMoV	D1	24.2589	66938.8	1.05406e+08	-4.06188	FALSE	107000	1260	0.03479
2021-02-19	Nucleocapsid	D1	NA	NA	NA	NA	NA	NA	NA	NA
2021-02-19	BCoV	D1	23.4676	161500	2.54308e+08	-3.65957	TRUE	1000	1260	0.03479
2021-02-19	Envelope	D1	NA	NA	NA	NA	NA	NA	NA	NA
2021-02-19	PMMoV	D2	22.829	150511	1.81194e+08	-4.06188	TRUE	107000	950	0.03431
2021-02-19	Nucleocapsid	D2	37.3723	0.901604	1085.4	-3.75355	FALSE	10	950	0.03431
2021-02-19	BCoV	D2	24.2127	101070	1.21674e+08	-3.65957	TRUE	1000	950	0.03431
2021-02-19	Envelope	D2	37.633	1.07093	1289.25	-3.72103	TRUE	1	950	0.03431
2021-02-19	PMMoV	Q	21.7515	278539	3.86827e+08	-4.06188	TRUE	107000	1140	0.03569
2021-02-19	Nucleocapsid	Q	35.8723	2.26278	3142.49	-3.75355	FALSE	10	1140	0.03569
2021-02-19	BCoV	Q	24.364	92192.1	1.28034e+08	-3.65957	TRUE	1000	1140	0.03569
2021-02-19	Envelope	Q	37.3488	1.27679	1773.17	-3.72103	TRUE	1	1140	0.03569
2021-02-19	PMMoV	E1	22.6825	163553	1.76787e+08	-4.06188	TRUE	107000	850	0.03419
2021-02-19	Nucleocapsid	E1	36.4299	1.66355	1798.15	-3.75355	FALSE	10	850	0.03419
2021-02-19	BCoV	E1	24.4098	89366.5	9.65977e+07	-3.65957	TRUE	1000	850	0.03419
2021-02-19	Envelope	E1	37.7576	0.993976	1074.4	-3.72103	FALSE	1	850	0.03419
2021-02-19	PMMoV	Isolation	21.9415	250001	3.74008e+08	-4.06188	TRUE	107000	1120	0.03255
2021-02-19	Nucleocapsid	Isolation	25.1371	1639.39	2.45256e+06	-3.75355	TRUE	10	1120	0.03255
2021-02-19	BCoV	Isolation	24.1413	106074	1.58689e+08	-3.65957	TRUE	1000	1120	0.03255
2021-02-19	Envelope	Isolation	26.6204	981.998	1.46909e+06	-3.72103	TRUE	1	1120	0.03255
2021-02-19	PMMoV	E2(CBA)	22.5606	175911	2.3712e+08	-4.06188	TRUE	107000	1020	0.0329
2021-02-19	Nucleocapsid	E2(CBA)	34.8447	4.45456	6004.57	-3.75355	FALSE	10	1020	0.0329
2021-02-19	BCoV	E2(CBA)	25.1096	57749.9	7.78445e+07	-3.65957	TRUE	1000	1020	0.0329
2021-02-19	Envelope	E2(CBA)	36.5852	2.28661	3082.25	-3.72103	TRUE	1	1020	0.0329
2021-02-19	PMMoV	C	23.1341	127023	1.75132e+08	-4.06188	TRUE	107000	1010	0.03185
2021-02-19	Nucleocapsid	C	32.7722	15.3627	21181.3	-3.75355	TRUE	10	1010	0.03185
2021-02-19	BCoV	C	24.1486	105299	1.4518e+08	-3.65957	TRUE	1000	1010	0.03185
2021-02-19	Envelope	C	35.8605	3.23865	4465.28	-3.72103	TRUE	1	1010	0.03185
2021-02-19	PMMoV	S	21.7535	277653	3.67883e+08	-4.06188	TRUE	107000	970	0.03183
2021-02-19	Nucleocapsid	S	37.1651	1.19818	1587.56	-3.75355	FALSE	10	970	0.03183
2021-02-19	BCoV	S	24.6276	77954.3	1.03287e+08	-3.65957	TRUE	1000	970	0.03183
2021-02-19	Envelope	S	38	0.853333	1130.64	-3.72103	FALSE	1	970	0.03183
2021-02-19	PMMoV	Extraction Blank	NA	NA	NA	NA	NA	NA	NA	NA
2021-02-19	Nucleocapsid	Extraction Blank	NA	NA	NA	NA	NA	NA	NA	NA
2021-02-19	BCoV	Extraction Blank	NA	NA	NA	NA	NA	NA	NA	NA
2021-02-19	Envelope	Extraction Blank	NA	NA	NA	NA	NA	NA	NA	NA
2021-02-20	PMMoV	R	22.6099	191401	NA	-4.60503	TRUE	10700	NA	NA
2021-02-20	Nucleocapsid	R	NA	NA	NA	-3.39226	NA	10	NA	NA
2021-02-20	BCoV	R	25.5825	78263	NA	-3.71111	TRUE	100	NA	NA
2021-02-20	Envelope	R	35.4082	3.29491	NA	-3.52204	FALSE	10	NA	NA
2021-02-20	PMMoV	P	21.175	391377	6.96076e+08	-4.60503	TRUE	10700	1300	0.03178
2021-02-20	Nucleocapsid	P	38.3127	0.430441	765.553	-3.39226	FALSE	10	1300	0.03178
2021-02-20	BCoV	P	24.4948	152605	2.71413e+08	-3.71111	TRUE	100	1300	0.03178
2021-02-20	Envelope	P	37.598	0.820449	1459.19	-3.52204	FALSE	10	1300	0.03178
2021-02-20	PMMoV	F	27.683	15116	3.65553e+07	-4.60503	TRUE	10700	1880	0.0338
2021-02-20	Nucleocapsid	F	NA	NA	NA	NA	NA	NA	NA	NA
2021-02-20	BCoV	F	31.1	2544.39	6.15315e+06	-3.71111	TRUE	100	1880	0.0338
2021-02-20	Envelope	F	NA	NA	NA	NA	NA	NA	NA	NA
2021-02-20	PMMoV	G(FEDCBA)	22.5304	199279	1.77054e+08	-4.60503	TRUE	10700	780	0.03817
2021-02-20	Nucleocapsid	G(FEDCBA)	39.6314	0.161151	143.178	-3.39226	FALSE	10	780	0.03817
2021-02-20	BCoV	G(FEDCBA)	26.1774	53693.7	4.77054e+07	-3.71111	TRUE	100	780	0.03817
2021-02-20	Envelope	G(FEDCBA)	38.9783	0.326006	289.648	-3.52204	FALSE	10	780	0.03817
2021-02-20	PMMoV	K	25.6139	42680.5	4.81993e+07	-4.60503	TRUE	10700	920	0.03542
2021-02-20	Nucleocapsid	K	NA	NA	NA	NA	NA	NA	NA	NA
2021-02-20	BCoV	K	28.5785	12115.9	1.36826e+07	-3.71111	TRUE	100	920	0.03542
2021-02-20	Envelope	K	39.9116	0.173458	195.888	-3.52204	FALSE	10	920	0.03542
2021-02-20	PMMoV	B(A)	26.3134	30021.6	2.52041e+07	-4.60503	TRUE	10700	710	0.03677
2021-02-20	Nucleocapsid	B(A)	NA	NA	NA	NA	NA	NA	NA	NA
2021-02-20	BCoV	B(A)	27.5434	23138.9	1.94258e+07	-3.71111	TRUE	100	710	0.03677
2021-02-20	Envelope	B(A)	NA	NA	NA	NA	NA	NA	NA	NA
2021-02-20	PMMoV	A	NA	NA	NA	NA	NA	NA	NA	NA
2021-02-20	Nucleocapsid	A	NA	NA	NA	NA	NA	NA	NA	NA
2021-02-20	BCoV	A	27.25	27604.4	4.96561e+07	-3.71111	TRUE	100	1470	0.03553
2021-02-20	Envelope	A	39.5234	0.223573	402.173	-3.52204	FALSE	10	1470	0.03553
2021-02-20	PMMoV	L(Admin)	25.2918	49946.1	5.20939e+07	-4.60503	TRUE	10700	1050	0.04377
2021-02-20	Nucleocapsid	L(Admin)	NA	NA	NA	NA	NA	NA	NA	NA
2021-02-20	BCoV	L(Admin)	27.9719	17716.2	1.8478e+07	-3.71111	TRUE	100	1050	0.04377
2021-02-20	Envelope	L(Admin)	NA	NA	NA	NA	NA	NA	NA	NA
2021-02-20	PMMoV	O	NA	NA	NA	NA	NA	NA	NA	NA
2021-02-20	Nucleocapsid	O	NA	NA	NA	NA	NA	NA	NA	NA
2021-02-20	BCoV	O	26.6266	40622.6	3.60261e+07	-3.71111	TRUE	100	780	0.03824
2021-02-20	Envelope	O	NA	NA	NA	NA	NA	NA	NA	NA
2021-02-20	PMMoV	D1	27.5411	16260.3	2.73798e+07	-4.60503	TRUE	10700	1730	0.04467
2021-02-20	Nucleocapsid	D1	NA	NA	NA	NA	NA	NA	NA	NA
2021-02-20	BCoV	D1	29.836	5583.3	9.40141e+06	-3.71111	TRUE	100	1730	0.04467
2021-02-20	Envelope	D1	NA	NA	NA	NA	NA	NA	NA	NA
2021-02-20	PMMoV	I(H)	24.3092	81741.3	5.94882e+07	-4.60503	TRUE	10700	660	0.03943
2021-02-20	Nucleocapsid	I(H)	NA	NA	NA	NA	NA	NA	NA	NA
2021-02-20	BCoV	I(H)	26.9401	33547.4	2.44146e+07	-3.71111	TRUE	100	660	0.03943
2021-02-20	Envelope	I(H)	NA	NA	NA	NA	NA	NA	NA	NA
2021-02-20	PMMoV	D2	26.9469	21850.4	4.51433e+07	-4.60503	TRUE	10700	1800	0.03788
2021-02-20	Nucleocapsid	D2	NA	NA	NA	NA	NA	NA	NA	NA
2021-02-20	BCoV	D2	29.7294	5975.77	1.23461e+07	-3.71111	TRUE	100	1800	0.03788
2021-02-20	Envelope	D2	NA	NA	NA	NA	NA	NA	NA	NA
2021-02-20	PMMoV	N	20.8366	464351	4.43523e+08	-4.60503	TRUE	10700	750	0.03414
2021-02-20	Nucleocapsid	N	29.2242	188.451	179999	-3.39226	TRUE	10	750	0.03414
2021-02-20	BCoV	N	24.7283	132202	1.26273e+08	-3.71111	TRUE	100	750	0.03414
2021-02-20	Envelope	N	29.1149	204.741	195557	-3.52204	TRUE	10	750	0.03414
2021-02-20	PMMoV	Q	23.2653	137852	2.74764e+08	-4.60503	TRUE	10700	1180	0.02574
2021-02-20	Nucleocapsid	Q	31.736	34.2588	68283.8	-3.39226	TRUE	10	1180	0.02574
2021-02-20	BCoV	Q	26.9186	33919.4	6.76074e+07	-3.71111	TRUE	100	1180	0.02574
2021-02-20	Envelope	Q	31.2497	50.064	99786.4	-3.52204	TRUE	10	1180	0.02574
2021-02-20	PMMoV	E1	NA	NA	NA	NA	NA	NA	NA	NA
2021-02-20	Nucleocapsid	E1	NA	NA	NA	NA	NA	NA	NA	NA
2021-02-20	BCoV	E1	31.1967	2415.62	2.79124e+06	-3.71111	TRUE	100	1100	0.04139
2021-02-20	Envelope	E1	NA	NA	NA	-3.52204	NA	10	1100	0.04139
2021-02-20	PMMoV	Isolation	22.1387	242303	3.55561e+08	-4.60503	TRUE	10700	1240	0.03674
2021-02-20	Nucleocapsid	Isolation	35.8459	2.30879	3387.97	-3.39226	FALSE	10	1240	0.03674
2021-02-20	BCoV	Isolation	24.6889	135369	1.98643e+08	-3.71111	TRUE	100	1240	0.03674
2021-02-20	Envelope	Isolation	36.3455	2.03825	2990.97	-3.52204	FALSE	10	1240	0.03674
2021-02-20	PMMoV	E2(CBA)	24.0042	95374.3	9.10697e+07	-4.60503	TRUE	10700	900	0.04098
2021-02-20	Nucleocapsid	E2(CBA)	NA	NA	NA	NA	NA	NA	NA	NA
2021-02-20	BCoV	E2(CBA)	27.1001	30433.5	2.906e+07	-3.71111	TRUE	100	900	0.04098
2021-02-20	Envelope	E2(CBA)	37.1896	1.06256	1014.61	-3.52204	FALSE	10	900	0.04098
2021-02-20	PMMoV	C	20.0894	674034	4.72557e+08	-4.60503	TRUE	10700	650	0.04031
2021-02-20	Nucleocapsid	C	39.0112	0.245507	172.122	-3.39226	FALSE	10	650	0.04031
2021-02-20	BCoV	C	26.33	48845.4	3.42449e+07	-3.71111	TRUE	100	650	0.04031
2021-02-20	Envelope	C	NA	NA	NA	NA	NA	NA	NA	NA
2021-02-20	PMMoV	S	25.1905	52852.5	9.05336e+07	-4.60503	TRUE	10700	1230	0.03122
2021-02-20	Nucleocapsid	S	34.9831	4.02846	6900.55	-3.39226	FALSE	10	1230	0.03122
2021-02-20	BCoV	S	28.9067	9894.41	1.69486e+07	-3.71111	TRUE	100	1230	0.03122
2021-02-20	Envelope	S	33.0479	15.4782	26513.3	-3.52204	TRUE	10	1230	0.03122
2021-02-20	PMMoV	Extraction Blank	NA	NA	NA	NA	NA	NA	NA	NA
2021-02-20	Nucleocapsid	Extraction Blank	NA	NA	NA	NA	NA	NA	NA	NA
2021-02-20	BCoV	Extraction Blank	NA	NA	NA	NA	NA	NA	NA	NA
2021-02-20	Envelope	Extraction Blank	NA	NA	NA	NA	NA	NA	NA	NA
2021-02-21	PMMoV	R	22.2581	344441	4.67308e+08	-4.36841	TRUE	107000	1070	0.03429
2021-02-21	Nucleocapsid	R	35.2919	7.71174	10462.6	-3.55576	FALSE	1000	1070	0.03429
2021-02-21	BCoV	R	23.9888	193885	2.63046e+08	-3.45943	TRUE	100	1070	0.03429
2021-02-21	Envelope	R	35.0735	5.32526	7224.85	-3.53678	TRUE	1	1070	0.03429
2021-02-21	PMMoV	P	20.525	849800	1.04737e+09	-4.36841	TRUE	107000	1120	0.03951
2021-02-21	Nucleocapsid	P	33.1869	30.2555	37289.6	-3.55576	FALSE	1000	1120	0.03951
2021-02-21	BCoV	P	24.0664	183868	2.26615e+08	-3.45943	TRUE	100	1120	0.03951
2021-02-21	Envelope	P	33.031	17.7298	21851.8	-3.53678	TRUE	1	1120	0.03951
2021-02-21	PMMoV	F	21.9238	407425	4.96073e+08	-4.36841	TRUE	107000	1030	0.03678
2021-02-21	Nucleocapsid	F	38.0289	1.66402	2026.08	-3.55576	FALSE	1000	1030	0.03678
2021-02-21	BCoV	F	26.2731	42369.2	5.15879e+07	-3.45943	TRUE	100	1030	0.03678
2021-02-21	Envelope	F	36.4634	1.9003	2313.77	-3.53678	TRUE	1	1030	0.03678
2021-02-21	PMMoV	G(FEDCBA)	21.7142	455041	6.02511e+08	-4.36841	TRUE	107000	1040	0.03415
2021-02-21	Nucleocapsid	G(FEDCBA)	32.5106	47.6947	63151.7	-3.55576	FALSE	1000	1040	0.03415
2021-02-21	BCoV	G(FEDCBA)	23.7813	222513	2.94625e+08	-3.45943	TRUE	100	1040	0.03415
2021-02-21	Envelope	G(FEDCBA)	32.3284	27.7128	36694	-3.53678	TRUE	1	1040	0.03415
2021-02-21	PMMoV	K	21.3951	542218	9.57486e+08	-4.36841	TRUE	107000	1770	0.04358
2021-02-21	Nucleocapsid	K	34.6603	11.8926	21000.8	-3.55576	FALSE	1000	1770	0.04358
2021-02-21	BCoV	K	24.2644	162416	2.86806e+08	-3.45943	TRUE	100	1770	0.04358
2021-02-21	Envelope	K	34.5766	6.53871	11546.5	-3.53678	TRUE	1	1770	0.04358
2021-02-21	PMMoV	B(A)	21.3075	563669	5.77596e+08	-4.36841	TRUE	107000	1070	0.0454
2021-02-21	Nucleocapsid	B(A)	37.4494	1.90611	1953.21	-3.55576	FALSE	1000	1070	0.0454
2021-02-21	BCoV	B(A)	23.4136	284730	2.91765e+08	-3.45943	TRUE	100	1070	0.0454
2021-02-21	Envelope	B(A)	36.7889	1.48805	1524.82	-3.53678	TRUE	1	1070	0.0454
2021-02-21	PMMoV	A	22.8693	248370	2.62074e+08	-4.36841	TRUE	107000	830	0.0342
2021-02-21	Nucleocapsid	A	38.0316	1.3065	1378.59	-3.55576	FALSE	1000	830	0.0342
2021-02-21	BCoV	A	24.4213	146857	1.5496e+08	-3.45943	TRUE	100	830	0.0342
2021-02-21	Envelope	A	38	0.676392	713.712	-3.53678	FALSE	1	830	0.0342
2021-02-21	PMMoV	H	21.0119	659434	1.31567e+09	-4.36841	TRUE	107000	1730	0.0377
2021-02-21	Nucleocapsid	H	33.2757	30.1291	60112.3	-3.55576	FALSE	1000	1730	0.0377
2021-02-21	BCoV	H	24.3244	155160	3.09568e+08	-3.45943	TRUE	100	1730	0.0377
2021-02-21	Envelope	H	32.7939	20.5596	41019.6	-3.53678	TRUE	1	1730	0.0377
2021-02-21	PMMoV	O	NA	NA	NA	NA	NA	NA	NA	NA
2021-02-21	Nucleocapsid	O	NA	NA	NA	NA	NA	NA	NA	NA
2021-02-21	BCoV	O	24.1747	172096	2.48593e+08	-3.45943	TRUE	100	1210	0.03642
2021-02-21	Envelope	O	NA	NA	NA	NA	NA	NA	NA	NA
2021-02-21	PMMoV	J	22.2419	344704	4.63849e+08	-4.36841	TRUE	107000	1160	0.03748
2021-02-21	Nucleocapsid	J	34.5125	13.3304	17938	-3.55576	FALSE	1000	1160	0.03748
2021-02-21	BCoV	J	24.4069	148275	1.99526e+08	-3.45943	TRUE	100	1160	0.03748
2021-02-21	Envelope	J	34.2031	8.40588	11311.3	-3.53678	TRUE	1	1160	0.03748
2021-02-21	PMMoV	D1	22.8368	251529	2.8587e+08	-4.36841	TRUE	107000	940	0.03596
2021-02-21	Nucleocapsid	D1	37.8631	1.45716	1656.11	-3.55576	FALSE	1000	940	0.03596
2021-02-21	BCoV	D1	23.7941	220561	2.50673e+08	-3.45943	TRUE	100	940	0.03596
2021-02-21	Envelope	D1	NA	NA	NA	NA	NA	NA	NA	NA
2021-02-21	PMMoV	M	21.4086	533876	6.31484e+08	-4.36841	TRUE	107000	950	0.03492
2021-02-21	Nucleocapsid	M	34.7969	11.3216	13391.5	-3.55576	FALSE	1000	950	0.03492
2021-02-21	BCoV	M	24.2213	167616	1.98261e+08	-3.45943	TRUE	100	950	0.03492
2021-02-21	Envelope	M	34.6742	6.02777	7129.81	-3.53678	TRUE	1	950	0.03492
2021-02-21	PMMoV	I(H)	21.7914	436101	9.62229e+08	-4.36841	TRUE	107000	1730	0.03409
2021-02-21	Nucleocapsid	I(H)	34.3193	14.5067	32008.2	-3.55576	FALSE	1000	1730	0.03409
2021-02-21	BCoV	I(H)	24.3709	150201	3.31408e+08	-3.45943	TRUE	100	1730	0.03409
2021-02-21	Envelope	I(H)	34.3344	7.43444	16403.6	-3.53678	TRUE	1	1730	0.03409
2021-02-21	PMMoV	D2	23.3336	193841	2.5503e+08	-4.36841	TRUE	107000	1290	0.04263
2021-02-21	Nucleocapsid	D2	31.1241	115.262	151647	-3.55576	FALSE	1000	1290	0.04263
2021-02-21	BCoV	D2	23.9957	193200	2.54187e+08	-3.45943	TRUE	100	1290	0.04263
2021-02-21	Envelope	D2	30.7352	76.8043	101049	-3.53678	TRUE	1	1290	0.04263
2021-02-21	PMMoV	N	25.2902	68968.5	1.08759e+08	-4.36841	FALSE	107000	1190	0.03281
2021-02-21	Nucleocapsid	N	NA	NA	NA	NA	NA	NA	NA	NA
2021-02-21	BCoV	N	24.998	99270.8	1.56543e+08	-3.45943	TRUE	100	1190	0.03281
2021-02-21	Envelope	N	NA	NA	NA	NA	NA	NA	NA	NA
2021-02-21	PMMoV	Q	21.6917	462324	9.20417e+08	-4.36841	TRUE	107000	1740	0.038
2021-02-21	Nucleocapsid	Q	36.4967	3.89846	7761.23	-3.55576	FALSE	1000	1740	0.038
2021-02-21	BCoV	Q	24.5736	132362	2.63513e+08	-3.45943	TRUE	100	1740	0.038
2021-02-21	Envelope	Q	36.2105	2.22987	4439.32	-3.53678	TRUE	1	1740	0.038
2021-02-21	PMMoV	E1	20.9323	686316	9.95218e+08	-4.36841	TRUE	107000	1190	0.03568
2021-02-21	Nucleocapsid	E1	30.6516	156.583	227059	-3.55576	FALSE	1000	1190	0.03568
2021-02-21	BCoV	E1	24.8044	113092	1.63994e+08	-3.45943	TRUE	100	1190	0.03568
2021-02-21	Envelope	E1	30.0207	122.267	177298	-3.53678	TRUE	1	1190	0.03568
2021-02-21	PMMoV	Isolation	20.509	858262	1.78462e+09	-4.36841	TRUE	107000	1660	0.03471
2021-02-21	Nucleocapsid	Isolation	27.8437	959.649	1.99544e+06	-3.55576	FALSE	1000	1660	0.03471
2021-02-21	BCoV	Isolation	24.8909	106617	2.21694e+08	-3.45943	TRUE	100	1660	0.03471
2021-02-21	Envelope	Isolation	27.4017	671.365	1.396e+06	-3.53678	TRUE	1	1660	0.03471
2021-02-21	PMMoV	E2(CBA)	21.2813	574146	7.46443e+08	-4.36841	TRUE	107000	1130	0.03779
2021-02-21	Nucleocapsid	E2(CBA)	34.2411	15.2562	19834.5	-3.55576	FALSE	1000	1130	0.03779
2021-02-21	BCoV	E2(CBA)	23.7713	224941	2.92444e+08	-3.45943	TRUE	100	1130	0.03779
2021-02-21	Envelope	E2(CBA)	34.2555	8.51557	11071	-3.53678	TRUE	1	1130	0.03779
2021-02-21	PMMoV	C	21.5886	488319	7.64876e+08	-4.36841	TRUE	107000	1280	0.03553
2021-02-21	Nucleocapsid	C	32.4671	48.9336	76646.9	-3.55576	FALSE	1000	1280	0.03553
2021-02-21	BCoV	C	24.0848	182543	2.85926e+08	-3.45943	TRUE	100	1280	0.03553
2021-02-21	Envelope	C	32.4552	25.3362	39685.2	-3.53678	TRUE	1	1280	0.03553
2021-02-21	PMMoV	Extraction Blank	NA	NA	NA	NA	NA	NA	NA	NA
2021-02-21	Nucleocapsid	Extraction Blank	NA	NA	NA	NA	NA	NA	NA	NA
2021-02-21	BCoV	Extraction Blank	NA	NA	NA	NA	NA	NA	NA	NA
2021-02-21	Envelope	Extraction Blank	NA	NA	NA	NA	NA	NA	NA	NA
2021-02-22	PMMoV	R	21.0869	252663	2.64314e+08	-4.43955	TRUE	10700	890	0.03699
2021-02-22	Nucleocapsid	R	NA	NA	NA	-3.65519	NA	10	890	0.03699
2021-02-22	BCoV	R	23.4887	140615	1.47099e+08	-3.65163	TRUE	1000	890	0.03699
2021-02-22	Envelope	R	30.6263	62.4809	65361.9	-3.75445	TRUE	10	890	0.03699
2021-02-22	PMMoV	P	24.3255	46271.7	4.267e+07	-4.43955	TRUE	10700	810	0.03819
2021-02-22	Nucleocapsid	P	NA	NA	NA	NA	NA	NA	NA	NA
2021-02-22	BCoV	P	26.9191	16129.8	1.48743e+07	-3.65163	TRUE	1000	810	0.03819
2021-02-22	Envelope	P	NA	NA	NA	NA	NA	NA	NA	NA
2021-02-22	PMMoV	F	26.2504	17089.7	2.07116e+07	-4.43955	TRUE	10700	960	0.03444
2021-02-22	Nucleocapsid	F	NA	NA	NA	NA	NA	NA	NA	NA
2021-02-22	BCoV	F	27.0647	14734.8	1.78576e+07	-3.65163	TRUE	1000	960	0.03444
2021-02-22	Envelope	F	37.0427	1.3135	1591.89	-3.75445	FALSE	10	960	0.03444
2021-02-22	PMMoV	G(FEDCBA)	NA	NA	NA	NA	NA	NA	NA	NA
2021-02-22	Nucleocapsid	G(FEDCBA)	39.8668	0.207126	238.712	-3.65519	FALSE	10	910	0.03433
2021-02-22	BCoV	G(FEDCBA)	26.6089	19611.4	2.26021e+07	-3.65163	TRUE	1000	910	0.03433
2021-02-22	Envelope	G(FEDCBA)	NA	NA	NA	-3.75445	NA	10	910	0.03433
2021-02-22	PMMoV	K	22.5501	116923	1.31678e+08	-4.43955	TRUE	10700	940	0.03629
2021-02-22	Nucleocapsid	K	NA	NA	NA	NA	NA	NA	NA	NA
2021-02-22	BCoV	K	25.396	42402	4.77529e+07	-3.65163	TRUE	1000	940	0.03629
2021-02-22	Envelope	K	NA	NA	NA	NA	NA	NA	NA	NA
2021-02-22	PMMoV	B(A)	NA	NA	NA	NA	NA	NA	NA	NA
2021-02-22	Nucleocapsid	B(A)	NA	NA	NA	NA	NA	NA	NA	NA
2021-02-22	BCoV	B(A)	NA	NA	NA	NA	NA	NA	NA	NA
2021-02-22	Envelope	B(A)	NA	NA	NA	NA	NA	NA	NA	NA
2021-02-22	PMMoV	A	20.5643	325436	3.91565e+08	-4.43955	TRUE	10700	960	0.03469
2021-02-22	Nucleocapsid	A	38.0863	0.635845	765.051	-3.65519	FALSE	10	960	0.03469
2021-02-22	BCoV	A	23.2759	160454	1.93058e+08	-3.65163	TRUE	1000	960	0.03469
2021-02-22	Envelope	A	NA	NA	NA	NA	NA	NA	NA	NA
2021-02-22	PMMoV	H	24.8143	35975.7	4.77262e+07	-4.43955	TRUE	10700	1060	0.03474
2021-02-22	Nucleocapsid	H	NA	NA	NA	NA	NA	NA	NA	NA
2021-02-22	BCoV	H	26.8705	16624	2.20538e+07	-3.65163	TRUE	1000	1060	0.03474
2021-02-22	Envelope	H	37.6554	0.903459	1198.55	-3.75445	FALSE	10	1060	0.03474
2021-02-22	PMMoV	L(Admin)	24.3375	46001.3	4.46628e+07	-4.43955	TRUE	10700	960	0.04299
2021-02-22	Nucleocapsid	L(Admin)	NA	NA	NA	NA	NA	NA	NA	NA
2021-02-22	BCoV	L(Admin)	25.988	28999.6	2.81558e+07	-3.65163	TRUE	1000	960	0.04299
2021-02-22	Envelope	L(Admin)	NA	NA	NA	NA	NA	NA	NA	NA
2021-02-22	PMMoV	O	19.2255	654385	7.80631e+08	-4.43955	TRUE	10700	940	0.03426
2021-02-22	Nucleocapsid	O	35.5047	3.46602	4134.7	-3.65519	FALSE	10	940	0.03426
2021-02-22	BCoV	O	23.442	145061	1.73046e+08	-3.65163	TRUE	1000	940	0.03426
2021-02-22	Envelope	O	35.1081	4.07869	4865.57	-3.75445	FALSE	10	940	0.03426
2021-02-22	PMMoV	J	NA	NA	NA	NA	NA	NA	NA	NA
2021-02-22	Nucleocapsid	J	NA	NA	NA	NA	NA	NA	NA	NA
2021-02-22	BCoV	J	27.4158	11834.3	1.21266e+07	-3.65163	TRUE	1000	930	0.03946
2021-02-22	Envelope	J	NA	NA	NA	NA	NA	NA	NA	NA
2021-02-22	PMMoV	D1	23.409	74691.3	7.38057e+07	-4.43955	TRUE	10700	780	0.03432
2021-02-22	Nucleocapsid	D1	NA	NA	NA	NA	NA	NA	NA	NA
2021-02-22	BCoV	D1	24.6052	69534.8	6.87103e+07	-3.65163	TRUE	1000	780	0.03432
2021-02-22	Envelope	D1	38.7204	0.435952	430.783	-3.75445	FALSE	10	780	0.03432
2021-02-22	PMMoV	M	24.0887	52546.4	5.16798e+07	-4.43955	TRUE	10700	820	0.03625
2021-02-22	Nucleocapsid	M	38.6028	0.459249	451.675	-3.65519	FALSE	10	820	0.03625
2021-02-22	BCoV	M	26.4435	21776.8	2.14177e+07	-3.65163	TRUE	1000	820	0.03625
2021-02-22	Envelope	M	37.4214	1.02269	1005.83	-3.75445	FALSE	10	820	0.03625
2021-02-22	PMMoV	I(H)	21.0786	249172	4.00378e+08	-4.43955	TRUE	10700	1200	0.03247
2021-02-22	Nucleocapsid	I(H)	33.6237	10.5839	17006.6	-3.65519	TRUE	10	1200	0.03247
2021-02-22	BCoV	I(H)	23.8517	111532	1.79213e+08	-3.65163	TRUE	1000	1200	0.03247
2021-02-22	Envelope	I(H)	33.2182	12.9054	20736.9	-3.75445	TRUE	10	1200	0.03247
2021-02-22	PMMoV	D2	24.9665	33181.9	3.36124e+07	-4.43955	TRUE	10700	890	0.0382
2021-02-22	Nucleocapsid	D2	32.1523	27.8002	28160.9	-3.65519	TRUE	10	890	0.0382
2021-02-22	BCoV	D2	25.9527	29699.3	3.00847e+07	-3.65163	TRUE	1000	890	0.0382
2021-02-22	Envelope	D2	29.6911	110.857	112295	-3.75445	TRUE	10	890	0.0382
2021-02-22	PMMoV	N	27.0246	11401.6	1.36856e+07	-4.43955	TRUE	10700	990	0.03586
2021-02-22	Nucleocapsid	N	NA	NA	NA	NA	NA	NA	NA	NA
2021-02-22	BCoV	N	26.857	16767.4	2.01262e+07	-3.65163	TRUE	1000	990	0.03586
2021-02-22	Envelope	N	NA	NA	NA	NA	NA	NA	NA	NA
2021-02-22	PMMoV	Q	21.2528	227493	2.32822e+08	-4.43955	TRUE	10700	890	0.03781
2021-02-22	Nucleocapsid	Q	32.6932	19.0455	19491.6	-3.65519	TRUE	10	890	0.03781
2021-02-22	BCoV	Q	24.8494	59682.3	6.10803e+07	-3.65163	TRUE	1000	890	0.03781
2021-02-22	Envelope	Q	32.2238	24.6177	25194.3	-3.75445	TRUE	10	890	0.03781
2021-02-22	PMMoV	E1	23.2289	81663.7	1.34516e+08	-4.43955	TRUE	10700	1290	0.03405
2021-02-22	Nucleocapsid	E1	NA	NA	NA	NA	NA	NA	NA	NA
2021-02-22	BCoV	E1	25.8024	32619.9	5.37312e+07	-3.65163	TRUE	1000	1290	0.03405
2021-02-22	Envelope	E1	39.1141	0.356314	586.918	-3.75445	FALSE	10	1290	0.03405
2021-02-22	PMMoV	Isolation	20.738	297077	3.58678e+08	-4.43955	TRUE	10700	900	0.03241
2021-02-22	Nucleocapsid	Isolation	26.7263	817.134	986572	-3.65519	TRUE	10	900	0.03241
2021-02-22	BCoV	Isolation	24.615	68919.6	8.32105e+07	-3.65163	TRUE	1000	900	0.03241
2021-02-22	Envelope	Isolation	26.3421	865.535	1.04501e+06	-3.75445	TRUE	10	900	0.03241
2021-02-22	PMMoV	E2(CBA)	23.828	60038	7.21684e+07	-4.43955	TRUE	10700	940	0.034
2021-02-22	Nucleocapsid	E2(CBA)	39.3607	0.297207	357.256	-3.65519	FALSE	10	940	0.034
2021-02-22	BCoV	E2(CBA)	27.051	14852.6	1.78536e+07	-3.65163	TRUE	1000	940	0.034
2021-02-22	Envelope	E2(CBA)	32.8034	17.7737	21364.8	-3.75445	TRUE	10	940	0.034
2021-02-22	PMMoV	C	19.4748	573254	4.90684e+08	-4.43955	TRUE	10700	730	0.03708
2021-02-22	Nucleocapsid	C	32.1449	27.3366	23399.1	-3.65519	TRUE	10	730	0.03708
2021-02-22	BCoV	C	25.0796	51488.2	4.40721e+07	-3.65163	TRUE	1000	730	0.03708
2021-02-22	Envelope	C	31.2874	41.8307	35805.6	-3.75445	TRUE	10	730	0.03708
2021-02-22	PMMoV	S	24.8841	34602.2	3.93921e+07	-4.43955	TRUE	10700	940	0.0359
2021-02-22	Nucleocapsid	S	NA	NA	NA	NA	NA	NA	NA	NA
2021-02-22	BCoV	S	28.4415	6189.48	7.04627e+06	-3.65163	TRUE	1000	940	0.0359
2021-02-22	Envelope	S	NA	NA	NA	NA	NA	NA	NA	NA
2021-02-22	PMMoV	Extraction Blank	NA	NA	NA	NA	NA	NA	NA	NA
2021-02-22	Nucleocapsid	Extraction Blank	NA	NA	NA	NA	NA	NA	NA	NA
2021-02-22	BCoV	Extraction Blank	NA	NA	NA	NA	NA	NA	NA	NA
2021-02-22	Envelope	Extraction Blank	NA	NA	NA	NA	NA	NA	NA	NA
2021-02-23	PMMoV	R	22.6136	280299	3.89233e+08	-4.6136	TRUE	107000	1290	0.04039
2021-02-23	Nucleocapsid	R	37.1249	0.850109	1180.49	-3.44031	FALSE	10	1290	0.04039
2021-02-23	BCoV	R	23.9151	172526	2.39575e+08	-3.6059	TRUE	1000	1290	0.04039
2021-02-23	Envelope	R	37.4244	0.93702	1301.18	-3.44234	FALSE	1	1290	0.04039
2021-02-23	PMMoV	P	21.7389	433452	6.05337e+08	-4.6136	TRUE	107000	980	0.03051
2021-02-23	Nucleocapsid	P	33.7779	7.46811	10429.6	-3.44031	FALSE	10	980	0.03051
2021-02-23	BCoV	P	24.1659	147110	2.05446e+08	-3.6059	TRUE	1000	980	0.03051
2021-02-23	Envelope	P	35.4563	3.10651	4338.4	-3.44234	TRUE	1	980	0.03051
2021-02-23	PMMoV	F	22.7073	267107	4.96098e+08	-4.6136	TRUE	107000	1710	0.04003
2021-02-23	Nucleocapsid	F	34.8029	3.99622	7422.2	-3.44031	FALSE	10	1710	0.04003
2021-02-23	BCoV	F	25.1299	79573.9	1.47793e+08	-3.6059	TRUE	1000	1710	0.04003
2021-02-23	Envelope	F	37.4942	0.837582	1555.64	-3.44234	FALSE	1	1710	0.04003
2021-02-23	PMMoV	G(FEDCBA)	21.6996	445215	1.06053e+09	-4.6136	TRUE	107000	2060	0.0376
2021-02-23	Nucleocapsid	G(FEDCBA)	30.8528	52.3317	124657	-3.44031	TRUE	10	2060	0.0376
2021-02-23	BCoV	G(FEDCBA)	24.0144	164122	3.90947e+08	-3.6059	TRUE	1000	2060	0.0376
2021-02-23	Envelope	G(FEDCBA)	31.8254	34.7252	82717.3	-3.44234	TRUE	1	2060	0.0376
2021-02-23	PMMoV	K	20.9395	644716	8.36083e+08	-4.6136	TRUE	107000	1310	0.04392
2021-02-23	Nucleocapsid	K	32.9965	12.4751	16178	-3.44031	TRUE	10	1310	0.04392
2021-02-23	BCoV	K	24.2552	138885	1.8011e+08	-3.6059	TRUE	1000	1310	0.04392
2021-02-23	Envelope	K	35.3785	3.45722	4483.41	-3.44234	TRUE	1	1310	0.04392
2021-02-23	PMMoV	B(A)	20.8714	667556	6.51148e+08	-4.6136	TRUE	107000	1150	0.05126
2021-02-23	Nucleocapsid	B(A)	35.5839	2.22208	2167.46	-3.44031	FALSE	10	1150	0.05126
2021-02-23	BCoV	B(A)	24.033	160164	1.56227e+08	-3.6059	TRUE	1000	1150	0.05126
2021-02-23	Envelope	B(A)	36.3637	1.66808	1627.07	-3.44234	TRUE	1	1150	0.05126
2021-02-23	PMMoV	A	22.324	323061	6.31286e+08	-4.6136	TRUE	107000	1840	0.04094
2021-02-23	Nucleocapsid	A	35.1488	2.98838	5839.52	-3.44031	FALSE	10	1840	0.04094
2021-02-23	BCoV	A	24.1513	148443	2.90069e+08	-3.6059	TRUE	1000	1840	0.04094
2021-02-23	Envelope	A	NA	NA	NA	NA	NA	NA	NA	NA
2021-02-23	PMMoV	J	21.246	553481	1.05917e+09	-4.6136	TRUE	107000	1750	0.03976
2021-02-23	Nucleocapsid	J	30.8957	51.2953	98161.5	-3.44031	TRUE	10	1750	0.03976
2021-02-23	BCoV	J	23.3807	242771	4.6458e+08	-3.6059	TRUE	1000	1750	0.03976
2021-02-23	Envelope	J	32.7568	18.934	36233.1	-3.44234	TRUE	1	1750	0.03976
2021-02-23	PMMoV	L(Admin)	21.1365	584375	6.33364e+08	-4.6136	TRUE	107000	780	0.03129
2021-02-23	Nucleocapsid	L(Admin)	NA	NA	NA	-3.44031	NA	10	780	0.03129
2021-02-23	BCoV	L(Admin)	23.8262	182599	1.97906e+08	-3.6059	TRUE	1000	780	0.03129
2021-02-23	Envelope	L(Admin)	NA	NA	NA	NA	NA	NA	NA	NA
2021-02-23	PMMoV	O	20.0646	1.01026e+06	1.28783e+09	-4.6136	TRUE	107000	1120	0.0382
2021-02-23	Nucleocapsid	O	33.4767	9.03811	11521.4	-3.44031	FALSE	10	1120	0.0382
2021-02-23	BCoV	O	23.9044	175003	2.23085e+08	-3.6059	TRUE	1000	1120	0.0382
2021-02-23	Envelope	O	35.6914	2.85949	3645.15	-3.44234	TRUE	1	1120	0.0382
2021-02-23	PMMoV	H	22.5138	293991	3.27416e+08	-4.6136	TRUE	107000	1010	0.03943
2021-02-23	Nucleocapsid	H	31.9198	25.9521	28902.7	-3.44031	TRUE	10	1010	0.03943
2021-02-23	BCoV	H	24.2342	140793	1.56801e+08	-3.6059	TRUE	1000	1010	0.03943
2021-02-23	Envelope	H	33.804	9.28682	10342.7	-3.44234	TRUE	1	1010	0.03943
2021-02-23	PMMoV	D1	20.5983	765360	4.45827e+08	-4.6136	TRUE	107000	500	0.03732
2021-02-23	Nucleocapsid	D1	34.897	3.49337	2034.91	-3.44031	FALSE	10	500	0.03732
2021-02-23	BCoV	D1	23.4572	231327	1.34749e+08	-3.6059	TRUE	1000	500	0.03732
2021-02-23	Envelope	D1	NA	NA	NA	NA	NA	NA	NA	NA
2021-02-23	PMMoV	M	22.2584	334127	8.27619e+08	-4.6136	TRUE	107000	1790	0.03142
2021-02-23	Nucleocapsid	M	29.7751	108.38	268454	-3.44031	TRUE	10	1790	0.03142
2021-02-23	BCoV	M	24.5051	118535	2.93607e+08	-3.6059	TRUE	1000	1790	0.03142
2021-02-23	Envelope	M	30.9833	61.0254	151157	-3.44234	TRUE	1	1790	0.03142
2021-02-23	PMMoV	I(H)	21.6873	444469	8.54241e+08	-4.6136	TRUE	107000	1720	0.03891
2021-02-23	Nucleocapsid	I(H)	34.1049	6.44041	12378.1	-3.44031	FALSE	10	1720	0.03891
2021-02-23	BCoV	I(H)	24.7634	100666	1.93473e+08	-3.6059	TRUE	1000	1720	0.03891
2021-02-23	Envelope	I(H)	35.1457	3.93166	7556.4	-3.44234	TRUE	1	1720	0.03891
2021-02-23	PMMoV	D2	20.8983	658518	7.28736e+08	-4.6136	TRUE	107000	900	0.03536
2021-02-23	Nucleocapsid	D2	28.6115	234.782	259817	-3.44031	TRUE	10	900	0.03536
2021-02-23	BCoV	D2	23.6052	210301	2.32726e+08	-3.6059	TRUE	1000	900	0.03536
2021-02-23	Envelope	D2	30.1465	107.111	118532	-3.44234	TRUE	1	900	0.03536
2021-02-23	PMMoV	N	24.1389	131251	2.30652e+08	-4.6136	TRUE	107000	1660	0.04107
2021-02-23	Nucleocapsid	N	NA	NA	NA	NA	NA	NA	NA	NA
2021-02-23	BCoV	N	24.1241	151150	2.65622e+08	-3.6059	TRUE	1000	1660	0.04107
2021-02-23	Envelope	N	NA	NA	NA	NA	NA	NA	NA	NA
2021-02-23	PMMoV	Q	20.8217	685403	9.35251e+08	-4.6136	TRUE	107000	1170	0.03728
2021-02-23	Nucleocapsid	Q	35.798	2.214	3021.06	-3.44031	FALSE	10	1170	0.03728
2021-02-23	BCoV	Q	24.5184	117596	1.60464e+08	-3.6059	TRUE	1000	1170	0.03728
2021-02-23	Envelope	Q	37.5404	0.761907	1039.64	-3.44234	FALSE	1	1170	0.03728
2021-02-23	PMMoV	E1	23.2096	208187	1.37145e+08	-4.6136	TRUE	107000	490	0.03234
2021-02-23	Nucleocapsid	E1	33.5926	8.82763	5815.3	-3.44031	FALSE	10	490	0.03234
2021-02-23	BCoV	E1	24.8256	96684.1	6.36917e+07	-3.6059	TRUE	1000	490	0.03234
2021-02-23	Envelope	E1	34.5222	5.81464	3830.46	-3.44234	TRUE	1	490	0.03234
2021-02-23	PMMoV	Isolation	20.8638	669681	8.24332e+08	-4.6136	TRUE	107000	1120	0.03956
2021-02-23	Nucleocapsid	Isolation	26.5662	923.284	1.1365e+06	-3.44031	TRUE	10	1120	0.03956
2021-02-23	BCoV	Isolation	23.9296	171028	2.10523e+08	-3.6059	TRUE	1000	1120	0.03956
2021-02-23	Envelope	Isolation	27.9438	465.86	573442	-3.44234	TRUE	1	1120	0.03956
2021-02-23	PMMoV	Admin	23.8133	153850	2.99067e+08	-4.6136	TRUE	107000	1800	0.04026
2021-02-23	Nucleocapsid	Admin	36.2133	1.44752	2813.81	-3.44031	FALSE	10	1800	0.04026
2021-02-23	BCoV	Admin	24.3342	132118	2.56822e+08	-3.6059	TRUE	1000	1800	0.04026
2021-02-23	Envelope	Admin	NA	NA	NA	NA	NA	NA	NA	NA
2021-02-23	PMMoV	E2(CBA)	21.3624	522744	7.04882e+08	-4.6136	TRUE	107000	1190	0.03837
2021-02-23	Nucleocapsid	E2(CBA)	32.9849	12.9527	17465.8	-3.44031	TRUE	10	1190	0.03837
2021-02-23	BCoV	E2(CBA)	23.8802	176787	2.38384e+08	-3.6059	TRUE	1000	1190	0.03837
2021-02-23	Envelope	E2(CBA)	34.5184	5.76213	7769.81	-3.44234	TRUE	1	1190	0.03837
2021-02-23	PMMoV	C	21.9932	383029	5.23504e+08	-4.6136	TRUE	107000	1220	0.03881
2021-02-23	Nucleocapsid	C	29.7796	108.434	148202	-3.44031	TRUE	10	1220	0.03881
2021-02-23	BCoV	C	24.4094	126425	1.72791e+08	-3.6059	TRUE	1000	1220	0.03881
2021-02-23	Envelope	C	31.2064	52.729	72067.3	-3.44234	TRUE	1	1220	0.03881
2021-02-23	PMMoV	S	21.7148	438413	4.643e+08	-4.6136	TRUE	107000	1110	0.04557
2021-02-23	Nucleocapsid	S	32.0524	23.5025	24890.3	-3.44031	TRUE	10	1110	0.04557
2021-02-23	BCoV	S	24.0058	163042	1.72669e+08	-3.6059	TRUE	1000	1110	0.04557
2021-02-23	Envelope	S	32.9624	16.4111	17380.2	-3.44234	TRUE	1	1110	0.04557
2021-02-23	PMMoV	Extraction Blank	NA	NA	NA	NA	NA	NA	NA	NA
2021-02-23	Nucleocapsid	Extraction Blank	NA	NA	NA	NA	NA	NA	NA	NA
2021-02-23	BCoV	Extraction Blank	NA	NA	NA	NA	NA	NA	NA	NA
2021-02-23	Envelope	Extraction Blank	NA	NA	NA	NA	NA	NA	NA	NA
2021-02-24	PMMoV	R	22.8437	295508	6.68051e+08	-4.49697	TRUE	10700	1980	0.03808
2021-02-24	Nucleocapsid	R	33.0802	16.8604	38116.2	-3.69874	TRUE	10	1980	0.03808
2021-02-24	BCoV	R	24.5318	103324	2.33584e+08	-3.72915	TRUE	1000	1980	0.03808
2021-02-24	Envelope	R	33.5331	14.0977	31870.5	-3.86418	TRUE	10	1980	0.03808
2021-02-24	PMMoV	P	21.6804	535375	6.02974e+08	-4.49697	TRUE	10700	1010	0.03899
2021-02-24	Nucleocapsid	P	33.6135	12.2598	13807.8	-3.69874	TRUE	10	1010	0.03899
2021-02-24	BCoV	P	24.8556	84530.7	9.52039e+07	-3.72915	TRUE	1000	1010	0.03899
2021-02-24	Envelope	P	33.9251	11.4126	12853.6	-3.86418	TRUE	10	1010	0.03899
2021-02-24	PMMoV	F	22.5531	342533	3.63596e+08	-4.49697	TRUE	10700	990	0.04055
2021-02-24	Nucleocapsid	F	36.5095	1.91938	2037.41	-3.69874	FALSE	10	990	0.04055
2021-02-24	BCoV	F	24.6973	93409	9.91529e+07	-3.72915	TRUE	1000	990	0.04055
2021-02-24	Envelope	F	NA	NA	NA	NA	NA	NA	NA	NA
2021-02-24	PMMoV	G(FEDCBA)	21.3007	650128	1.40669e+09	-4.49697	TRUE	10700	1910	0.03838
2021-02-24	Nucleocapsid	G(FEDCBA)	34.8327	5.45138	11795.2	-3.69874	FALSE	10	1910	0.03838
2021-02-24	BCoV	G(FEDCBA)	24.3016	119078	2.57651e+08	-3.72915	TRUE	1000	1910	0.03838
2021-02-24	Envelope	G(FEDCBA)	35.324	4.89833	10598.6	-3.86418	FALSE	10	1910	0.03838
2021-02-24	PMMoV	K	21.6421	546607	6.19585e+08	-4.49697	TRUE	10700	980	0.03759
2021-02-24	Nucleocapsid	K	36.467	1.99641	2262.95	-3.69874	FALSE	10	980	0.03759
2021-02-24	BCoV	K	25.269	65718.6	7.44928e+07	-3.72915	TRUE	1000	980	0.03759
2021-02-24	Envelope	K	35.8832	3.50296	3970.65	-3.86418	FALSE	10	980	0.03759
2021-02-24	PMMoV	B(A)	22.9875	274119	3.53435e+08	-4.49697	TRUE	10700	1040	0.03507
2021-02-24	Nucleocapsid	B(A)	NA	NA	NA	NA	NA	NA	NA	NA
2021-02-24	BCoV	B(A)	25.4934	57019.4	7.35178e+07	-3.72915	TRUE	1000	1040	0.03507
2021-02-24	Envelope	B(A)	38.8124	0.59946	772.911	-3.86418	FALSE	10	1040	0.03507
2021-02-24	PMMoV	A	23.0514	266270	6.32213e+08	-4.49697	TRUE	10700	1860	0.03406
2021-02-24	Nucleocapsid	A	37.7898	0.86503	2053.86	-3.69874	FALSE	10	1860	0.03406
2021-02-24	BCoV	A	24.2743	121320	2.88054e+08	-3.72915	TRUE	1000	1860	0.03406
2021-02-24	Envelope	A	NA	NA	NA	NA	NA	NA	NA	NA
2021-02-24	PMMoV	H	22.7298	313182	4.00262e+08	-4.49697	TRUE	10700	1040	0.03538
2021-02-24	Nucleocapsid	H	31.2411	51.5524	65886.5	-3.69874	TRUE	10	1040	0.03538
2021-02-24	BCoV	H	24.2408	123699	1.58093e+08	-3.72915	TRUE	1000	1040	0.03538
2021-02-24	Envelope	H	31.2901	53.1636	67945.8	-3.86418	TRUE	10	1040	0.03538
2021-02-24	PMMoV	L(Admin)	22.4893	353797	4.36159e+08	-4.49697	TRUE	10700	970	0.03421
2021-02-24	Nucleocapsid	L(Admin)	NA	NA	NA	NA	NA	NA	NA	NA
2021-02-24	BCoV	L(Admin)	24.3984	112140	1.38245e+08	-3.72915	TRUE	1000	970	0.03421
2021-02-24	Envelope	L(Admin)	36.6005	2.23963	2761.01	-3.86418	FALSE	10	970	0.03421
2021-02-24	PMMoV	O	22.6504	329320	4.34758e+08	-4.49697	TRUE	10700	1210	0.03985
2021-02-24	Nucleocapsid	O	38.1569	0.688277	908.641	-3.69874	FALSE	10	1210	0.03985
2021-02-24	BCoV	O	25.09	74295.4	9.80825e+07	-3.72915	TRUE	1000	1210	0.03985
2021-02-24	Envelope	O	NA	NA	NA	NA	NA	NA	NA	NA
2021-02-24	PMMoV	J	21.2019	684828	8.13654e+08	-4.49697	TRUE	10700	1060	0.03879
2021-02-24	Nucleocapsid	J	27.5499	508.032	603600	-3.69874	TRUE	10	1060	0.03879
2021-02-24	BCoV	J	23.9989	144002	1.71091e+08	-3.72915	TRUE	1000	1060	0.03879
2021-02-24	Envelope	J	28.2162	331.28	393598	-3.86418	TRUE	10	1060	0.03879
2021-02-24	PMMoV	D1	23.8635	175048	1.62137e+08	-4.49697	TRUE	10700	840	0.03943
2021-02-24	Nucleocapsid	D1	38.1494	0.691505	640.501	-3.69874	FALSE	10	840	0.03943
2021-02-24	BCoV	D1	23.5222	192602	1.78396e+08	-3.72915	TRUE	1000	840	0.03943
2021-02-24	Envelope	D1	37.0179	1.74648	1617.66	-3.86418	FALSE	10	840	0.03943
2021-02-24	PMMoV	M	22.1384	424451	6.31781e+08	-4.49697	TRUE	10700	1190	0.03476
2021-02-24	Nucleocapsid	M	34.0728	9.01767	13422.5	-3.69874	FALSE	10	1190	0.03476
2021-02-24	BCoV	M	23.9297	150099	2.23417e+08	-3.72915	TRUE	1000	1190	0.03476
2021-02-24	Envelope	M	34.5252	8.70675	12959.7	-3.86418	FALSE	10	1190	0.03476
2021-02-24	PMMoV	I(H)	22.4164	367232	4.60262e+08	-4.49697	TRUE	10700	1130	0.0392
2021-02-24	Nucleocapsid	I(H)	30.7302	71.1195	89136	-3.69874	TRUE	10	1130	0.0392
2021-02-24	BCoV	I(H)	24.051	138927	1.74122e+08	-3.72915	TRUE	1000	1130	0.0392
2021-02-24	Envelope	I(H)	30.6856	76.3198	95653.6	-3.86418	TRUE	10	1130	0.0392
2021-02-24	PMMoV	D2	22.0549	442102	4.45737e+08	-4.49697	TRUE	10700	970	0.04183
2021-02-24	Nucleocapsid	D2	30.1784	99.2318	100048	-3.69874	TRUE	10	970	0.04183
2021-02-24	BCoV	D2	24.6808	94303.1	9.50784e+07	-3.72915	TRUE	1000	970	0.04183
2021-02-24	Envelope	D2	30.3413	93.3527	94120.2	-3.86418	TRUE	10	970	0.04183
2021-02-24	PMMoV	N	24.8262	106999	1.18542e+08	-4.49697	TRUE	10700	940	0.03689
2021-02-24	Nucleocapsid	N	37.5347	1.01391	1123.29	-3.69874	FALSE	10	940	0.03689
2021-02-24	BCoV	N	23.5499	189539	2.09986e+08	-3.72915	TRUE	1000	940	0.03689
2021-02-24	Envelope	N	38.2192	0.853622	945.708	-3.86418	FALSE	10	940	0.03689
2021-02-24	PMMoV	Q	21.4981	587642	7.52174e+08	-4.49697	TRUE	10700	1240	0.04212
2021-02-24	Nucleocapsid	Q	37.5113	1.06375	1361.59	-3.69874	FALSE	10	1240	0.04212
2021-02-24	BCoV	Q	24.9865	77974.2	9.98059e+07	-3.72915	TRUE	1000	1240	0.04212
2021-02-24	Envelope	Q	37.2501	1.5315	1960.3	-3.86418	FALSE	10	1240	0.04212
2021-02-24	PMMoV	E1	22.8911	288042	3.31891e+08	-4.49697	TRUE	10700	940	0.03547
2021-02-24	Nucleocapsid	E1	NA	NA	NA	NA	NA	NA	NA	NA
2021-02-24	BCoV	E1	24.6027	98851.2	1.13899e+08	-3.72915	TRUE	1000	940	0.03547
2021-02-24	Envelope	E1	38	0.972747	1120.83	-3.86418	FALSE	10	940	0.03547
2021-02-24	PMMoV	Isolation	21.2749	663308	7.25611e+08	-4.49697	TRUE	10700	1020	0.04054
2021-02-24	Nucleocapsid	Isolation	25.1828	2222.83	2.43161e+06	-3.69874	TRUE	10	1020	0.04054
2021-02-24	BCoV	Isolation	25.2677	65603	7.17649e+07	-3.72915	TRUE	1000	1020	0.04054
2021-02-24	Envelope	Isolation	25.4914	1682.82	1.84088e+06	-3.86418	TRUE	10	1020	0.04054
2021-02-24	PMMoV	Admin	23.8424	176943	1.64219e+08	-4.49697	TRUE	10700	850	0.03982
2021-02-24	Nucleocapsid	Admin	NA	NA	NA	NA	NA	NA	NA	NA
2021-02-24	BCoV	Admin	24.7931	87935	8.16115e+07	-3.72915	TRUE	1000	850	0.03982
2021-02-24	Envelope	Admin	NA	NA	NA	NA	NA	NA	NA	NA
2021-02-24	PMMoV	E2(CBA)	21.6413	547637	6.15423e+08	-4.49697	TRUE	10700	1030	0.03985
2021-02-24	Nucleocapsid	E2(CBA)	36.8365	1.62807	1829.6	-3.69874	FALSE	10	1030	0.03985
2021-02-24	BCoV	E2(CBA)	23.6661	176956	1.9886e+08	-3.72915	TRUE	1000	1030	0.03985
2021-02-24	Envelope	E2(CBA)	36.7846	2.33003	2618.44	-3.86418	FALSE	10	1030	0.03985
2021-02-24	PMMoV	C	22.3149	387611	3.82828e+08	-4.49697	TRUE	10700	930	0.04094
2021-02-24	Nucleocapsid	C	32.5181	23.6856	23393.3	-3.69874	TRUE	10	930	0.04094
2021-02-24	BCoV	C	23.4164	205943	2.03402e+08	-3.72915	TRUE	1000	930	0.04094
2021-02-24	Envelope	C	33.3271	16.2995	16098.4	-3.86418	TRUE	10	930	0.04094
2021-02-24	PMMoV	S	21.8359	495815	5.38263e+08	-4.49697	TRUE	10700	1010	0.04045
2021-02-24	Nucleocapsid	S	35.4969	3.83614	4164.56	-3.69874	FALSE	10	1010	0.04045
2021-02-24	BCoV	S	23.8715	155617	1.6894e+08	-3.72915	TRUE	1000	1010	0.04045
2021-02-24	Envelope	S	34.8236	6.63845	7206.79	-3.86418	FALSE	10	1010	0.04045
2021-02-24	PMMoV	Extraction Blank	NA	NA	NA	NA	NA	NA	NA	NA
2021-02-24	Nucleocapsid	Extraction Blank	NA	NA	NA	NA	NA	NA	NA	NA
2021-02-24	BCoV	Extraction Blank	NA	NA	NA	NA	NA	NA	NA	NA
2021-02-24	Envelope	Extraction Blank	NA	NA	NA	NA	NA	NA	NA	NA
2021-02-25	PMMoV	R	22.768	NA	NA	NA	NA	NA	1710	0.03404
2021-02-25	Nucleocapsid	R	33.047	NA	NA	NA	NA	NA	1710	0.03404
2021-02-25	BCoV	R	25.1047	118072	2.57884e+08	-3.57249	TRUE	1000	1710	0.03404
2021-02-25	Envelope	R	32.5855	35.0785	76616.1	-3.77366	FALSE	100	1710	0.03404
2021-02-25	PMMoV	P	20.9439	NA	NA	NA	NA	NA	1200	0.03434
2021-02-25	Nucleocapsid	P	34.8938	NA	NA	NA	NA	NA	1200	0.03434
2021-02-25	BCoV	P	24.7342	149325	2.26875e+08	-3.57249	TRUE	1000	1200	0.03434
2021-02-25	Envelope	P	35.4527	5.94098	9026.33	-3.77366	FALSE	100	1200	0.03434
2021-02-25	PMMoV	F	22.0192	NA	NA	NA	NA	NA	890	0.04613
2021-02-25	Nucleocapsid	F	31.8541	NA	NA	NA	NA	NA	890	0.04613
2021-02-25	BCoV	F	25.5355	89273.2	7.48858e+07	-3.57249	TRUE	1000	890	0.04613
2021-02-25	Envelope	F	34.3682	11.7769	9878.89	-3.77366	FALSE	100	890	0.04613
2021-02-25	PMMoV	G(FEDCBA)	22.0426	NA	NA	NA	NA	NA	1260	0.03154
2021-02-25	Nucleocapsid	G(FEDCBA)	33.1895	NA	NA	NA	NA	NA	1260	0.03154
2021-02-25	BCoV	G(FEDCBA)	24.8309	141366	2.45542e+08	-3.57249	TRUE	1000	1260	0.03154
2021-02-25	Envelope	G(FEDCBA)	33.6645	18.0933	31426.8	-3.77366	FALSE	100	1260	0.03154
2021-02-25	PMMoV	K	22.1768	NA	NA	NA	NA	NA	1130	0.03229
2021-02-25	Nucleocapsid	K	30.8741	NA	NA	NA	NA	NA	1130	0.03229
2021-02-25	BCoV	K	23.817	269107	4.09456e+08	-3.57249	TRUE	1000	1130	0.03229
2021-02-25	Envelope	K	32.1165	45.1454	68690.4	-3.77366	FALSE	100	1130	0.03229
2021-02-25	PMMoV	B(A)	22.1812	NA	NA	NA	NA	NA	1790	0.04003
2021-02-25	Nucleocapsid	B(A)	35.402	NA	NA	NA	NA	NA	1790	0.04003
2021-02-25	BCoV	B(A)	24.1702	214872	4.17753e+08	-3.57249	TRUE	1000	1790	0.04003
2021-02-25	Envelope	B(A)	NA	NA	NA	NA	NA	NA	NA	NA
2021-02-25	PMMoV	A	21.9302	NA	NA	NA	NA	NA	1870	0.0357
2021-02-25	Nucleocapsid	A	33.6723	NA	NA	NA	NA	NA	1870	0.0357
2021-02-25	BCoV	A	25.1926	111365	2.53625e+08	-3.57249	TRUE	1000	1870	0.0357
2021-02-25	Envelope	A	36.8058	2.58189	5880.07	-3.77366	FALSE	100	1870	0.0357
2021-02-25	PMMoV	J	21.7878	NA	NA	NA	NA	NA	990	0.03422
2021-02-25	Nucleocapsid	J	30.1201	NA	NA	NA	NA	NA	990	0.03422
2021-02-25	BCoV	J	24.401	184853	2.32516e+08	-3.57249	TRUE	1000	990	0.03422
2021-02-25	Envelope	J	31.8873	51.9442	65337.8	-3.77366	FALSE	100	990	0.03422
2021-02-25	PMMoV	L(Admin)	22.273	NA	NA	NA	NA	NA	1140	0.03691
2021-02-25	Nucleocapsid	L(Admin)	30.6257	NA	NA	NA	NA	NA	1140	0.03691
2021-02-25	BCoV	L(Admin)	24.0109	237843	3.19391e+08	-3.57249	TRUE	1000	1140	0.03691
2021-02-25	Envelope	L(Admin)	31.8306	53.7585	72190.5	-3.77366	FALSE	100	1140	0.03691
2021-02-25	PMMoV	O	23.6949	NA	NA	NA	NA	NA	900	0.03127
2021-02-25	Nucleocapsid	O	NA	NA	NA	NA	NA	NA	NA	NA
2021-02-25	BCoV	O	25.8721	72082.6	9.02022e+07	-3.57249	TRUE	1000	900	0.03127
2021-02-25	Envelope	O	NA	NA	NA	NA	NA	NA	NA	NA
2021-02-25	PMMoV	H	21.7044	NA	NA	NA	NA	NA	1690	0.03733
2021-02-25	Nucleocapsid	H	35.5613	NA	NA	NA	NA	NA	1690	0.03733
2021-02-25	BCoV	H	23.8422	265127	5.21862e+08	-3.57249	TRUE	1000	1690	0.03733
2021-02-25	Envelope	H	36.6536	3.09651	6095	-3.77366	FALSE	100	1690	0.03733
2021-02-25	PMMoV	D1	22.4945	NA	NA	NA	NA	NA	1430	0.03924
2021-02-25	Nucleocapsid	D1	35.2622	NA	NA	NA	NA	NA	1430	0.03924
2021-02-25	BCoV	D1	24.3078	196341	3.11093e+08	-3.57249	TRUE	1000	1430	0.03924
2021-02-25	Envelope	D1	36.0094	4.28262	6785.6	-3.77366	FALSE	100	1430	0.03924
2021-02-25	PMMoV	M	22.2652	NA	NA	NA	NA	NA	1320	0.03524
2021-02-25	Nucleocapsid	M	28.0813	NA	NA	NA	NA	NA	1320	0.03524
2021-02-25	BCoV	M	24.8136	142666	2.32344e+08	-3.57249	TRUE	1000	1320	0.03524
2021-02-25	Envelope	M	29.2931	254.835	415021	-3.77366	TRUE	100	1320	0.03524
2021-02-25	PMMoV	I(H)	21.1271	NA	NA	NA	NA	NA	1120	0.03087
2021-02-25	Nucleocapsid	I(H)	27.7458	NA	NA	NA	NA	NA	1120	0.03087
2021-02-25	BCoV	I(H)	24.2127	208527	3.28939e+08	-3.57249	TRUE	1000	1120	0.03087
2021-02-25	Envelope	I(H)	29.2598	258.315	407477	-3.77366	TRUE	100	1120	0.03087
2021-02-25	PMMoV	D2	21.3756	NA	NA	NA	NA	NA	1810	0.03415
2021-02-25	Nucleocapsid	D2	27.6109	NA	NA	NA	NA	NA	1810	0.03415
2021-02-25	BCoV	D2	24.3353	192764	4.44207e+08	-3.57249	TRUE	1000	1810	0.03415
2021-02-25	Envelope	D2	28.975	308.844	711704	-3.77366	TRUE	100	1810	0.03415
2021-02-25	PMMoV	N	25.2541	NA	NA	NA	NA	NA	1700	0.04181
2021-02-25	Nucleocapsid	N	35.6414	NA	NA	NA	NA	NA	1700	0.04181
2021-02-25	BCoV	N	25.4332	95881.8	1.69503e+08	-3.57249	TRUE	1000	1700	0.04181
2021-02-25	Envelope	N	37.015	2.31207	4087.36	-3.77366	FALSE	100	1700	0.04181
2021-02-25	PMMoV	Q	21.4404	NA	NA	NA	NA	NA	1560	0.0392
2021-02-25	Nucleocapsid	Q	34.9684	NA	NA	NA	NA	NA	1560	0.0392
2021-02-25	BCoV	Q	24.6864	153731	2.65994e+08	-3.57249	TRUE	1000	1560	0.0392
2021-02-25	Envelope	Q	35.7528	5.02998	8703.16	-3.77366	FALSE	100	1560	0.0392
2021-02-25	PMMoV	E1	23.3072	NA	NA	NA	NA	NA	1780	0.03606
2021-02-25	Nucleocapsid	E1	35.8914	NA	NA	NA	NA	NA	1780	0.03606
2021-02-25	BCoV	E1	24.3419	192204	4.12504e+08	-3.57249	TRUE	1000	1780	0.03606
2021-02-25	Envelope	E1	36.5942	2.93774	6304.93	-3.77366	FALSE	100	1780	0.03606
2021-02-25	PMMoV	Isolation	21.6287	NA	NA	NA	NA	NA	1760	0.03223
2021-02-25	Nucleocapsid	Isolation	25.1731	NA	NA	NA	NA	NA	1760	0.03223
2021-02-25	BCoV	Isolation	25.5586	87616.6	2.08023e+08	-3.57249	TRUE	1000	1760	0.03223
2021-02-25	Envelope	Isolation	26.2981	1572.08	3.73249e+06	-3.77366	TRUE	100	1760	0.03223
2021-02-25	PMMoV	Admin	22.4845	NA	NA	NA	NA	NA	1510	0.03685
2021-02-25	Nucleocapsid	Admin	36.2082	NA	NA	NA	NA	NA	1510	0.03685
2021-02-25	BCoV	Admin	24.7731	145979	2.60078e+08	-3.57249	TRUE	1000	1510	0.03685
2021-02-25	Envelope	Admin	NA	NA	NA	NA	NA	NA	NA	NA
2021-02-25	PMMoV	E2(CBA)	21.5781	NA	NA	NA	NA	NA	1010	0.03671
2021-02-25	Nucleocapsid	E2(CBA)	35.9669	NA	NA	NA	NA	NA	1010	0.03671
2021-02-25	BCoV	E2(CBA)	23.0424	444567	5.31798e+08	-3.57249	TRUE	1000	1010	0.03671
2021-02-25	Envelope	E2(CBA)	35.0179	7.68891	9197.59	-3.77366	FALSE	100	1010	0.03671
2021-02-25	PMMoV	C	23.3115	NA	NA	NA	NA	NA	1170	0.03372
2021-02-25	Nucleocapsid	C	34.4291	NA	NA	NA	NA	NA	1170	0.03372
2021-02-25	BCoV	C	24.7783	144823	2.18478e+08	-3.57249	TRUE	1000	1170	0.03372
2021-02-25	Envelope	C	36.0416	4.14766	6257.11	-3.77366	FALSE	100	1170	0.03372
2021-02-25	PMMoV	S	22.0796	NA	NA	NA	NA	NA	1040	0.03403
2021-02-25	Nucleocapsid	S	31.4812	NA	NA	NA	NA	NA	1040	0.03403
2021-02-25	BCoV	S	25.1439	114492	1.52131e+08	-3.57249	TRUE	1000	1040	0.03403
2021-02-25	Envelope	S	32.1461	45.3433	60250	-3.77366	FALSE	100	1040	0.03403
2021-02-25	PMMoV	Extraction Blank	NA	NA	NA	NA	NA	NA	NA	NA
2021-02-25	Nucleocapsid	Extraction Blank	NA	NA	NA	NA	NA	NA	NA	NA
2021-02-25	BCoV	Extraction Blank	NA	NA	NA	NA	NA	NA	NA	NA
2021-02-25	Envelope	Extraction Blank	NA	NA	NA	NA	NA	NA	NA	NA
2021-02-26	PMMoV	R	21.9221	288740	3.86499e+08	-4.61103	TRUE	10700	1060	0.03443
2021-02-26	Nucleocapsid	R	34.7975	5.31581	7115.58	-3.75627	FALSE	10	1060	0.03443
2021-02-26	BCoV	R	23.2866	184059	2.46376e+08	-3.72218	TRUE	1000	1060	0.03443
2021-02-26	Envelope	R	34.8287	8.12223	10872.2	-3.94352	FALSE	10	1060	0.03443
2021-02-26	PMMoV	P	22.5218	214238	2.58471e+08	-4.61103	TRUE	10700	1060	0.0382
2021-02-26	Nucleocapsid	P	31.4839	37.2284	44914.7	-3.75627	TRUE	10	1060	0.0382
2021-02-26	BCoV	P	25.148	58181.4	7.01938e+07	-3.72218	TRUE	1000	1060	0.0382
2021-02-26	Envelope	P	33.5291	16.9321	20427.9	-3.94352	TRUE	10	1060	0.0382
2021-02-26	PMMoV	F	22.0881	266240	3.1993e+08	-4.61103	TRUE	10700	1100	0.0398
2021-02-26	Nucleocapsid	F	35.7692	2.75466	3310.16	-3.75627	FALSE	10	1100	0.0398
2021-02-26	BCoV	F	25.0035	63931.6	7.68241e+07	-3.72218	TRUE	1000	1100	0.0398
2021-02-26	Envelope	F	36.0994	3.78463	4547.84	-3.94352	FALSE	10	1100	0.0398
2021-02-26	PMMoV	G(FEDCBA)	21.1893	416734	4.76813e+08	-4.61103	TRUE	10700	1040	0.03952
2021-02-26	Nucleocapsid	G(FEDCBA)	30.6502	61.2705	70103.5	-3.75627	TRUE	10	1040	0.03952
2021-02-26	BCoV	G(FEDCBA)	22.6747	268887	3.07651e+08	-3.72218	TRUE	1000	1040	0.03952
2021-02-26	Envelope	G(FEDCBA)	32.1945	36.7606	42060.2	-3.94352	TRUE	10	1040	0.03952
2021-02-26	PMMoV	K	22.5576	210387	2.26849e+08	-4.61103	TRUE	10700	990	0.03992
2021-02-26	Nucleocapsid	K	31.9368	28.1693	30373.4	-3.75627	TRUE	10	990	0.03992
2021-02-26	BCoV	K	24.6036	81544.4	8.79247e+07	-3.72218	TRUE	1000	990	0.03992
2021-02-26	Envelope	K	32.746	26.639	28723.3	-3.94352	TRUE	10	990	0.03992
2021-02-26	PMMoV	B(A)	21.4144	373212	3.47334e+08	-4.61103	TRUE	10700	850	0.03971
2021-02-26	Nucleocapsid	B(A)	NA	NA	NA	NA	NA	NA	NA	NA
2021-02-26	BCoV	B(A)	23.9339	123939	1.15345e+08	-3.72218	TRUE	1000	850	0.03971
2021-02-26	Envelope	B(A)	36.2796	3.38377	3149.14	-3.94352	FALSE	10	850	0.03971
2021-02-26	PMMoV	A	21.8198	304183	3.64257e+08	-4.61103	TRUE	10700	1040	0.03776
2021-02-26	Nucleocapsid	A	NA	NA	NA	NA	NA	NA	NA	NA
2021-02-26	BCoV	A	24.3003	98595.1	1.18067e+08	-3.72218	TRUE	1000	1040	0.03776
2021-02-26	Envelope	A	38	1.2392	1483.94	-3.94352	FALSE	10	1040	0.03776
2021-02-26	PMMoV	H	22.8202	184392	2.1032e+08	-4.61103	TRUE	10700	930	0.03545
2021-02-26	Nucleocapsid	H	30.1783	81.9427	93465	-3.75627	TRUE	10	930	0.03545
2021-02-26	BCoV	H	25.4778	47440.9	5.41117e+07	-3.72218	TRUE	1000	930	0.03545
2021-02-26	Envelope	H	31.0032	75.1591	85727.6	-3.94352	TRUE	10	930	0.03545
2021-02-26	PMMoV	L(Admin)	22.3789	229935	2.16503e+08	-4.61103	TRUE	10700	910	0.04202
2021-02-26	Nucleocapsid	L(Admin)	32.1729	24.2912	22872.1	-3.75627	TRUE	10	910	0.04202
2021-02-26	BCoV	L(Admin)	24.5611	83752.7	7.88599e+07	-3.72218	TRUE	1000	910	0.04202
2021-02-26	Envelope	L(Admin)	33.1698	21.609	20346.6	-3.94352	TRUE	10	910	0.04202
2021-02-26	PMMoV	O	22.8704	180828	2.90161e+08	-4.61103	TRUE	10700	1150	0.03116
2021-02-26	Nucleocapsid	O	NA	NA	NA	NA	NA	NA	NA	NA
2021-02-26	BCoV	O	24.3268	98214.5	1.57597e+08	-3.72218	TRUE	1000	1150	0.03116
2021-02-26	Envelope	O	NA	NA	NA	NA	NA	NA	NA	NA
2021-02-26	PMMoV	J	21.3795	379244	4.07619e+08	-4.61103	TRUE	10700	930	0.03762
2021-02-26	Nucleocapsid	J	28.9204	177.634	190925	-3.75627	TRUE	10	930	0.03762
2021-02-26	BCoV	J	24.1474	108466	1.16582e+08	-3.72218	TRUE	1000	930	0.03762
2021-02-26	Envelope	J	30.2906	111.842	120210	-3.94352	TRUE	10	930	0.03762
2021-02-26	PMMoV	D1	25.8339	41152.7	4.72278e+07	-4.61103	TRUE	10700	960	0.03637
2021-02-26	Nucleocapsid	D1	NA	NA	NA	NA	NA	NA	NA	NA
2021-02-26	BCoV	D1	26.1171	32442.2	3.72314e+07	-3.72218	TRUE	1000	960	0.03637
2021-02-26	Envelope	D1	NA	NA	NA	NA	NA	NA	NA	NA
2021-02-26	PMMoV	M	20.8186	502698	6.18521e+08	-4.61103	TRUE	10700	1010	0.03569
2021-02-26	Nucleocapsid	M	29.334	137.597	169300	-3.75627	TRUE	10	1010	0.03569
2021-02-26	BCoV	M	24.1829	106139	1.30593e+08	-3.72218	TRUE	1000	1010	0.03569
2021-02-26	Envelope	M	30.5039	99.0392	121858	-3.94352	TRUE	10	1010	0.03569
2021-02-26	PMMoV	I(H)	NA	NA	NA	NA	NA	NA	NA	NA
2021-02-26	Nucleocapsid	I(H)	NA	NA	NA	NA	NA	NA	NA	NA
2021-02-26	BCoV	I(H)	NA	NA	NA	NA	NA	NA	NA	NA
2021-02-26	Envelope	I(H)	NA	NA	NA	NA	NA	NA	NA	NA
2021-02-26	PMMoV	D2	23.5949	125812	1.4055e+08	-4.61103	TRUE	10700	990	0.03853
2021-02-26	Nucleocapsid	D2	29.5664	119.386	133371	-3.75627	TRUE	10	990	0.03853
2021-02-26	BCoV	D2	24.2217	104222	1.16431e+08	-3.72218	TRUE	1000	990	0.03853
2021-02-26	Envelope	D2	30.7734	85.0978	95066.3	-3.94352	TRUE	10	990	0.03853
2021-02-26	PMMoV	N	25.6583	44891	4.68545e+07	-4.61103	TRUE	10700	960	0.03999
2021-02-26	Nucleocapsid	N	NA	NA	NA	NA	NA	NA	NA	NA
2021-02-26	BCoV	N	24.2418	102442	1.06922e+08	-3.72218	TRUE	1000	960	0.03999
2021-02-26	Envelope	N	NA	NA	NA	NA	NA	NA	NA	NA
2021-02-26	PMMoV	Q	23.6126	125533	2.37641e+08	-4.61103	TRUE	10700	1530	0.03514
2021-02-26	Nucleocapsid	Q	37.926	0.83535	1581.36	-3.75627	FALSE	10	1530	0.03514
2021-02-26	BCoV	Q	26.1606	31287.7	5.92291e+07	-3.72218	TRUE	1000	1530	0.03514
2021-02-26	Envelope	Q	NA	NA	NA	NA	NA	NA	NA	NA
2021-02-26	PMMoV	E1	22.7569	191664	1.72863e+08	-4.61103	TRUE	10700	870	0.04194
2021-02-26	Nucleocapsid	E1	35.167	3.96303	3574.29	-3.75627	FALSE	10	870	0.04194
2021-02-26	BCoV	E1	24.6442	80424.5	7.25356e+07	-3.72218	TRUE	1000	870	0.04194
2021-02-26	Envelope	E1	36.2138	3.84332	3466.32	-3.94352	FALSE	10	870	0.04194
2021-02-26	PMMoV	Isolation	22.0982	264822	2.6462e+08	-4.61103	TRUE	10700	880	0.03829
2021-02-26	Nucleocapsid	Isolation	26.0249	1040.7	1.03991e+06	-3.75627	TRUE	10	880	0.03829
2021-02-26	BCoV	Isolation	24.0183	117278	1.17189e+08	-3.72218	TRUE	1000	880	0.03829
2021-02-26	Envelope	Isolation	27.1124	715.148	714604	-3.94352	TRUE	10	880	0.03829
2021-02-26	PMMoV	Admin	21.7714	313208	3.34251e+08	-4.61103	TRUE	10700	850	0.03463
2021-02-26	Nucleocapsid	Admin	35.9975	2.30977	2464.95	-3.75627	FALSE	10	850	0.03463
2021-02-26	BCoV	Admin	24.5955	82741.2	8.82999e+07	-3.72218	TRUE	1000	850	0.03463
2021-02-26	Envelope	Admin	NA	NA	NA	NA	NA	NA	NA	NA
2021-02-26	PMMoV	E2(CBA)	21.2627	401936	3.6251e+08	-4.61103	TRUE	10700	870	0.04194
2021-02-26	Nucleocapsid	E2(CBA)	31.5522	36.6165	33024.8	-3.75627	TRUE	10	870	0.04194
2021-02-26	BCoV	E2(CBA)	23.9455	122934	1.10875e+08	-3.72218	TRUE	1000	870	0.04194
2021-02-26	Envelope	E2(CBA)	32.4873	31.2933	28223.7	-3.94352	TRUE	10	870	0.04194
2021-02-26	PMMoV	C	21.1864	422230	4.69879e+08	-4.61103	TRUE	10700	1010	0.03946
2021-02-26	Nucleocapsid	C	27.1777	515.488	573660	-3.75627	TRUE	10	1010	0.03946
2021-02-26	BCoV	C	24.1777	107740	1.19899e+08	-3.72218	TRUE	1000	1010	0.03946
2021-02-26	Envelope	C	28.2468	370.529	412343	-3.94352	TRUE	10	1010	0.03946
2021-02-26	PMMoV	Extraction Blank	NA	NA	NA	NA	NA	NA	NA	NA
2021-02-26	Nucleocapsid	Extraction Blank	NA	NA	NA	NA	NA	NA	NA	NA
2021-02-26	BCoV	Extraction Blank	NA	NA	NA	NA	NA	NA	NA	NA
2021-02-26	Envelope	Extraction Blank	NA	NA	NA	NA	NA	NA	NA	NA
2021-02-27	PMMoV	R	23.2031	137238	1.60997e+08	-3.84463	TRUE	107000	970	0.03595
2021-02-27	Nucleocapsid	R	36.9256	1.27574	1496.61	-3.66501	FALSE	10	970	0.03595
2021-02-27	BCoV	R	24.1231	141327	1.65794e+08	-3.5027	TRUE	1000	970	0.03595
2021-02-27	Envelope	R	37.4408	0.867268	1017.42	-3.57811	FALSE	10	970	0.03595
2021-02-27	PMMoV	P	20.2064	808858	1.11104e+09	-3.84463	TRUE	107000	980	0.03102
2021-02-27	Nucleocapsid	P	29.8538	103.855	142654	-3.66501	TRUE	10	980	0.03102
2021-02-27	BCoV	P	23.4214	223771	3.07369e+08	-3.5027	TRUE	1000	980	0.03102
2021-02-27	Envelope	P	30.9611	52.9862	72781.3	-3.57811	TRUE	10	980	0.03102
2021-02-27	PMMoV	F	23.1289	140696	2.63916e+08	-3.84463	TRUE	107000	1680	0.03894
2021-02-27	Nucleocapsid	F	31.9055	28.7422	53914.5	-3.66501	TRUE	10	1680	0.03894
2021-02-27	BCoV	F	25.9602	42178.5	7.91183e+07	-3.5027	TRUE	1000	1680	0.03894
2021-02-27	Envelope	F	32.7434	17.066	32012.3	-3.57811	TRUE	10	1680	0.03894
2021-02-27	PMMoV	G(FEDCBA)	22.1155	259899	4.56899e+08	-3.84463	TRUE	107000	1380	0.03413
2021-02-27	Nucleocapsid	G(FEDCBA)	32.7741	16.8124	29556	-3.66501	TRUE	10	1380	0.03413
2021-02-27	BCoV	G(FEDCBA)	23.9622	157280	2.76496e+08	-3.5027	TRUE	1000	1380	0.03413
2021-02-27	Envelope	G(FEDCBA)	33.2657	12.554	22069.7	-3.57811	TRUE	10	1380	0.03413
2021-02-27	PMMoV	K	20.8507	549643	6.53138e+08	-3.84463	TRUE	107000	1070	0.03915
2021-02-27	Nucleocapsid	K	32.7991	16.4514	19549.1	-3.66501	TRUE	10	1070	0.03915
2021-02-27	BCoV	K	23.7649	178489	2.12097e+08	-3.5027	TRUE	1000	1070	0.03915
2021-02-27	Envelope	K	34.3468	6.30146	7487.99	-3.57811	FALSE	10	1070	0.03915
2021-02-27	PMMoV	B(A)	21.5176	369560	7.04902e+08	-3.84463	TRUE	107000	1800	0.04103
2021-02-27	Nucleocapsid	B(A)	36.4532	1.64194	3131.85	-3.66501	FALSE	10	1800	0.04103
2021-02-27	BCoV	B(A)	23.8731	168166	3.20762e+08	-3.5027	TRUE	1000	1800	0.04103
2021-02-27	Envelope	B(A)	36.3397	1.65339	3153.69	-3.57811	FALSE	10	1800	0.04103
2021-02-27	PMMoV	A	21.8614	300991	3.23875e+08	-3.84463	TRUE	107000	960	0.03879
2021-02-27	Nucleocapsid	A	38.2501	0.530977	571.346	-3.66501	FALSE	10	960	0.03879
2021-02-27	BCoV	A	23.7538	180335	1.94045e+08	-3.5027	TRUE	1000	960	0.03879
2021-02-27	Envelope	A	36.1865	1.8718	2014.11	-3.57811	FALSE	10	960	0.03879
2021-02-27	PMMoV	H	21.8961	294096	4.08323e+08	-3.84463	TRUE	107000	1110	0.03476
2021-02-27	Nucleocapsid	H	35.8076	2.69427	3740.73	-3.66501	FALSE	10	1110	0.03476
2021-02-27	BCoV	H	23.6686	190344	2.64274e+08	-3.5027	TRUE	1000	1110	0.03476
2021-02-27	Envelope	H	36.6018	1.44959	2012.61	-3.57811	FALSE	10	1110	0.03476
2021-02-27	PMMoV	L(Admin)	21.9113	291235	2.79679e+08	-3.84463	TRUE	107000	910	0.0412
2021-02-27	Nucleocapsid	L(Admin)	34.1082	7.61272	7310.65	-3.66501	FALSE	10	910	0.0412
2021-02-27	BCoV	L(Admin)	23.6304	194977	1.8724e+08	-3.5027	TRUE	1000	910	0.0412
2021-02-27	Envelope	L(Admin)	NA	NA	NA	-3.57811	NA	10	910	0.0412
2021-02-27	PMMoV	O	22.206	245466	3.14916e+08	-3.84463	TRUE	107000	1180	0.03999
2021-02-27	Nucleocapsid	O	NA	NA	NA	NA	NA	NA	NA	NA
2021-02-27	BCoV	O	24.135	142622	1.82973e+08	-3.5027	TRUE	1000	1180	0.03999
2021-02-27	Envelope	O	NA	NA	NA	NA	NA	NA	NA	NA
2021-02-27	PMMoV	J	20.8915	536395	8.01246e+08	-3.84463	TRUE	107000	1220	0.03551
2021-02-27	Nucleocapsid	J	29.1032	166.372	248521	-3.66501	TRUE	10	1220	0.03551
2021-02-27	BCoV	J	23.592	200101	2.98903e+08	-3.5027	TRUE	1000	1220	0.03551
2021-02-27	Envelope	J	30.489	71.4488	106727	-3.57811	TRUE	10	1220	0.03551
2021-02-27	PMMoV	D1	21.7963	311957	4.10908e+08	-3.84463	TRUE	107000	1220	0.04027
2021-02-27	Nucleocapsid	D1	NA	NA	NA	NA	NA	NA	NA	NA
2021-02-27	BCoV	D1	24.3278	123275	1.62378e+08	-3.5027	TRUE	1000	1220	0.04027
2021-02-27	Envelope	D1	NA	NA	NA	NA	NA	NA	NA	NA
2021-02-27	PMMoV	M	21.253	433579	7.45978e+08	-3.84463	TRUE	107000	1220	0.03083
2021-02-27	Nucleocapsid	M	32.1905	25.1321	43240.1	-3.66501	TRUE	10	1220	0.03083
2021-02-27	BCoV	M	24.1802	136844	2.35443e+08	-3.5027	TRUE	1000	1220	0.03083
2021-02-27	Envelope	M	33.0328	14.5581	25047.4	-3.57811	TRUE	10	1220	0.03083
2021-02-27	PMMoV	I(H)	20.3909	725347	8.16009e+08	-3.84463	TRUE	107000	1050	0.04058
2021-02-27	Nucleocapsid	I(H)	32.2226	23.5193	26459	-3.66501	TRUE	10	1050	0.04058
2021-02-27	BCoV	I(H)	22.9891	297330	3.34494e+08	-3.5027	TRUE	1000	1050	0.04058
2021-02-27	Envelope	I(H)	33.2141	12.4221	13974.8	-3.57811	TRUE	10	1050	0.04058
2021-02-27	PMMoV	D2	22.3469	224514	4.26432e+08	-3.84463	TRUE	107000	1560	0.03571
2021-02-27	Nucleocapsid	D2	29.9019	101.639	193049	-3.66501	TRUE	10	1560	0.03571
2021-02-27	BCoV	D2	23.4362	221624	4.20943e+08	-3.5027	TRUE	1000	1560	0.03571
2021-02-27	Envelope	D2	30.6061	67.0418	127336	-3.57811	TRUE	10	1560	0.03571
2021-02-27	PMMoV	N	23.5281	110969	1.34021e+08	-3.84463	TRUE	107000	1030	0.03708
2021-02-27	Nucleocapsid	N	NA	NA	NA	NA	NA	NA	NA	NA
2021-02-27	BCoV	N	23.6017	199378	2.40795e+08	-3.5027	TRUE	1000	1030	0.03708
2021-02-27	Envelope	N	37.6413	0.715455	864.076	-3.57811	FALSE	10	1030	0.03708
2021-02-27	PMMoV	Q	19.4965	1.2379e+06	1.33105e+09	-3.84463	TRUE	107000	1010	0.04084
2021-02-27	Nucleocapsid	Q	36.5343	1.56038	1677.79	-3.66501	FALSE	10	1010	0.04084
2021-02-27	BCoV	Q	23.8912	164319	1.76683e+08	-3.5027	TRUE	1000	1010	0.04084
2021-02-27	Envelope	Q	36.747	1.27216	1367.89	-3.57811	FALSE	10	1010	0.04084
2021-02-27	PMMoV	E1	22.4886	206144	2.75605e+08	-3.84463	TRUE	107000	980	0.03187
2021-02-27	Nucleocapsid	E1	31.7137	32.5559	43525.7	-3.66501	TRUE	10	980	0.03187
2021-02-27	BCoV	E1	24.6184	101892	1.36225e+08	-3.5027	TRUE	1000	980	0.03187
2021-02-27	Envelope	E1	32.4136	20.9703	28036.4	-3.57811	TRUE	10	980	0.03187
2021-02-27	PMMoV	Isolation	22.3252	228680	2.91037e+08	-3.84463	TRUE	107000	1230	0.04202
2021-02-27	Nucleocapsid	Isolation	26.0481	1137.68	1.44791e+06	-3.66501	TRUE	10	1230	0.04202
2021-02-27	BCoV	Isolation	23.9492	158946	2.02289e+08	-3.5027	TRUE	1000	1230	0.04202
2021-02-27	Envelope	Isolation	26.7955	770.052	980034	-3.57811	TRUE	10	1230	0.04202
2021-02-27	PMMoV	Admin	23.804	94058.2	1.74303e+08	-3.84463	FALSE	107000	1710	0.04012
2021-02-27	Nucleocapsid	Admin	NA	NA	NA	NA	NA	NA	NA	NA
2021-02-27	BCoV	Admin	23.7628	179190	3.32064e+08	-3.5027	TRUE	1000	1710	0.04012
2021-02-27	Envelope	Admin	NA	NA	NA	NA	NA	NA	NA	NA
2021-02-27	PMMoV	E2(CBA)	20.9864	506590	6.29475e+08	-3.84463	TRUE	107000	1050	0.03674
2021-02-27	Nucleocapsid	E2(CBA)	31.6979	32.6917	40621.8	-3.66501	TRUE	10	1050	0.03674
2021-02-27	BCoV	E2(CBA)	23.2359	252781	3.141e+08	-3.5027	TRUE	1000	1050	0.03674
2021-02-27	Envelope	E2(CBA)	32.193	23.8555	29642.2	-3.57811	TRUE	10	1050	0.03674
2021-02-27	PMMoV	C	21.4452	385985	4.83782e+08	-3.84463	TRUE	107000	1190	0.04128
2021-02-27	Nucleocapsid	C	28.536	237.553	297742	-3.66501	TRUE	10	1190	0.04128
2021-02-27	BCoV	C	23.9388	159212	1.99551e+08	-3.5027	TRUE	1000	1190	0.04128
2021-02-27	Envelope	C	29.3241	152.617	191285	-3.57811	TRUE	10	1190	0.04128
2021-02-27	PMMoV	S	22.8472	166625	2.1256e+08	-3.84463	TRUE	107000	1090	0.03715
2021-02-27	Nucleocapsid	S	33.4263	11.1842	14267.4	-3.66501	TRUE	10	1090	0.03715
2021-02-27	BCoV	S	23.9021	163213	2.08207e+08	-3.5027	TRUE	1000	1090	0.03715
2021-02-27	Envelope	S	34.5868	5.2687	6721.15	-3.57811	FALSE	10	1090	0.03715
2021-02-27	PMMoV	Extraction Blank	NA	NA	NA	NA	NA	NA	NA	NA
2021-02-27	Nucleocapsid	Extraction Blank	NA	NA	NA	NA	NA	NA	NA	NA
2021-02-27	BCoV	Extraction Blank	NA	NA	NA	NA	NA	NA	NA	NA
2021-02-27	Envelope	Extraction Blank	NA	NA	NA	NA	NA	NA	NA	NA
2021-03-01	PMMoV	R	27.0025	NA	NA	NA	NA	NA	1810	0.03623
2021-03-01	Nucleocapsid	R	NA	NA	NA	NA	NA	NA	NA	NA
2021-03-01	BCoV	R	24.9307	134605	2.92378e+08	-3.58765	TRUE	1000	1810	0.03623
2021-03-01	Envelope	R	NA	NA	NA	NA	NA	NA	NA	NA
2021-03-01	PMMoV	P	20.5513	NA	NA	NA	NA	NA	750	0.03121
2021-03-01	Nucleocapsid	P	25.8564	NA	NA	NA	NA	NA	750	0.03121
2021-03-01	BCoV	P	24.1334	223667	2.33691e+08	-3.58765	TRUE	1000	750	0.03121
2021-03-01	Envelope	P	26.8139	915.532	956562	-3.5292	TRUE	10	750	0.03121
2021-03-01	PMMoV	F	23.3349	NA	NA	NA	NA	NA	940	0.03457
2021-03-01	Nucleocapsid	F	35.3545	NA	NA	NA	NA	NA	940	0.03457
2021-03-01	BCoV	F	26.7289	42119.7	4.97951e+07	-3.58765	TRUE	1000	940	0.03457
2021-03-01	Envelope	F	35.5641	3.3569	3968.61	-3.5292	FALSE	10	940	0.03457
2021-03-01	PMMoV	G(FEDCBA)	22.028	NA	NA	NA	NA	NA	1570	0.03375
2021-03-01	Nucleocapsid	G(FEDCBA)	32.0871	NA	NA	NA	NA	NA	1570	0.03375
2021-03-01	BCoV	G(FEDCBA)	23.7934	280500	5.67324e+08	-3.58765	TRUE	1000	1570	0.03375
2021-03-01	Envelope	G(FEDCBA)	31.0421	58.8472	119021	-3.5292	TRUE	10	1570	0.03375
2021-03-01	PMMoV	K	21.1139	NA	NA	NA	NA	NA	890	0.03746
2021-03-01	Nucleocapsid	K	32.2202	NA	NA	NA	NA	NA	890	0.03746
2021-03-01	BCoV	K	24.0864	229327	2.36891e+08	-3.58765	TRUE	1000	890	0.03746
2021-03-01	Envelope	K	33.2811	13.4899	13934.9	-3.5292	TRUE	10	890	0.03746
2021-03-01	PMMoV	B(A)	21.2729	NA	NA	NA	NA	NA	820	0.03884
2021-03-01	Nucleocapsid	B(A)	36.0705	NA	NA	NA	NA	NA	820	0.03884
2021-03-01	BCoV	B(A)	24.1075	226520	2.07928e+08	-3.58765	TRUE	1000	820	0.03884
2021-03-01	Envelope	B(A)	36.5734	1.92015	1762.55	-3.5292	FALSE	10	820	0.03884
2021-03-01	PMMoV	A	21.2119	NA	NA	NA	NA	NA	1040	0.03926
2021-03-01	Nucleocapsid	A	37.8774	NA	NA	NA	NA	NA	1040	0.03926
2021-03-01	BCoV	A	NA	NA	NA	NA	NA	NA	NA	NA
2021-03-01	Envelope	A	NA	NA	NA	NA	NA	NA	NA	NA
2021-03-01	PMMoV	H	20.6963	NA	NA	NA	NA	NA	940	0.03745
2021-03-01	Nucleocapsid	H	35.6086	NA	NA	NA	NA	NA	940	0.03745
2021-03-01	BCoV	H	24.063	232985	2.54259e+08	-3.58765	TRUE	1000	940	0.03745
2021-03-01	Envelope	H	37.1146	1.11105	1212.5	-3.5292	FALSE	10	940	0.03745
2021-03-01	PMMoV	L(Admin)	21.1904	NA	NA	NA	NA	NA	810	0.03699
2021-03-01	Nucleocapsid	L(Admin)	32.3274	NA	NA	NA	NA	NA	810	0.03699
2021-03-01	BCoV	L(Admin)	24.0772	230830	2.19768e+08	-3.58765	TRUE	1000	810	0.03699
2021-03-01	Envelope	L(Admin)	32.9888	16.3247	15542.4	-3.5292	TRUE	10	810	0.03699
2021-03-01	PMMoV	O	23.7605	NA	NA	NA	NA	NA	930	0.04187
2021-03-01	Nucleocapsid	O	NA	NA	NA	NA	NA	NA	NA	NA
2021-03-01	BCoV	O	NA	NA	NA	NA	NA	NA	NA	NA
2021-03-01	Envelope	O	NA	NA	NA	NA	NA	NA	NA	NA
2021-03-01	PMMoV	J	21.1851	NA	NA	NA	NA	NA	1330	0.04208
2021-03-01	Nucleocapsid	J	30.5785	NA	NA	NA	NA	NA	1330	0.04208
2021-03-01	BCoV	J	24.1352	222186	3.05327e+08	-3.58765	TRUE	1000	1330	0.04208
2021-03-01	Envelope	J	31.4494	44.6679	61382.3	-3.5292	TRUE	10	1330	0.04208
2021-03-01	PMMoV	D1	20.1201	NA	NA	NA	NA	NA	1090	0.0363
2021-03-01	Nucleocapsid	D1	36.9207	NA	NA	NA	NA	NA	1090	0.0363
2021-03-01	BCoV	D1	24.3149	198200	2.5876e+08	-3.58765	TRUE	1000	1090	0.0363
2021-03-01	Envelope	D1	37.7409	0.73221	955.934	-3.5292	FALSE	10	1090	0.0363
2021-03-01	PMMoV	M	22.1731	NA	NA	NA	NA	NA	860	0.03344
2021-03-01	Nucleocapsid	M	32.0405	NA	NA	NA	NA	NA	860	0.03344
2021-03-01	BCoV	M	23.8681	266884	2.98419e+08	-3.58765	TRUE	1000	860	0.03344
2021-03-01	Envelope	M	33.3146	13.6737	15289.4	-3.5292	TRUE	10	860	0.03344
2021-03-01	PMMoV	I(H)	20.4686	NA	NA	NA	NA	NA	920	0.03765
2021-03-01	Nucleocapsid	I(H)	31.1234	NA	NA	NA	NA	NA	920	0.03765
2021-03-01	BCoV	I(H)	23.9474	250725	2.66375e+08	-3.58765	TRUE	1000	920	0.03765
2021-03-01	Envelope	I(H)	31.7242	37.2065	39528.8	-3.5292	TRUE	10	920	0.03765
2021-03-01	PMMoV	D2	23.0479	NA	NA	NA	NA	NA	1690	0.03451
2021-03-01	Nucleocapsid	D2	36.5905	NA	NA	NA	NA	NA	1690	0.03451
2021-03-01	BCoV	D2	24.9333	133146	2.83493e+08	-3.58765	TRUE	1000	1690	0.03451
2021-03-01	Envelope	D2	NA	NA	NA	NA	NA	NA	NA	NA
2021-03-01	PMMoV	N	24.1401	NA	NA	NA	NA	NA	820	0.04073
2021-03-01	Nucleocapsid	N	NA	NA	NA	NA	NA	NA	NA	NA
2021-03-01	BCoV	N	23.5098	335160	2.93375e+08	-3.58765	TRUE	1000	820	0.04073
2021-03-01	Envelope	N	NA	NA	NA	NA	NA	NA	NA	NA
2021-03-01	PMMoV	Q	20.1968	NA	NA	NA	NA	NA	1220	0.03997
2021-03-01	Nucleocapsid	Q	28.014	NA	NA	NA	NA	NA	1220	0.03997
2021-03-01	BCoV	Q	24.5732	168624	2.23778e+08	-3.58765	TRUE	1000	1220	0.03997
2021-03-01	Envelope	Q	28.9149	232.121	308044	-3.5292	TRUE	10	1220	0.03997
2021-03-01	PMMoV	E1	22.3204	NA	NA	NA	NA	NA	1020	0.03528
2021-03-01	Nucleocapsid	E1	35.6306	NA	NA	NA	NA	NA	1020	0.03528
2021-03-01	BCoV	E1	24.6148	163383	2.05376e+08	-3.58765	TRUE	1000	1020	0.03528
2021-03-01	Envelope	E1	NA	NA	NA	-3.5292	NA	10	1020	0.03528
2021-03-01	PMMoV	Isolation	20.6811	NA	NA	NA	NA	NA	1350	0.04506
2021-03-01	Nucleocapsid	Isolation	26.1496	NA	NA	NA	NA	NA	1350	0.04506
2021-03-01	BCoV	Isolation	24.8728	139174	1.81289e+08	-3.58765	TRUE	1000	1350	0.04506
2021-03-01	Envelope	Isolation	26.8905	875.938	1.14101e+06	-3.5292	TRUE	10	1350	0.04506
2021-03-01	PMMoV	Admin	24.6674	NA	NA	NA	NA	NA	930	0.04305
2021-03-01	Nucleocapsid	Admin	39.2385	NA	NA	NA	NA	NA	930	0.04305
2021-03-01	BCoV	Admin	24.6888	155952	1.46479e+08	-3.58765	TRUE	1000	930	0.04305
2021-03-01	Envelope	Admin	37.5432	0.833031	782.426	-3.5292	FALSE	10	930	0.04305
2021-03-01	PMMoV	E2(CBA)	21.7869	NA	NA	NA	NA	NA	840	0.03155
2021-03-01	Nucleocapsid	E2(CBA)	34.4182	NA	NA	NA	NA	NA	840	0.03155
2021-03-01	BCoV	E2(CBA)	24.3022	199598	2.31051e+08	-3.58765	TRUE	1000	840	0.03155
2021-03-01	Envelope	E2(CBA)	34.4613	6.33015	7327.67	-3.5292	FALSE	10	840	0.03155
2021-03-01	PMMoV	C	22.4472	NA	NA	NA	NA	NA	1060	0.04783
2021-03-01	Nucleocapsid	C	32.7035	NA	NA	NA	NA	NA	1060	0.04783
2021-03-01	BCoV	C	24.1835	215943	2.08074e+08	-3.58765	TRUE	1000	1060	0.04783
2021-03-01	Envelope	C	32.8801	18.76	18076.4	-3.5292	TRUE	10	1060	0.04783
2021-03-01	PMMoV	S	22.636	NA	NA	NA	NA	NA	1180	0.03656
2021-03-01	Nucleocapsid	S	35.6781	NA	NA	NA	NA	NA	1180	0.03656
2021-03-01	BCoV	S	24.7763	147441	2.06903e+08	-3.58765	TRUE	1000	1180	0.03656
2021-03-01	Envelope	S	37.9513	0.638618	896.168	-3.5292	FALSE	10	1180	0.03656
2021-03-01	PMMoV	Extraction Blank	NA	NA	NA	NA	NA	NA	NA	NA
2021-03-01	Nucleocapsid	Extraction Blank	NA	NA	NA	NA	NA	NA	NA	NA
2021-03-01	BCoV	Extraction Blank	NA	NA	NA	NA	NA	NA	NA	NA
2021-03-01	Envelope	Extraction Blank	NA	NA	NA	NA	NA	NA	NA	NA
2021-03-02	PMMoV	R	21.9785	280248	2.91009e+08	-4.25332	TRUE	107000	850	0.03559
2021-03-02	Nucleocapsid	R	31.767	23.4843	24386	-3.71244	TRUE	10	850	0.03559
2021-03-02	BCoV	R	23.4105	142209	1.4767e+08	-3.70299	TRUE	1000	850	0.03559
2021-03-02	Envelope	R	33.8468	9.47232	9836.02	-3.70066	FALSE	10	850	0.03559
2021-03-02	PMMoV	P	20.6055	589277	5.26922e+08	-4.25332	TRUE	107000	770	0.03744
2021-03-02	Nucleocapsid	P	35.9241	1.79749	1607.29	-3.71244	FALSE	10	770	0.03744
2021-03-02	BCoV	P	23.4779	137186	1.2267e+08	-3.70299	TRUE	1000	770	0.03744
2021-03-02	Envelope	P	36.689	1.84691	1651.48	-3.70066	FALSE	10	770	0.03744
2021-03-02	PMMoV	F	24.2341	82961.2	8.67637e+07	-4.25332	FALSE	107000	1030	0.04282
2021-03-02	Nucleocapsid	F	35.4739	2.30216	2407.68	-3.71244	FALSE	10	1030	0.04282
2021-03-02	BCoV	F	26.2733	24084.6	2.51885e+07	-3.70299	TRUE	1000	1030	0.04282
2021-03-02	Envelope	F	36.5218	1.94587	2035.06	-3.70066	FALSE	10	1030	0.04282
2021-03-02	PMMoV	G(FEDCBA)	21.5479	356790	3.81636e+08	-4.25332	TRUE	107000	880	0.03577
2021-03-02	Nucleocapsid	G(FEDCBA)	30.5061	50.4109	53921.3	-3.71244	TRUE	10	880	0.03577
2021-03-02	BCoV	G(FEDCBA)	23.3167	151498	1.62047e+08	-3.70299	TRUE	1000	880	0.03577
2021-03-02	Envelope	G(FEDCBA)	32.2314	25.5721	27352.8	-3.70066	TRUE	10	880	0.03577
2021-03-02	PMMoV	K	23.0751	156112	1.26142e+08	-4.25332	TRUE	107000	730	0.03928
2021-03-02	Nucleocapsid	K	NA	NA	NA	NA	NA	NA	NA	NA
2021-03-02	BCoV	K	24.9173	56447.4	4.56108e+07	-3.70299	TRUE	1000	730	0.03928
2021-03-02	Envelope	K	NA	NA	NA	NA	NA	NA	NA	NA
2021-03-02	PMMoV	B(A)	22.9565	165129	2.92117e+08	-4.25332	TRUE	107000	1420	0.0349
2021-03-02	Nucleocapsid	B(A)	29.3544	102.897	182027	-3.71244	TRUE	10	1420	0.0349
2021-03-02	BCoV	B(A)	24.6467	65977.1	1.16715e+08	-3.70299	TRUE	1000	1420	0.0349
2021-03-02	Envelope	B(A)	31.0667	52.4782	92835.6	-3.70066	TRUE	10	1420	0.0349
2021-03-02	PMMoV	A	19.8857	871038	7.05414e+08	-4.25332	TRUE	107000	670	0.03597
2021-03-02	Nucleocapsid	A	NA	NA	NA	-3.71244	NA	10	670	0.03597
2021-03-02	BCoV	A	22.6483	230269	1.86484e+08	-3.70299	TRUE	1000	670	0.03597
2021-03-02	Envelope	A	34.7841	5.40607	4378.13	-3.70066	FALSE	10	670	0.03597
2021-03-02	PMMoV	J	22.011	275334	2.48885e+08	-4.25332	TRUE	107000	810	0.03896
2021-03-02	Nucleocapsid	J	34.1702	5.38913	4871.44	-3.71244	FALSE	10	810	0.03896
2021-03-02	BCoV	J	24.0128	97718.9	8.83318e+07	-3.70299	TRUE	1000	810	0.03896
2021-03-02	Envelope	J	35.5582	3.27937	2964.35	-3.70066	FALSE	10	810	0.03896
2021-03-02	PMMoV	L(Admin)	21.9964	277626	2.84239e+08	-4.25332	TRUE	107000	900	0.03822
2021-03-02	Nucleocapsid	L(Admin)	34.8098	3.72091	3809.55	-3.71244	FALSE	10	900	0.03822
2021-03-02	BCoV	L(Admin)	23.6555	122114	1.25023e+08	-3.70299	TRUE	1000	900	0.03822
2021-03-02	Envelope	L(Admin)	36.5965	1.76364	1805.65	-3.70066	FALSE	10	900	0.03822
2021-03-02	PMMoV	O	21.6582	334140	2.56877e+08	-4.25332	TRUE	107000	630	0.03563
2021-03-02	Nucleocapsid	O	NA	NA	NA	NA	NA	NA	NA	NA
2021-03-02	BCoV	O	23.0544	177892	1.36758e+08	-3.70299	TRUE	1000	630	0.03563
2021-03-02	Envelope	O	NA	NA	NA	NA	NA	NA	NA	NA
2021-03-02	PMMoV	H	18.52	1.83681e+06	1.90774e+09	-4.25332	TRUE	107000	940	0.03935
2021-03-02	Nucleocapsid	H	NA	NA	NA	-3.71244	NA	10	940	0.03935
2021-03-02	BCoV	H	23.5974	127307	1.32224e+08	-3.70299	TRUE	1000	940	0.03935
2021-03-02	Envelope	H	NA	NA	NA	-3.70066	NA	10	940	0.03935
2021-03-02	PMMoV	D1	21.8055	308414	3.37453e+08	-4.25332	TRUE	107000	950	0.03775
2021-03-02	Nucleocapsid	D1	33.7736	6.61107	7233.53	-3.71244	FALSE	10	950	0.03775
2021-03-02	BCoV	D1	24.2202	86454.4	9.45945e+07	-3.70299	TRUE	1000	950	0.03775
2021-03-02	Envelope	D1	35.461	3.41373	3735.15	-3.70066	FALSE	10	950	0.03775
2021-03-02	PMMoV	M	19.9502	845154	9.67269e+08	-4.25332	TRUE	107000	930	0.03533
2021-03-02	Nucleocapsid	M	33.0162	10.695	12240.3	-3.71244	TRUE	10	930	0.03533
2021-03-02	BCoV	M	23.9439	103051	1.1794e+08	-3.70299	TRUE	1000	930	0.03533
2021-03-02	Envelope	M	35.6473	3.00632	3440.7	-3.70066	FALSE	10	930	0.03533
2021-03-02	PMMoV	I(H)	21.5653	351139	3.43352e+08	-4.25332	TRUE	107000	840	0.03735
2021-03-02	Nucleocapsid	I(H)	35.7668	2.23891	2189.27	-3.71244	FALSE	10	840	0.03735
2021-03-02	BCoV	I(H)	23.2416	158224	1.54716e+08	-3.70299	TRUE	1000	840	0.03735
2021-03-02	Envelope	I(H)	36.9681	1.36977	1339.4	-3.70066	FALSE	10	840	0.03735
2021-03-02	PMMoV	D2	21.8752	296489	3.05036e+08	-4.25332	TRUE	107000	1000	0.04226
2021-03-02	Nucleocapsid	D2	NA	NA	NA	NA	NA	NA	NA	NA
2021-03-02	BCoV	D2	24.4024	76747.6	7.896e+07	-3.70299	TRUE	1000	1000	0.04226
2021-03-02	Envelope	D2	NA	NA	NA	NA	NA	NA	NA	NA
2021-03-02	PMMoV	N	26.9888	18679.4	1.79619e+07	-4.25332	FALSE	107000	930	0.04205
2021-03-02	Nucleocapsid	N	36.7413	1.04896	1008.67	-3.71244	FALSE	10	930	0.04205
2021-03-02	BCoV	N	24.2201	86666.5	8.33375e+07	-3.70299	TRUE	1000	930	0.04205
2021-03-02	Envelope	N	NA	NA	NA	NA	NA	NA	NA	NA
2021-03-02	PMMoV	Q	22.288	237248	2.62633e+08	-4.25332	TRUE	107000	870	0.03417
2021-03-02	Nucleocapsid	Q	36.1081	1.55348	1719.7	-3.71244	FALSE	10	870	0.03417
2021-03-02	BCoV	Q	24.4053	76694.2	8.49002e+07	-3.70299	TRUE	1000	870	0.03417
2021-03-02	Envelope	Q	37.9463	0.7181	794.935	-3.70066	FALSE	10	870	0.03417
2021-03-02	PMMoV	E1	22.6082	199427	1.64621e+08	-4.25332	TRUE	107000	760	0.04003
2021-03-02	Nucleocapsid	E1	NA	NA	NA	NA	NA	NA	NA	NA
2021-03-02	BCoV	E1	23.5755	128319	1.05923e+08	-3.70299	TRUE	1000	760	0.04003
2021-03-02	Envelope	E1	NA	NA	NA	NA	NA	NA	NA	NA
2021-03-02	PMMoV	Isolation	21.065	459827	5.30664e+08	-4.25332	TRUE	107000	860	0.0324
2021-03-02	Nucleocapsid	Isolation	25.1606	1381.94	1.59483e+06	-3.71244	TRUE	10	860	0.0324
2021-03-02	BCoV	Isolation	24.1432	90280.2	1.04188e+08	-3.70299	TRUE	1000	860	0.0324
2021-03-02	Envelope	Isolation	26.5245	876.509	1.01154e+06	-3.70066	TRUE	10	860	0.0324
2021-03-02	PMMoV	Admin	25.4729	42404.5	3.86622e+07	-4.25332	FALSE	107000	830	0.03958
2021-03-02	Nucleocapsid	Admin	NA	NA	NA	NA	NA	NA	NA	NA
2021-03-02	BCoV	Admin	24.7354	62410.6	5.69027e+07	-3.70299	TRUE	1000	830	0.03958
2021-03-02	Envelope	Admin	NA	NA	NA	NA	NA	NA	NA	NA
2021-03-02	PMMoV	E2(CBA)	22.1572	256786	2.31964e+08	-4.25332	TRUE	107000	840	0.04043
2021-03-02	Nucleocapsid	E2(CBA)	30.9174	39.3266	35525	-3.71244	TRUE	10	840	0.04043
2021-03-02	BCoV	E2(CBA)	24.1722	89825.8	8.11426e+07	-3.70299	TRUE	1000	840	0.04043
2021-03-02	Envelope	E2(CBA)	31.7942	33.1053	29905.1	-3.70066	TRUE	10	840	0.04043
2021-03-02	PMMoV	C	20.6666	571745	6.39035e+08	-4.25332	TRUE	107000	900	0.03501
2021-03-02	Nucleocapsid	C	30.8124	41.528	46415.6	-3.71244	TRUE	10	900	0.03501
2021-03-02	BCoV	C	23.2921	153062	1.71077e+08	-3.70299	TRUE	1000	900	0.03501
2021-03-02	Envelope	C	32.8495	17.447	19500.4	-3.70066	TRUE	10	900	0.03501
2021-03-02	PMMoV	S	23.9931	94250.5	9.88852e+07	-4.25332	FALSE	107000	840	0.03481
2021-03-02	Nucleocapsid	S	37.0849	0.847627	889.309	-3.71244	FALSE	10	840	0.03481
2021-03-02	BCoV	S	24.4089	76578.4	8.0344e+07	-3.70299	TRUE	1000	840	0.03481
2021-03-02	Envelope	S	NA	NA	NA	NA	NA	NA	NA	NA
2021-03-02	PMMoV	Extraction Blank	NA	NA	NA	NA	NA	NA	NA	NA
2021-03-02	Nucleocapsid	Extraction Blank	NA	NA	NA	NA	NA	NA	NA	NA
2021-03-02	BCoV	Extraction Blank	NA	NA	NA	NA	NA	NA	NA	NA
2021-03-02	Envelope	Extraction Blank	NA	NA	NA	NA	NA	NA	NA	NA
2021-03-03	PMMoV	R	23.4195	155680	1.78317e+08	-4.68938	TRUE	10700	970	0.03682
2021-03-03	Nucleocapsid	R	NA	NA	NA	NA	NA	NA	NA	NA
2021-03-03	BCoV	R	25.2154	71311.1	8.16803e+07	-3.75431	TRUE	1000	970	0.03682
2021-03-03	Envelope	R	NA	NA	NA	NA	NA	NA	NA	NA
2021-03-03	PMMoV	P	21.4476	409803	6.24798e+08	-4.68938	TRUE	10700	1160	0.03308
2021-03-03	Nucleocapsid	P	NA	NA	NA	NA	NA	NA	NA	NA
2021-03-03	BCoV	P	24.8369	89924.1	1.37101e+08	-3.75431	TRUE	1000	1160	0.03308
2021-03-03	Envelope	P	NA	NA	NA	NA	NA	NA	NA	NA
2021-03-03	PMMoV	F	21.9187	324646	3.86012e+08	-4.68938	TRUE	10700	1130	0.04132
2021-03-03	Nucleocapsid	F	NA	NA	NA	NA	NA	NA	NA	NA
2021-03-03	BCoV	F	25.764	50779	6.03774e+07	-3.75431	TRUE	1000	1130	0.04132
2021-03-03	Envelope	F	NA	NA	NA	NA	NA	NA	NA	NA
2021-03-03	PMMoV	G(FEDCBA)	22.2665	273698	2.43549e+08	-4.68938	TRUE	10700	860	0.04202
2021-03-03	Nucleocapsid	G(FEDCBA)	NA	NA	NA	-3.77436	NA	1	860	0.04202
2021-03-03	BCoV	G(FEDCBA)	25.0337	79463.4	7.07102e+07	-3.75431	TRUE	1000	860	0.04202
2021-03-03	Envelope	G(FEDCBA)	34.8859	4.75003	4226.8	-3.70443	TRUE	1	860	0.04202
2021-03-03	PMMoV	K	23.4632	152477	2.77114e+08	-4.68938	TRUE	10700	1430	0.03421
2021-03-03	Nucleocapsid	K	NA	NA	NA	NA	NA	NA	NA	NA
2021-03-03	BCoV	K	25.4606	61363.9	1.11524e+08	-3.75431	TRUE	1000	1430	0.03421
2021-03-03	Envelope	K	NA	NA	NA	NA	NA	NA	NA	NA
2021-03-03	PMMoV	B(A)	21.907	326805	3.49955e+08	-4.68938	TRUE	10700	930	0.03776
2021-03-03	Nucleocapsid	B(A)	37.4116	1.21773	1303.99	-3.77436	TRUE	1	930	0.03776
2021-03-03	BCoV	B(A)	24.3322	122391	1.31061e+08	-3.75431	TRUE	1000	930	0.03776
2021-03-03	Envelope	B(A)	NA	NA	NA	NA	NA	NA	NA	NA
2021-03-03	PMMoV	A	22.7453	217829	2.55694e+08	-4.68938	TRUE	10700	1010	0.03741
2021-03-03	Nucleocapsid	A	39.6148	0.281793	330.778	-3.77436	FALSE	1	1010	0.03741
2021-03-03	BCoV	A	26.4332	33684.4	3.95398e+07	-3.75431	TRUE	1000	1010	0.03741
2021-03-03	Envelope	A	36.4959	1.48639	1744.77	-3.70443	TRUE	1	1010	0.03741
2021-03-03	PMMoV	H	22.0367	306462	2.73973e+08	-4.68938	TRUE	10700	820	0.03988
2021-03-03	Nucleocapsid	H	35.9144	2.69506	2409.35	-3.77436	TRUE	1	820	0.03988
2021-03-03	BCoV	H	24.3946	117956	1.05451e+08	-3.75431	TRUE	1000	820	0.03988
2021-03-03	Envelope	H	35.7476	2.36248	2112.03	-3.70443	TRUE	1	820	0.03988
2021-03-03	PMMoV	L(Admin)	23.0769	183891	1.97981e+08	-4.68938	TRUE	10700	990	0.03998
2021-03-03	Nucleocapsid	L(Admin)	38.9098	0.433252	466.45	-3.77436	FALSE	1	990	0.03998
2021-03-03	BCoV	L(Admin)	24.7879	92414.5	9.94957e+07	-3.75431	TRUE	1000	990	0.03998
2021-03-03	Envelope	L(Admin)	NA	NA	NA	NA	NA	NA	NA	NA
2021-03-03	PMMoV	O	23.5487	145850	1.38245e+08	-4.68938	TRUE	10700	770	0.03532
2021-03-03	Nucleocapsid	O	NA	NA	NA	NA	NA	NA	NA	NA
2021-03-03	BCoV	O	26.2015	39497.2	3.74376e+07	-3.75431	TRUE	1000	770	0.03532
2021-03-03	Envelope	O	NA	NA	NA	NA	NA	NA	NA	NA
2021-03-03	PMMoV	J	22.0093	310870	3.54915e+08	-4.68938	TRUE	10700	1090	0.04151
2021-03-03	Nucleocapsid	J	33.7491	10.7823	12309.9	-3.77436	TRUE	1	1090	0.04151
2021-03-03	BCoV	J	24.4293	115196	1.31518e+08	-3.75431	TRUE	1000	1090	0.04151
2021-03-03	Envelope	J	34.6321	4.88952	5582.29	-3.70443	TRUE	1	1090	0.04151
2021-03-03	PMMoV	M	22.639	228038	2.74254e+08	-4.68938	TRUE	10700	990	0.03579
2021-03-03	Nucleocapsid	M	35.8932	3.33329	4008.85	-3.77436	TRUE	1	990	0.03579
2021-03-03	BCoV	M	24.7429	95290.3	1.14603e+08	-3.75431	TRUE	1000	990	0.03579
2021-03-03	Envelope	M	36.558	1.45439	1749.15	-3.70443	TRUE	1	990	0.03579
2021-03-03	PMMoV	I(H)	21.1855	465492	4.34049e+08	-4.68938	TRUE	10700	860	0.0401
2021-03-03	Nucleocapsid	I(H)	37.1098	1.30065	1212.79	-3.77436	TRUE	1	860	0.0401
2021-03-03	BCoV	I(H)	24.2598	127780	1.19148e+08	-3.75431	TRUE	1000	860	0.0401
2021-03-03	Envelope	I(H)	36.2426	1.73676	1619.44	-3.70443	TRUE	1	860	0.0401
2021-03-03	PMMoV	D2	21.4712	404673	4.90061e+08	-4.68938	TRUE	10700	1130	0.04057
2021-03-03	Nucleocapsid	D2	32.6929	19.5613	23688.8	-3.77436	TRUE	1	1130	0.04057
2021-03-03	BCoV	D2	24.1672	135317	1.6387e+08	-3.75431	TRUE	1000	1130	0.04057
2021-03-03	Envelope	D2	33.2686	11.0688	13404.4	-3.70443	TRUE	1	1130	0.04057
2021-03-03	PMMoV	N	27.6822	19167	2.69413e+07	-4.68938	TRUE	10700	1030	0.03186
2021-03-03	Nucleocapsid	N	36.1052	2.39766	3370.16	-3.77436	TRUE	1	1030	0.03186
2021-03-03	BCoV	N	25.4023	63552.7	8.93301e+07	-3.75431	TRUE	1000	1030	0.03186
2021-03-03	Envelope	N	NA	NA	NA	NA	NA	NA	NA	NA
2021-03-03	PMMoV	Q	22.9001	200539	2.28236e+08	-4.68938	TRUE	10700	990	0.03782
2021-03-03	Nucleocapsid	Q	NA	NA	NA	NA	NA	NA	NA	NA
2021-03-03	BCoV	Q	26.6493	29514	3.35903e+07	-3.75431	TRUE	1000	990	0.03782
2021-03-03	Envelope	Q	37.4006	0.845585	962.372	-3.70443	FALSE	1	990	0.03782
2021-03-03	PMMoV	E1	22.7356	218027	2.20291e+08	-4.68938	TRUE	10700	960	0.04131
2021-03-03	Nucleocapsid	E1	NA	NA	NA	NA	NA	NA	NA	NA
2021-03-03	BCoV	E1	25.491	60237	6.08628e+07	-3.75431	TRUE	1000	960	0.04131
2021-03-03	Envelope	E1	NA	NA	NA	NA	NA	NA	NA	NA
2021-03-03	PMMoV	Isolation	21.7174	360623	3.06602e+08	-4.68938	TRUE	10700	720	0.03682
2021-03-03	Nucleocapsid	Isolation	29.1831	164.618	139958	-3.77436	TRUE	1	720	0.03682
2021-03-03	BCoV	Isolation	25.6038	56016.1	4.76249e+07	-3.75431	TRUE	1000	720	0.03682
2021-03-03	Envelope	Isolation	29.5195	113.776	96732.6	-3.70443	TRUE	1	720	0.03682
2021-03-03	PMMoV	Admin	25.62	52739.8	5.16607e+07	-4.68938	TRUE	10700	880	0.03906
2021-03-03	Nucleocapsid	Admin	NA	NA	NA	NA	NA	NA	NA	NA
2021-03-03	BCoV	Admin	25.4741	60647	5.94062e+07	-3.75431	TRUE	1000	880	0.03906
2021-03-03	Envelope	Admin	NA	NA	NA	NA	NA	NA	NA	NA
2021-03-03	PMMoV	E2(CBA)	22.7171	220378	2.30471e+08	-4.68938	TRUE	10700	1010	0.04199
2021-03-03	Nucleocapsid	E2(CBA)	35.6399	3.56273	3725.89	-3.77436	TRUE	1	1010	0.04199
2021-03-03	BCoV	E2(CBA)	25.1456	74781.6	7.82064e+07	-3.75431	TRUE	1000	1010	0.04199
2021-03-03	Envelope	E2(CBA)	34.4367	6.03816	6314.69	-3.70443	TRUE	1	1010	0.04199
2021-03-03	PMMoV	C	22.0082	311656	2.83875e+08	-4.68938	TRUE	10700	900	0.04296
2021-03-03	Nucleocapsid	C	31.8778	31.6522	28830.7	-3.77436	TRUE	1	900	0.04296
2021-03-03	BCoV	C	24.6224	102625	9.34768e+07	-3.75431	TRUE	1000	900	0.04296
2021-03-03	Envelope	C	32.5312	17.6391	16066.7	-3.70443	TRUE	1	900	0.04296
2021-03-03	PMMoV	S	22.641	229038	2.27809e+08	-4.68938	TRUE	10700	940	0.04109
2021-03-03	Nucleocapsid	S	36.5125	1.98794	1977.27	-3.77436	TRUE	1	940	0.04109
2021-03-03	BCoV	S	24.2667	127481	1.26797e+08	-3.75431	TRUE	1000	940	0.04109
2021-03-03	Envelope	S	NA	NA	NA	-3.70443	NA	1	940	0.04109
2021-03-03	PMMoV	Extraction Blank	NA	NA	NA	NA	NA	NA	NA	NA
2021-03-03	Nucleocapsid	Extraction Blank	NA	NA	NA	NA	NA	NA	NA	NA
2021-03-03	BCoV	Extraction Blank	NA	NA	NA	NA	NA	NA	NA	NA
2021-03-03	Envelope	Extraction Blank	NA	NA	NA	NA	NA	NA	NA	NA
2021-03-04	PMMoV	R	30.4562	5548.03	6.73754e+06	-4.75153	FALSE	10700	910	0.03258
2021-03-04	Nucleocapsid	R	NA	NA	NA	NA	NA	NA	NA	NA
2021-03-04	BCoV	R	34.894	163.792	198910	-3.76699	FALSE	1000	910	0.03258
2021-03-04	Envelope	R	NA	NA	NA	NA	NA	NA	NA	NA
2021-03-04	PMMoV	P	20.3747	734191	7.90418e+08	-4.75153	TRUE	10700	960	0.03877
2021-03-04	Nucleocapsid	P	31.7093	26.6429	28683.3	-3.58435	TRUE	1	960	0.03877
2021-03-04	BCoV	P	23.9028	125946	1.35591e+08	-3.76699	TRUE	1000	960	0.03877
2021-03-04	Envelope	P	32.7809	15.1117	16269	-3.58319	TRUE	10	960	0.03877
2021-03-04	PMMoV	F	22.9853	207109	3.45988e+08	-4.75153	TRUE	10700	1530	0.03982
2021-03-04	Nucleocapsid	F	35.1179	3.20735	5358.08	-3.58435	TRUE	1	1530	0.03982
2021-03-04	BCoV	F	25.7746	40103.6	6.69956e+07	-3.76699	TRUE	1000	1530	0.03982
2021-03-04	Envelope	F	36.028	1.86609	3117.42	-3.58319	FALSE	10	1530	0.03982
2021-03-04	PMMoV	G(FEDCBA)	20.6878	631118	8.37278e+08	-4.75153	TRUE	10700	1100	0.03605
2021-03-04	Nucleocapsid	G(FEDCBA)	31.8841	23.8585	31652.1	-3.58435	TRUE	1	1100	0.03605
2021-03-04	BCoV	G(FEDCBA)	23.8287	131685	1.74701e+08	-3.76699	TRUE	1000	1100	0.03605
2021-03-04	Envelope	G(FEDCBA)	32.5929	17.0875	22669.3	-3.58319	TRUE	10	1100	0.03605
2021-03-04	PMMoV	K	19.3716	1.19357e+06	1.68784e+09	-4.75153	TRUE	10700	1220	0.03751
2021-03-04	Nucleocapsid	K	37.0291	0.872691	1234.09	-3.58435	FALSE	1	1220	0.03751
2021-03-04	BCoV	K	24.63	80738.5	1.14174e+08	-3.76699	TRUE	1000	1220	0.03751
2021-03-04	Envelope	K	37.5146	0.711946	1006.77	-3.58319	FALSE	10	1220	0.03751
2021-03-04	PMMoV	B(A)	21.6036	407287	5.56975e+08	-4.75153	TRUE	10700	1210	0.03847
2021-03-04	Nucleocapsid	B(A)	29.8132	90.4986	123759	-3.58435	TRUE	1	1210	0.03847
2021-03-04	BCoV	B(A)	24.5657	84744.6	1.1589e+08	-3.76699	TRUE	1000	1210	0.03847
2021-03-04	Envelope	B(A)	30.7539	56.4491	77195.5	-3.58319	TRUE	10	1210	0.03847
2021-03-04	PMMoV	A	20.7931	599995	6.38007e+08	-4.75153	TRUE	10700	1070	0.04375
2021-03-04	Nucleocapsid	A	NA	NA	NA	NA	NA	NA	NA	NA
2021-03-04	BCoV	A	24.0626	114143	1.21375e+08	-3.76699	TRUE	1000	1070	0.04375
2021-03-04	Envelope	A	NA	NA	NA	NA	NA	NA	NA	NA
2021-03-04	PMMoV	J	22.2592	294578	3.64672e+08	-4.75153	TRUE	10700	990	0.03477
2021-03-04	Nucleocapsid	J	34.982	3.52134	4359.24	-3.58435	TRUE	1	990	0.03477
2021-03-04	BCoV	J	24.6028	82079.6	1.0161e+08	-3.76699	TRUE	1000	990	0.03477
2021-03-04	Envelope	J	34.7687	4.19912	5198.29	-3.58319	FALSE	10	990	0.03477
2021-03-04	PMMoV	L(Admin)	21.8418	360656	4.00659e+08	-4.75153	TRUE	10700	1020	0.03992
2021-03-04	Nucleocapsid	L(Admin)	36.64	1.19187	1324.07	-3.58435	TRUE	1	1020	0.03992
2021-03-04	BCoV	L(Admin)	23.8696	128532	1.42788e+08	-3.76699	TRUE	1000	1020	0.03992
2021-03-04	Envelope	L(Admin)	36.6067	1.27591	1417.43	-3.58319	FALSE	10	1020	0.03992
2021-03-04	PMMoV	O	26.6504	35314.7	4.50171e+07	-4.75153	TRUE	10700	930	0.03172
2021-03-04	Nucleocapsid	O	NA	NA	NA	NA	NA	NA	NA	NA
2021-03-04	BCoV	O	28.495	7679.23	9.78903e+06	-3.76699	TRUE	1000	930	0.03172
2021-03-04	Envelope	O	NA	NA	NA	NA	NA	NA	NA	NA
2021-03-04	PMMoV	H	22.8579	220402	5.35316e+08	-4.75153	TRUE	10700	2020	0.03616
2021-03-04	Nucleocapsid	H	NA	NA	NA	NA	NA	NA	NA	NA
2021-03-04	BCoV	H	24.3923	93290.1	2.26585e+08	-3.76699	TRUE	1000	2020	0.03616
2021-03-04	Envelope	H	37.9466	0.539371	1310.04	-3.58319	FALSE	10	2020	0.03616
2021-03-04	PMMoV	D1	20.9484	556913	4.90271e+08	-4.75153	TRUE	10700	850	0.04198
2021-03-04	Nucleocapsid	D1	33.3478	9.42123	8293.85	-3.58435	TRUE	1	850	0.04198
2021-03-04	BCoV	D1	24.6297	80971.3	7.1282e+07	-3.76699	TRUE	1000	850	0.04198
2021-03-04	Envelope	D1	33.5842	8.96148	7889.12	-3.58319	FALSE	10	850	0.04198
2021-03-04	PMMoV	M	22.8141	225180	2.93992e+08	-4.75153	TRUE	10700	1160	0.03863
2021-03-04	Nucleocapsid	M	NA	NA	NA	NA	NA	NA	NA	NA
2021-03-04	BCoV	M	25.6239	44593.5	5.82207e+07	-3.76699	TRUE	1000	1160	0.03863
2021-03-04	Envelope	M	NA	NA	NA	NA	NA	NA	NA	NA
2021-03-04	PMMoV	I(H)	NA	NA	NA	NA	NA	NA	NA	NA
2021-03-04	Nucleocapsid	I(H)	NA	NA	NA	NA	NA	NA	NA	NA
2021-03-04	BCoV	I(H)	26.1669	31809.4	5.63811e+07	-3.76699	TRUE	1000	1510	0.03704
2021-03-04	Envelope	I(H)	NA	NA	NA	NA	NA	NA	NA	NA
2021-03-04	PMMoV	D2	21.8587	357568	4.43673e+08	-4.75153	TRUE	10700	1240	0.04345
2021-03-04	Nucleocapsid	D2	36.2786	1.41381	1754.27	-3.58435	TRUE	1	1240	0.04345
2021-03-04	BCoV	D2	23.7939	134643	1.67066e+08	-3.76699	TRUE	1000	1240	0.04345
2021-03-04	Envelope	D2	36.2041	1.78068	2209.48	-3.58319	FALSE	10	1240	0.04345
2021-03-04	PMMoV	N	26.4854	38040.9	5.31734e+07	-4.75153	TRUE	10700	1240	0.03857
2021-03-04	Nucleocapsid	N	NA	NA	NA	NA	NA	NA	NA	NA
2021-03-04	BCoV	N	24.965	66126.7	9.24317e+07	-3.76699	TRUE	1000	1240	0.03857
2021-03-04	Envelope	N	NA	NA	NA	NA	NA	NA	NA	NA
2021-03-04	PMMoV	Q	21.8022	368665	6.35026e+08	-4.75153	TRUE	10700	1450	0.0366
2021-03-04	Nucleocapsid	Q	34.9846	3.29507	5675.76	-3.58435	TRUE	1	1450	0.0366
2021-03-04	BCoV	Q	25.5628	45944.3	7.91391e+07	-3.76699	TRUE	1000	1450	0.0366
2021-03-04	Envelope	Q	34.9219	3.76745	6489.43	-3.58319	FALSE	10	1450	0.0366
2021-03-04	PMMoV	E1	21.7766	372124	4.70494e+08	-4.75153	TRUE	10700	1160	0.03989
2021-03-04	Nucleocapsid	E1	39.6165	0.165571	209.339	-3.58435	FALSE	1	1160	0.03989
2021-03-04	BCoV	E1	24.0194	117192	1.48171e+08	-3.76699	TRUE	1000	1160	0.03989
2021-03-04	Envelope	E1	NA	NA	NA	NA	NA	NA	NA	NA
2021-03-04	PMMoV	Isolation	21.5341	419064	4.21961e+08	-4.75153	TRUE	10700	890	0.03843
2021-03-04	Nucleocapsid	Isolation	NA	NA	NA	NA	NA	NA	NA	NA
2021-03-04	BCoV	Isolation	25.6379	43679.1	4.3981e+07	-3.76699	TRUE	1000	890	0.03843
2021-03-04	Envelope	Isolation	NA	NA	NA	NA	NA	NA	NA	NA
2021-03-04	PMMoV	Admin	21.658	397086	4.28674e+08	-4.75153	TRUE	10700	1020	0.04108
2021-03-04	Nucleocapsid	Admin	39.2665	0.207326	223.818	-3.58435	FALSE	1	1020	0.04108
2021-03-04	BCoV	Admin	24.6185	81382.8	8.78567e+07	-3.76699	TRUE	1000	1020	0.04108
2021-03-04	Envelope	Admin	NA	NA	NA	NA	NA	NA	NA	NA
2021-03-04	PMMoV	E2(CBA)	NA	NA	NA	NA	NA	NA	NA	NA
2021-03-04	Nucleocapsid	E2(CBA)	NA	NA	NA	NA	NA	NA	NA	NA
2021-03-04	BCoV	E2(CBA)	24.4258	92271.4	1.10416e+08	-3.76699	TRUE	1000	1020	0.03706
2021-03-04	Envelope	E2(CBA)	33.3355	11.5641	13838.1	-3.58319	TRUE	10	1020	0.03706
2021-03-04	PMMoV	C	21.4054	446529	5.66678e+08	-4.75153	TRUE	10700	1270	0.04351
2021-03-04	Nucleocapsid	C	30.9689	43.4212	55104.7	-3.58435	TRUE	1	1270	0.04351
2021-03-04	BCoV	C	24.3214	97732.6	1.2403e+08	-3.76699	TRUE	1000	1270	0.04351
2021-03-04	Envelope	C	31.8832	26.7385	33933.1	-3.58319	TRUE	10	1270	0.04351
2021-03-04	PMMoV	S	22.8628	221149	1.90131e+08	-4.75153	TRUE	10700	770	0.03894
2021-03-04	Nucleocapsid	S	NA	NA	NA	NA	NA	NA	NA	NA
2021-03-04	BCoV	S	23.2798	184220	1.58381e+08	-3.76699	TRUE	1000	770	0.03894
2021-03-04	Envelope	S	NA	NA	NA	NA	NA	NA	NA	NA
2021-03-04	PMMoV	Extraction Blank	NA	NA	NA	NA	NA	NA	NA	NA
2021-03-04	Nucleocapsid	Extraction Blank	NA	NA	NA	NA	NA	NA	NA	NA
2021-03-04	BCoV	Extraction Blank	NA	NA	NA	NA	NA	NA	NA	NA
2021-03-04	Envelope	Extraction Blank	NA	NA	NA	NA	NA	NA	NA	NA
2021-03-05	PMMoV	R	23.4252	NA	NA	NA	NA	NA	890	0.03638
2021-03-05	Nucleocapsid	R	NA	NA	NA	-3.69012	NA	100	890	0.03638
2021-03-05	BCoV	R	22.8525	368285	3.91727e+08	-3.80928	TRUE	1000	890	0.03638
2021-03-05	Envelope	R	37.005	1.67291	1779.39	-3.63341	FALSE	10	890	0.03638
2021-03-05	PMMoV	P	20.5049	NA	NA	NA	NA	NA	830	0.03601
2021-03-05	Nucleocapsid	P	30.4915	60.0093	60137.6	-3.69012	FALSE	100	830	0.03601
2021-03-05	BCoV	P	23.5738	238042	2.38551e+08	-3.80928	TRUE	1000	830	0.03601
2021-03-05	Envelope	P	32.222	30.679	30744.6	-3.63341	TRUE	10	830	0.03601
2021-03-05	PMMoV	F	22.6517	NA	NA	NA	NA	NA	870	0.03984
2021-03-05	Nucleocapsid	F	32.2314	20.616	19573.9	-3.69012	FALSE	100	870	0.03984
2021-03-05	BCoV	F	25.2847	84615.7	8.03383e+07	-3.80928	TRUE	1000	870	0.03984
2021-03-05	Envelope	F	34.2429	8.77454	8330.99	-3.63341	FALSE	10	870	0.03984
2021-03-05	PMMoV	G(FEDCBA)	21.3462	NA	NA	NA	NA	NA	860	0.03301
2021-03-05	Nucleocapsid	G(FEDCBA)	30.7186	52.0237	58928.6	-3.69012	FALSE	100	860	0.03301
2021-03-05	BCoV	G(FEDCBA)	22.9181	356313	4.03605e+08	-3.80928	TRUE	1000	860	0.03301
2021-03-05	Envelope	G(FEDCBA)	32.5675	24.631	27900.2	-3.63341	TRUE	10	860	0.03301
2021-03-05	PMMoV	K	20.0448	NA	NA	NA	NA	NA	690	0.03832
2021-03-05	Nucleocapsid	K	NA	NA	NA	NA	NA	NA	NA	NA
2021-03-05	BCoV	K	24.6646	122805	9.61418e+07	-3.80928	TRUE	1000	690	0.03832
2021-03-05	Envelope	K	NA	NA	NA	NA	NA	NA	NA	NA
2021-03-05	PMMoV	B(A)	20.2765	NA	NA	NA	NA	NA	1020	0.03844
2021-03-05	Nucleocapsid	B(A)	31.7461	27.4491	31667.8	-3.69012	FALSE	100	1020	0.03844
2021-03-05	BCoV	B(A)	24.0472	178426	2.05848e+08	-3.80928	TRUE	1000	1020	0.03844
2021-03-05	Envelope	B(A)	33.2231	16.3287	18838.3	-3.63341	TRUE	10	1020	0.03844
2021-03-05	PMMoV	A	21.4583	NA	NA	NA	NA	NA	810	0.04183
2021-03-05	Nucleocapsid	A	36.7159	1.23142	1036.76	-3.69012	FALSE	100	810	0.04183
2021-03-05	BCoV	A	23.2516	290191	2.44317e+08	-3.80928	TRUE	1000	810	0.04183
2021-03-05	Envelope	A	NA	NA	NA	NA	NA	NA	NA	NA
2021-03-05	PMMoV	J	20.6421	NA	NA	NA	NA	NA	1070	0.03914
2021-03-05	Nucleocapsid	J	33.098	12.1598	14453.2	-3.69012	FALSE	100	1070	0.03914
2021-03-05	BCoV	J	24.2884	154515	1.83656e+08	-3.80928	TRUE	1000	1070	0.03914
2021-03-05	Envelope	J	34.9894	5.35079	6359.94	-3.63341	FALSE	10	1070	0.03914
2021-03-05	PMMoV	L(Admin)	21.3895	NA	NA	NA	NA	NA	770	0.0356
2021-03-05	Nucleocapsid	L(Admin)	39.9287	0.165864	155.979	-3.69012	FALSE	100	770	0.0356
2021-03-05	BCoV	L(Admin)	23.7676	211337	1.98742e+08	-3.80928	TRUE	1000	770	0.0356
2021-03-05	Envelope	L(Admin)	36.5463	1.9753	1857.58	-3.63341	FALSE	10	770	0.0356
2021-03-05	PMMoV	H	21.1761	NA	NA	NA	NA	NA	1020	0.03867
2021-03-05	Nucleocapsid	H	34.2475	6.32317	7251.58	-3.69012	FALSE	100	1020	0.03867
2021-03-05	BCoV	H	23.9204	192588	2.20865e+08	-3.80928	TRUE	1000	1020	0.03867
2021-03-05	Envelope	H	37.2577	1.25849	1443.27	-3.63341	FALSE	10	1020	0.03867
2021-03-05	PMMoV	D1	21.1348	NA	NA	NA	NA	NA	1250	0.0373
2021-03-05	Nucleocapsid	D1	30.3908	63.7695	92915.1	-3.69012	FALSE	100	1250	0.0373
2021-03-05	BCoV	D1	24.1362	169137	2.46441e+08	-3.80928	TRUE	1000	1250	0.0373
2021-03-05	Envelope	D1	32.3007	29.2863	42671.5	-3.63341	TRUE	10	1250	0.0373
2021-03-05	PMMoV	I(H)	21.0595	NA	NA	NA	NA	NA	870	0.0335
2021-03-05	Nucleocapsid	I(H)	34.4599	5.41031	6108.98	-3.69012	FALSE	100	870	0.0335
2021-03-05	BCoV	I(H)	23.6087	232497	2.62521e+08	-3.80928	TRUE	1000	870	0.0335
2021-03-05	Envelope	I(H)	36.3339	2.68847	3035.65	-3.63341	FALSE	10	870	0.0335
2021-03-05	PMMoV	D2	21.4911	NA	NA	NA	NA	NA	1270	0.03422
2021-03-05	Nucleocapsid	D2	32.4319	18.2613	29466.4	-3.69012	FALSE	100	1270	0.03422
2021-03-05	BCoV	D2	23.6051	233013	3.7599e+08	-3.80928	TRUE	1000	1270	0.03422
2021-03-05	Envelope	D2	35.6813	3.55681	5739.27	-3.63341	FALSE	10	1270	0.03422
2021-03-05	PMMoV	N	20.7033	NA	NA	NA	NA	NA	950	0.047
2021-03-05	Nucleocapsid	N	24.6845	2263.77	1.98944e+06	-3.69012	TRUE	100	950	0.047
2021-03-05	BCoV	N	24.1383	169309	1.48791e+08	-3.80928	TRUE	1000	950	0.047
2021-03-05	Envelope	N	26.3878	1241.92	1.09142e+06	-3.63341	TRUE	10	950	0.047
2021-03-05	PMMoV	Q	19.8615	NA	NA	NA	NA	NA	930	0.03455
2021-03-05	Nucleocapsid	Q	32.7491	14.6452	17139.6	-3.69012	FALSE	100	930	0.03455
2021-03-05	BCoV	Q	23.9233	192454	2.25234e+08	-3.80928	TRUE	1000	930	0.03455
2021-03-05	Envelope	Q	34.7262	6.28732	7358.22	-3.63341	FALSE	10	930	0.03455
2021-03-05	PMMoV	E1	22.0918	NA	NA	NA	NA	NA	890	0.03652
2021-03-05	Nucleocapsid	E1	34.419	5.69907	6038.59	-3.69012	FALSE	100	890	0.03652
2021-03-05	BCoV	E1	23.4152	261331	2.769e+08	-3.80928	TRUE	1000	890	0.03652
2021-03-05	Envelope	E1	37.0579	1.47757	1565.59	-3.63341	FALSE	10	890	0.03652
2021-03-05	PMMoV	Isolation	24.9164	NA	NA	NA	NA	NA	560	0.03704
2021-03-05	Nucleocapsid	Isolation	36.0236	1.89682	1246.85	-3.69012	FALSE	100	560	0.03704
2021-03-05	BCoV	Isolation	23.695	220912	1.45214e+08	-3.80928	TRUE	1000	560	0.03704
2021-03-05	Envelope	Isolation	NA	NA	NA	NA	NA	NA	NA	NA
2021-03-05	PMMoV	Admin	23.1179	NA	NA	NA	NA	NA	810	0.04031
2021-03-05	Nucleocapsid	Admin	NA	NA	NA	NA	NA	NA	NA	NA
2021-03-05	BCoV	Admin	24.2603	158256	1.38263e+08	-3.80928	TRUE	1000	810	0.04031
2021-03-05	Envelope	Admin	NA	NA	NA	NA	NA	NA	NA	NA
2021-03-05	PMMoV	E2(CBA)	21.0079	NA	NA	NA	NA	NA	630	0.03975
2021-03-05	Nucleocapsid	E2(CBA)	30.8637	48.1294	33165.4	-3.69012	FALSE	100	630	0.03975
2021-03-05	BCoV	E2(CBA)	23.5385	242640	1.67201e+08	-3.80928	TRUE	1000	630	0.03975
2021-03-05	Envelope	E2(CBA)	32.4242	27.1046	18677.5	-3.63341	TRUE	10	630	0.03975
2021-03-05	PMMoV	C	21.0061	NA	NA	NA	NA	NA	1040	0.03301
2021-03-05	Nucleocapsid	C	30.4205	62.667	85841.8	-3.69012	FALSE	100	1040	0.03301
2021-03-05	BCoV	C	23.9816	185571	2.54197e+08	-3.80928	TRUE	1000	1040	0.03301
2021-03-05	Envelope	C	31.8401	39.1399	53614.2	-3.63341	TRUE	10	1040	0.03301
2021-03-05	PMMoV	S	20.4457	NA	NA	NA	NA	NA	950	0.03306
2021-03-05	Nucleocapsid	S	36.8264	1.14937	1435.99	-3.69012	FALSE	100	950	0.03306
2021-03-05	BCoV	S	24.2035	162278	2.02746e+08	-3.80928	TRUE	1000	950	0.03306
2021-03-05	Envelope	S	37.7761	0.906098	1132.06	-3.63341	FALSE	10	950	0.03306
2021-03-05	PMMoV	Extraction Blank	NA	NA	NA	NA	NA	NA	NA	NA
2021-03-05	Nucleocapsid	Extraction Blank	NA	NA	NA	NA	NA	NA	NA	NA
2021-03-05	BCoV	Extraction Blank	NA	NA	NA	NA	NA	NA	NA	NA
2021-03-05	Envelope	Extraction Blank	NA	NA	NA	NA	NA	NA	NA	NA
2021-03-06	PMMoV	R	22.6889	300970	2.78875e+08	-4.54597	TRUE	10700	780	0.0366
2021-03-06	Nucleocapsid	R	36.0692	2.99014	2770.62	-3.79065	FALSE	10	780	0.0366
2021-03-06	BCoV	R	23.223	186701	1.72995e+08	-4.00342	TRUE	100	780	0.0366
2021-03-06	Envelope	R	35.515	3.03405	2811.31	-3.70676	FALSE	10	780	0.0366
2021-03-06	PMMoV	P	20.3269	995623	1.37371e+09	-4.54597	TRUE	10700	1290	0.04065
2021-03-06	Nucleocapsid	P	34.4153	7.56271	10434.7	-3.79065	FALSE	10	1290	0.04065
2021-03-06	BCoV	P	24.0249	117589	1.62244e+08	-4.00342	TRUE	100	1290	0.04065
2021-03-06	Envelope	P	35.9709	2.35283	3246.32	-3.70676	FALSE	10	1290	0.04065
2021-03-06	PMMoV	F	23.0526	250423	2.78985e+08	-4.54597	TRUE	10700	1110	0.04332
2021-03-06	Nucleocapsid	F	31.509	44.7534	49857.7	-3.79065	TRUE	10	1110	0.04332
2021-03-06	BCoV	F	24.997	67247.3	7.49172e+07	-4.00342	TRUE	100	1110	0.04332
2021-03-06	Envelope	F	32.7564	15.772	17570.9	-3.70676	TRUE	10	1110	0.04332
2021-03-06	PMMoV	G(FEDCBA)	20.7911	787568	8.99793e+08	-4.54597	TRUE	10700	1080	0.0411
2021-03-06	Nucleocapsid	G(FEDCBA)	30.3041	92.065	105184	-3.79065	TRUE	10	1080	0.0411
2021-03-06	BCoV	G(FEDCBA)	23.5274	156588	1.78901e+08	-4.00342	TRUE	100	1080	0.0411
2021-03-06	Envelope	G(FEDCBA)	30.5474	60.1526	68724	-3.70676	TRUE	10	1080	0.0411
2021-03-06	PMMoV	K	22.5598	321301	5.11311e+08	-4.54597	TRUE	10700	1370	0.03743
[truncated: 4,823 more rows]

## Sheet: S9
Supplemental Table 9. Probes and primers used in the TaqMan assays
[truncated: 23 more rows]

[truncated: 3 more sheets: S10, S11, S12]
